# Supplementary material for: Cross-Platform Availability of Smartphone Sensors for Depression Indication Systems: Mixed-Methods Umbrella Review
Source: Interact J Med Res. 2025 Aug 7;14:e69686. doi: 10.2196/69686 (PMC12371283; doi:10.2196/69686)
Supplement: Multimedia Appendix 2 [file ijmr_v14i1e69686_app2.xlsx]

## Sheet: Android devices PhoneDB (raw)
category	2014	2015	2016	2017	2018	2019	2020	2021	2022	2023	2024
total releases	1307	1799	1485	1556	1600	1545	1439	1363	1615	1111	450
accelerometer	1300	1768	1477	1555	1599	1545	1439	1363	1615	1111	450
barometer	148	213	122	139	208	228	283	237	269	277	138
battery	1307	1799	1485	1556	1600	1545	1439	1363	1615	1111	450
Bluetooth	1307	1799	1485	1556	1600	1545	1439	1363	1615	1111	450
camera	1306	1798	1485	1556	1600	1545	1438	1363	1615	1111	450
cell	1307	1799	1484	1556	1600	1545	1439	1363	1615	1111	450
GPS	1302	1788	1484	1553	1600	1544	1438	1363	1615	1111	450
gyroscope	592	664	640	868	1082	1193	1116	1131	1340	916	422
humidity	76	9	0	0	3	4	0	0	0	0	0
IR	0	0	0	0	59	48	34	12	8	10	0
IRAndLiDAR	0	0	0	0	0	0	0	0	0	0	0
LiDAR	0	0	0	0	0	0	0	0	0	0	0
light	1271	1748	1422	1482	1536	1512	1409	1344	1586	1071	418
magnetometer	1147	1649	1362	1311	1383	1345	1268	1169	1445	992	429
microphone	1306	1799	1485	1556	1600	1544	1436	1362	1615	1108	450
step counter	10	17	20	21	74	150	355	413	564	544	321
temperature	83	14	0	0	17	26	13	0	4	12	0
Wi-Fi	1307	1799	1485	1556	1600	1545	1439	1363	1615	1111	450

## Sheet: iOS devices PhoneDB (raw)
category	2014	2015	2016	2017	2018	2019	2020	2021	2022	2023	2024
total releases	34	24	38	29	37	44	57	70	85	52	0
accelerometer	34	24	38	29	37	44	57	70	85	52	0
barometer	24	24	32	23	37	44	57	70	85	52	0
battery	34	24	38	29	37	44	57	70	85	52	0
Bluetooth	34	24	38	29	37	44	57	70	85	52	0
camera	34	24	38	29	37	44	57	70	85	52	0
cell	34	24	38	29	37	44	57	70	85	52	0
GPS	34	24	38	29	37	44	57	70	85	52	0
gyroscope	34	24	38	29	37	44	57	70	85	52	0
humidity	0	0	0	0	0	0	0	0	0	0	0
IR	0	0	0	6	37	36	48	70	70	52	0
IRAndLiDAR	0	0	0	0	0	0	0	0	8	52	0
LiDAR	0	0	0	0	0	0	0	0	8	52	0
light	34	24	38	29	37	44	57	70	85	52	0
magnetometer	34	24	38	29	37	44	57	70	85	52	0
microphone	34	24	38	29	37	44	57	70	85	52	0
step counter	0	0	0	0	0	0	48	70	70	52	0
temperature	0	0	0	0	0	0	0	0	0	0	0
Wi-Fi	34	24	38	29	37	44	57	70	85	52	0

## Sheet: Android availability results
year	accelerometer	barometer	battery	Bluetooth	camera	cell	GPS	gyroscope	humidity	light	magnetometer	microphone	step counter	temperature	Wi-Fi	proximity
2014	99.4644	11.3236	100	100	99.9235	100	99.6174	45.2946	5.81484	97.2456	87.7582	99.9235	0.765111	6.35042	100	0
2015	98.2768	11.8399	100	100	99.9444	100	99.3885	36.9094	0.500278	97.1651	91.662	100	0.944969	0.77821	100	0
2016	99.4613	8.21549	100	100	100	99.9327	99.9327	43.0976	0	95.7576	91.7172	100	1.3468	0	100	0
2017	99.9357	8.93316	100	100	100	100	99.8072	55.7841	0	95.2442	84.2545	100	1.34961	0	100	0
2018	99.9375	13	100	100	100	100	100	67.625	0.1875	96	86.4375	100	4.625	1.0625	100	3.6875
2019	100	14.7573	100	100	100	100	99.9353	77.2168	0.2589	97.8641	87.055	99.9353	9.70874	1.68285	100	3.1068
2020	100	19.6664	100	100	99.9305	100	99.9305	77.5539	0	97.9152	88.1167	99.7915	24.6699	0.903405	100	2.36275
2021	100	17.3881	100	100	100	100	100	82.9787	0	98.606	85.7667	99.9266	30.3008	0	100	0.880411
2022	100	16.6563	100	100	100	100	100	82.9721	0	98.2043	89.4737	100	34.9226	0.247678	100	0.495356
2023	100	24.9325	100	100	100	100	100	82.4482	0	96.3996	89.2889	99.73	48.9649	1.08011	100	0.90009
2024	100	30.6667	100	100	100	100	100	93.7778	0	92.8889	95.3333	100	71.3333	0	100	0

## Sheet: iOS availability results
year	accelerometer	barometer	battery	Bluetooth	camera	cell	GPS	gyroscope	humidity	light	magnetometer	microphone	step counter	temperature	Wi-Fi	proximity
2014	100	70.5882	100	100	100	100	100	100	0	100	100	100	0	0	100	0
2015	100	100	100	100	100	100	100	100	0	100	100	100	0	0	100	0
2016	100	84.2105	100	100	100	100	100	100	0	100	100	100	0	0	100	0
2017	100	79.3103	100	100	100	100	100	100	0	100	100	100	0	0	100	20.6897
2018	100	100	100	100	100	100	100	100	0	100	100	100	0	0	100	100
2019	100	100	100	100	100	100	100	100	0	100	100	100	0	0	100	81.8182
2020	100	100	100	100	100	100	100	100	0	100	100	100	84.2105	0	100	84.2105
2021	100	100	100	100	100	100	100	100	0	100	100	100	100	0	100	100
2022	100	100	100	100	100	100	100	100	0	100	100	100	82.3529	0	100	82.3529
2023	100	100	100	100	100	100	100	100	0	100	100	100	100	0	100	100
2024
