# Supplementary material for: Cross-Platform Availability of Smartphone Sensors for Depression Indication Systems: Mixed-Methods Umbrella Review
Source: Interact J Med Res. 2025 Aug 7;14:e69686. doi: 10.2196/69686 (PMC12371283; doi:10.2196/69686)
Supplement: Multimedia Appendix 3 [file ijmr_v14i1e69686_app3.xlsx]

## Sheet: Android_2024
model	Accelerometer	Barometer	Battery	Bluetooth	Camera	Cell	GPS	Gyroscope	Humidity	IR	IRAndLiDAR	LiDAR	Light	Magnetometer	Sound	StepCounter	Temperature	Wifi	market_regions	market_countries	price	currency	release_year	date_added
Asus ROG Phone 8 5G Premium Edition Dual SIM TD-LTE CN 256GB AI2401 (Asus I2401)	1	0	1	1	1	1	1	1	0	0	0	0	1	1	1	1	0	1	Asia	China			2024	2024-05-19 10:09:00
Asus ROG Phone 8 5G Premium Edition Dual SIM TD-LTE US 256GB AI2401 (Asus I2401)	1	0	1	1	1	1	1	1	0	0	0	0	1	1	1	1	0	1	North America	USA	1099.99	USD	2024	2024-05-19 10:16:00
Asus ROG Phone 8 5G Standard Edition Dual SIM TD-LTE CN 256GB AI2401 (Asus I2401)	1	0	1	1	1	1	1	1	0	0	0	0	1	1	1	1	0	1	Asia	China			2024	2024-05-19 10:09:00
Asus ROG Phone 8 5G Standard Edition Global Dual SIM TD-LTE 256GB AI2401 (Asus I2401)	1	0	1	1	1	1	1	1	0	0	0	0	1	1	1	1	0	1	Asia , Australia , Eastern Europe , Europe , Middle East , Oceania , South America , Southeast Asia , Western Europe	Australia , Austria , Belarus , Belgium , Brazil , Bulgaria , Cyprus , Croatia , Czech , Denmark , Estonia , Finland , France , Greece , Germany , HK , Hungary , Indonesia , Ireland , Israel , Italy , Japan , Jordan , Kuwait , Latvia , Lithuania , Netherlands , Norway , NZ , Philippines , Poland , Portugal , Russia , Romania , Saudi Arabia , Serbia , Slovakia , Singapore , Slovenia , Spain , Swed…	949.99	GBP	2024	2024-05-19 09:54:00
Asus ROG Phone 8 Pro 5G Dual SIM TD-LTE CN 512GB AI2401 (Asus I2401)	1	0	1	1	1	1	1	1	0	0	0	0	1	1	1	1	0	1	Asia	China			2024	2024-05-18 22:29:00
Asus ROG Phone 8 Pro 5G Dual SIM TD-LTE IN 512GB AI2401 (Asus I2401)	1	0	1	1	1	1	1	1	0	0	0	0	1	1	1	1	0	1	Asia	India	100999	INR	2024	2024-05-18 21:54:00
Asus ROG Phone 8 Pro 5G Dual SIM TD-LTE US 512GB AI2401 (Asus I2401)	1	0	1	1	1	1	1	1	0	0	0	0	1	1	1	1	0	1	North America	USA	1199.99	USD	2024	2024-05-18 22:33:00
Asus ROG Phone 8 Pro 5G Global Dual SIM TD-LTE 512GB AI2401 (Asus I2401)	1	0	1	1	1	1	1	1	0	0	0	0	1	1	1	1	0	1	Asia , Australia , Eastern Europe , Europe , Middle East , Oceania , South America , Southeast Asia , Western Europe	Australia , Austria , Belgium , Brazil , Bulgaria , Croatia , Cyprus , Czech , Denmark , Estonia , Finland , France , Greece , Germany , HK , Hungary , Indonesia , Ireland , Israel , Italy , Japan , Jordan , Kuwait , Latvia , Lithuania , Netherlands , Norway , NZ , Philippines , Poland , Portugal , Russia , Romania , Saudi Arabia , Serbia , Singapore , Slovakia , Slovenia , Spain , Sweden , Switz…	1199	EUR	2024	2024-05-18 14:04:00
Asus ROG Phone 8 Pro Edition 5G Dual SIM TD-LTE CN 1TB AI2401 (Asus I2401)	1	0	1	1	1	1	1	1	0	0	0	0	1	1	1	1	0	1	Asia	China			2024	2024-05-18 22:28:00
Asus ROG Phone 8 Pro Edition 5G Dual SIM TD-LTE IN 1TB AI2401 (Asus I2401)	1	0	1	1	1	1	1	1	0	0	0	0	1	1	1	1	0	1	Asia	India	125999	INR	2024	2024-05-18 22:10:00
Asus ROG Phone 8 Pro Edition 5G Dual SIM TD-LTE US 1TB AI2401 (Asus I2401)	1	0	1	1	1	1	1	1	0	0	0	0	1	1	1	1	0	1	North America	USA	1499.99	USD	2024	2024-05-18 22:48:00
Asus ROG Phone 8 Pro Edition 5G Global Dual SIM TD-LTE 1TB AI2401 (Asus I2401)	1	0	1	1	1	1	1	1	0	0	0	0	1	1	1	1	0	1	Eastern Europe , Europe , Middle East , Western Europe	Austria , Belarus , Belgium , Brazil , Bulgaria , Cyprus , Croatia , Czech , Denmark , Estonia , Finland , France , Greece , Germany , HK , Hungary , Indonesia , Ireland , Israel , Italy , Japan , Jordan , Kuwait , Latvia , Lithuania , Netherlands , Norway , Philippines , Poland , Portugal , Russia , Romania , Saudi Arabia , Serbia , Slovakia , Singapore , Slovenia , Spain , Sweden , Switzerland …	9999	BRL	2024	2024-05-18 21:27:00
Asus Zenfone 11 Ultra 5G Premium Edition Global Dual SIM TD-LTE 512GB AI2401 (Asus I2401H)	1	0	1	1	1	1	1	1	0	0	0	0	1	1	1	1	0	1	Asia , Australia , Eastern Europe , Europe , Southeast Asia , Western Europe	Australia , Austria , Belgium , Bulgaria , Cyprus , Croatia , Czech , Denmark , Estonia , Finland , France , Greece , Germany , HK , Hungary , Indonesia , Ireland , Italy , Japan , Latvia , Lithuania , Netherlands , Norway , NZ , Poland , Portugal , Russia , Romania , Serbia , Singapore , Slovakia , Slovenia , Spain , Switzerland , Sweden , Taiwan , UK	33990	TWD	2024	2024-05-18 11:17:00
Asus Zenfone 11 Ultra 5G Standard Edition Dual SIM TD-LTE US 256GB AI2401 (Asus I2401H)	1	0	1	1	1	1	1	1	0	0	0	0	1	1	1	1	0	1	North America	USA	899.99		2024	2024-05-18 11:23:00
Asus Zenfone 11 Ultra 5G Standard Edition Global Dual SIM TD-LTE 256GB AI2401 (Asus I2401H)	1	0	1	1	1	1	1	1	0	0	0	0	1	1	1	1	0	1	Asia , Australia , Eastern Europe , Europe , Southeast Asia , Western Europe	Australia , Austria , Belgium , Bulgaria , Cyprus , Croatia , Czech , Denmark , Estonia , Finland , France , Greece , Germany , HK , Hungary , Indonesia , Ireland , Italy , Japan , Latvia , Lithuania , Netherlands , Norway , NZ , Poland , Portugal , Russia , Romania , Serbia , Singapore , Slovakia , Slovenia , Spain , Switzerland , Sweden , Taiwan , UK	29990	TWD	2024	2024-05-16 08:02:00
BBK Vivo Y100 5G 2024 Global Dual SIM TD-LTE 128GB V2327 (BBK V2327)	1	0	1	1	1	1	1	1	0	0	0	0	1	1	1	0	0	1	Asia , Southeast Asia	Indonesia	3899000	IDR	2024	2024-02-08 22:10:00
BBK Vivo Y100 5G 2024 Global Dual SIM TD-LTE 256GB V2327 (BBK V2327)	1	0	1	1	1	1	1	1	0	0	0	0	1	1	1	0	0	1	Asia , Southeast Asia	Indonesia	4199000	IDR	2024	2024-02-08 07:49:00
Fujitsu Arrows We 2 Plus Premium Edition TD-LTE JP M06	1	0	1	1	1	1	1	1	0	0	0	0	1	1	1	0	0	1	Asia	Japan	54800	JPY	2024	2024-09-03 21:42:00
Fujitsu Arrows We 2 Plus Standard Edition TD-LTE JP M06	1	0	1	1	1	1	1	1	0	0	0	0	1	1	1	0	0	1	Asia	Japan	49900	JPY	2024	2024-09-03 21:05:00
Fujitsu Arrows We 2 TD-LTE JP F-52E	1	0	1	1	1	1	1	1	0	0	0	0	1	1	1	0	0	1	Asia	Japan	22000	JPY	2024	2024-09-03 12:03:00
Fujitsu Arrows We 2 TD-LTE JP FCG02	1	0	1	1	1	1	1	1	0	0	0	0	1	1	1	0	0	1	Asia	Japan	22001	JPY	2024	2024-09-03 10:55:00
Fujitsu Arrows We 2 TD-LTE JP M07	1	0	1	1	1	1	1	1	0	0	0	0	1	1	1	0	0	1	Asia	Japan		JPY	2024	2024-09-03 15:26:00
General Mobile Era 30 Global Dual SIM TD-LTE 128GB	1	0	1	1	1	1	1	1	0	0	0	0	1	1	1	0	0	1	Asia , Eastern Europe , Europe , Middle East	Turkey	7599	TRY	2024	2024-09-02 11:43:00
General Mobile Era 50 Global Dual SIM TD-LTE 128GB	1	0	1	1	1	1	1	1	0	0	0	0	1	1	1	0	0	1	Asia , Eastern Europe , Europe , Middle East	Turkey	9599	TRY	2024	2024-09-02 10:48:00
General Mobile Era 50 Global Dual SIM TD-LTE 256GB	1	0	1	1	1	1	1	1	0	0	0	0	1	1	1	0	0	1	Asia , Eastern Europe , Europe , Middle East	Turkey	9999	TRY	2024	2024-09-02 10:39:00
HTC U24 Pro 5G Global Dual SIM TD-LTE 256GB (HTC Eno U)	1	0	1	1	1	1	1	1	0	0	0	0	1	1	1	0	0	1	Africa , Asia , Eastern Europe , Europe , Middle East , South America , Southeast Asia , Western Europe	Austria , Belgium , Bulgaria , Cyprus , Croatia , Czech , Denmark , Estonia , Egypt , Finland , France , Greece , Germany , Hungary , Indonesia , Ireland , Italy , Jordan , Kuwait , Latvia , Lebanon , Lithuania , Malaysia , Netherlands , Norway , NZ , Pakistan , Philippines , Poland , Portugal , Romania , Saudi Arabia , Serbia , Slovakia , Singapore , Slovenia , South Africa , Spain , Sweden , Sw…	18990	TWD	2024	2024-09-03 10:03:00
HTC U24 Pro 5G Global Dual SIM TD-LTE 512GB (HTC Eno U)	1	0	1	1	1	1	1	1	0	0	0	0	1	1	1	0	0	1	Asia	Taiwan	20990	TWD	2024	2024-09-03 10:46:00
Huawei Enjoy 70 Pro Dual SIM TD-LTE CN 128GB CTR-AL20 / Changxiang 70 Pro (Huawei Cartier B)	1	0	1	1	1	1	1	0	0	0	0	0	1	1	1	0	0	1	Asia	China	1499	CNY	2024	2024-06-23 19:46:00
Huawei Enjoy 70 Pro Dual SIM TD-LTE CN 256GB CTR-AL20 / Changxiang 70 Pro (Huawei Cartier B)	1	0	1	1	1	1	1	0	0	0	0	0	1	1	1	0	0	1	Asia	China	1699	CNY	2024	2024-06-23 20:36:00
Huawei Enjoy 70z Dual SIM TD-LTE CN 128GB MGA-AL40 / Changxiang 70z (Huawei Mega)	1	0	1	1	1	1	1	0	0	0	0	0	1	1	1	1	0	1	Asia	China	1199	CNY	2024	2024-06-23 21:09:00
Huawei Enjoy 70z Dual SIM TD-LTE CN 256GB MGA-AL40 / Changxiang 70z (Huawei Mega)	1	0	1	1	1	1	1	0	0	0	0	0	1	1	1	1	0	1	Asia	China	1399	CNY	2024	2024-06-23 21:23:00
Huawei Pocket 2 4G Art Edition Dual SIM TD-LTE CN 1TB LEM-AL00 (Huawei Lem)	1	1	1	1	1	1	1	1	0	0	0	0	1	1	1	0	0	1	Asia	China	10999	CNY	2024	2024-09-02 10:07:00
Huawei Pocket 2 4G Standard Edition Dual SIM TD-LTE CN 1TB LEM-AL00 (Huawei Lem)	1	1	1	1	1	1	1	1	0	0	0	0	1	1	1	0	0	1	Asia	China	8999	CNY	2024	2024-09-02 10:16:00
Huawei Pocket 2 4G Standard Edition Dual SIM TD-LTE CN 256GB LEM-AL00 (Huawei Lem)	1	1	1	1	1	1	1	1	0	0	0	0	1	1	1	0	0	1	Asia	China	7499	CNY	2024	2024-09-02 09:30:00
Huawei Pocket 2 4G Standard Edition Dual SIM TD-LTE CN 512GB LEM-AL00 (Huawei Lem)	1	1	1	1	1	1	1	1	0	0	0	0	1	1	1	0	0	1	Asia	China	7999	CNY	2024	2024-09-02 10:13:00
Huawei nova 12i Global Dual SIM TD-LTE 128GB CTR-L81 (Huawei Cartier B)	1	0	1	1	1	1	1	0	0	0	0	0	1	1	1	0	0	1	Africa , Asia , Eastern Europe , Europe , Middle East , North America , Oceania , South America , Southeast Asia , Western Europe	Austria , Belarus , Belgium , Bulgaria , Colombia , Cyprus , Croatia , Czech , Denmark , France , Germany , Hungary , Ireland , Italy , Jordan , Kuwait , Mexico , Netherlands , Peru , Philippines , Poland , Portugal , Russia , Romania , Saudi Arabia , Serbia , Slovakia , Slovenia , South Africa , Spain , Sweden , Thailand , UAE , UK	279	EUR	2024	2024-06-23 20:44:00
Huawei nova 12i Global Dual SIM TD-LTE 256GB CTR-L81 (Huawei Cartier B)	1	0	1	1	1	1	1	0	0	0	0	0	1	1	1	0	0	1	Africa , Asia , Eastern Europe , Europe , Middle East , North America , Oceania , South America , Southeast Asia , Western Europe	Austria , Belarus , Belgium , Bulgaria , Colombia , Cyprus , Croatia , Czech , Denmark , France , Germany , Hungary , Ireland , Italy , Jordan , Kuwait , Malaysia , Mexico , Netherlands , Peru , Philippines , Poland , Portugal , Russia , Saudi Arabia , Serbia , Slovakia , Slovenia , South Africa , Spain , Sweden , Thailand , UAE , UK	5999	MXN	2024	2024-06-23 20:58:00
Kyocera DuraForce EX TD-LTE JP A301KC (Kyocera Joy)	1	0	1	1	1	1	1	1	0	0	0	0	1	1	1	0	0	1	Asia	Japan			2024	2024-01-06 10:30:00
Kyocera DuraForce EX TD-LTE JP KC-S703 (Kyocera Joy)	1	0	1	1	1	1	1	1	0	0	0	0	1	1	1	0	0	1	Asia	Japan			2024	2024-01-06 13:19:00
Kyocera DuraForce EX TD-LTE JP KY-51D (Kyocera Joy)	1	0	1	1	1	1	1	1	0	0	0	0	1	1	1	0	0	1	Asia	Japan	59950	JPY	2024	2024-01-06 11:30:00
Meizu 21 5G Premium Edition Global Dual SIM TD-LTE 256GB M461H (Meizu M2461)	1	0	1	1	1	1	1	1	0	0	0	0	1	1	1	0	0	1	Asia , Eastern Europe , Europe , Southeast Asia	Armenia , Azerbaijan , Belarus , HK , Indonesia , Kazakhstan , Malaysia , Poland , Russia , Singapore , Turkey	2999	MYR	2024	2024-05-08 21:42:00
Meizu 21 5G Premium Edition Global Dual SIM TD-LTE 512GB M461H (Meizu M2461)	1	0	1	1	1	1	1	1	0	0	0	0	1	1	1	0	0	1	Asia , Eastern Europe , Europe , Southeast Asia	Armenia , Azerbaijan , Belarus , HK , Indonesia , Kazakhstan , Malaysia , Poland , Russia , Singapore , Turkey	3299	MYR	2024	2024-05-30 11:03:00
Meizu 21 Pro 5G Premium Edition Dual SIM TD-LTE CN 1TB M481Q (Meizu M2481)	1	1	1	1	1	1	1	1	0	0	0	0	1	1	1	0	0	1	Asia	China	5899	CNY	2024	2024-05-08 16:05:00
Meizu 21 Pro 5G Premium Edition Dual SIM TD-LTE CN 512GB M481Q (Meizu M2481)	1	1	1	1	1	1	1	1	0	0	0	0	1	1	1	0	0	1	Asia	China	5399	CNY	2024	2024-05-08 16:02:00
Meizu 21 Pro 5G Standard Edition Dual SIM TD-LTE CN 256GB M481Q (Meizu M2481)	1	1	1	1	1	1	1	1	0	0	0	0	1	1	1	0	0	1	Asia	China	4999	CNY	2024	2024-05-08 15:19:00
Meizu Polestar Phone Dual SIM TD-LTE CN 1TB M481S (Meizu M2481S)	1	1	1	1	1	1	1	1	0	0	0	0	1	1	1	0	0	1	Asia	China			2024	2024-05-20 09:40:00
Motorola Moto Edge 40 Neo 5G 2023 Dual SIM TD-LTE JP 128GB XT2307-3 (Motorola Manaus)	1	0	1	1	1	1	1	1	0	0	0	0	1	1	1	0	0	1	Asia	Japan	54800	JPY	2024	2024-07-26 10:37:00
Motorola Moto Edge 50 Pro 5G 2024 Premium Edition Dual SIM TD-LTE IN 256GB XT2403-6 (Motorola Macan)	1	0	1	1	1	1	1	1	0	0	0	0	1	1	1	1	0	1	Asia	India	41999	INR	2024	2024-09-13 18:23:00
Motorola Moto Edge 50 Pro 5G 2024 Premium Edition Dual SIM TD-LTE JP 256GB XT2403-4 (Motorola Macan)	1	0	1	1	1	1	1	1	0	0	0	0	1	1	1	1	0	1	Asia	Japan	79800	JPY	2024	2024-09-12 10:37:00
Motorola Moto Edge 50 Pro 5G 2024 Premium Edition Global Dual SIM TD-LTE 256GB XT2403-1 (Motorola Macan)	1	0	1	1	1	1	1	1	0	0	0	0	1	1	1	1	0	1	Asia , Australia , South America , Southeast Asia	Australia , Brazil , Chile , HK , India , Malaysia , NZ , Peru , Singapore , South Korea , Taiwan	899	AUD	2024	2024-09-16 18:06:00
Motorola Moto Edge 50 Pro 5G 2024 Premium Edition Global Dual SIM TD-LTE 512GB XT2403-2 (Motorola Macan)	1	0	1	1	1	1	1	1	0	0	0	0	1	1	1	1	0	1	Asia , Eastern Europe , Europe , Middle East , South America , Southeast Asia , Western Europe	Austria , Belarus , Belgium , Brazil , Bulgaria , Chile , Cyprus , Croatia , Czech , Denmark , Estonia , Finland , France , Greece , Germany , HK , Hungary , Ireland , Italy , Jordan , Kuwait , Latvia , Lebanon , Lithuania , Malaysia , Netherlands , Norway , Peru , Poland , Portugal , Russia , Romania , Saudi Arabia , Serbia , Singapore , Slovakia , Slovenia , South Korea , Spain , Sweden , Switz…	599	GBP	2024	2024-09-12 10:16:00
Motorola Moto Edge 50 Pro 5G 2024 Standard Edition Dual SIM TD-LTE IN 256GB XT2403-6 (Motorola Macan)	1	0	1	1	1	1	1	1	0	0	0	0	1	1	1	1	0	1	Asia	India	36999	INR	2024	2024-09-14 14:22:00
Motorola Moto Edge 50s Pro 5G 2024 Standard Edition Dual SIM TD-LTE JP 256GB A402MO XT2403-5 (Motorola Macan)	1	0	1	1	1	1	1	1	0	0	0	0	1	1	1	1	0	1	Asia	Japan	85584	JPY	2024	2024-09-12 10:49:00
Motorola Moto G24 4G 2024 Base Edition Dual SIM TD-LTE APAC 128GB XT2423-2 (Motorola Fogo)	1	0	1	1	1	1	1	1	0	0	0	0	1	0	1	0	0	1	Australia	Australia	229.99	AUD	2024	2024-07-26 20:38:00
Motorola Moto G24 4G 2024 Base Edition Dual SIM TD-LTE BR 128GB XT2423-6 (Motorola Fogo)	1	0	1	1	1	1	1	1	0	0	0	0	1	0	1	0	0	1	South America	Brazil	999	BRL	2024	2024-07-26 17:22:00
Motorola Moto G24 4G 2024 Base Edition Dual SIM TD-LTE BR 256GB XT2423-6 (Motorola Fogo)	1	0	1	1	1	1	1	1	0	0	0	0	1	0	1	0	0	1	South America	Brazil	1199	BRL	2024	2024-07-26 17:26:00
Motorola Moto G24 4G 2024 Base Edition Dual SIM TD-LTE LATAM 128GB XT2423-1 (Motorola Fogo)	1	0	1	1	1	1	1	1	0	0	0	0	1	0	1	0	0	1	North America	Mexico	2999	MXN	2024	2024-07-26 19:45:00
Motorola Moto G24 4G 2024 Base Edition Dual SIM TD-LTE LATAM 256GB XT2423-1 (Motorola Fogo)	1	0	1	1	1	1	1	1	0	0	0	0	1	0	1	0	0	1	Central America , South America	Colombia , Costa Rica , Nicaragua , Puerto Rico			2024	2024-07-26 19:50:00
Motorola Moto G24 4G 2024 Base Edition Global Dual SIM TD-LTE 128GB XT2423-3 (Motorola Fogo)	1	0	1	1	1	1	1	1	0	0	0	0	1	0	1	0	0	1	Asia , Eastern Europe , Europe , Western Europe	Austria , Belarus , Belgium , Bulgaria , Cyprus , Croatia , Czech , Denmark , Estonia , Finland , France , Greece , Hungary , Italy , Latvia , Lithuania , Netherlands , Norway , Poland , Portugal , Romania , Russia , Serbia , Slovakia , Slovenia , Spain , Switzerland , Sweden , UK			2024	2024-07-26 15:50:00
Motorola Moto G24 4G 2024 Base Edition TD-LTE LATAM 128GB XT2423-1 (Motorola Fogo)	1	0	1	1	1	1	1	1	0	0	0	0	1	0	1	0	0	1	South America	Argentina , Ecuador			2024	2024-07-26 19:39:00
Motorola Moto G24 4G 2024 Base Edition TD-LTE LATAM 256GB XT2423-1 (Motorola Fogo)	1	0	1	1	1	1	1	1	0	0	0	0	1	0	1	0	0	1	North America , South America	Ecuador , Mexico	3499	MXN	2024	2024-07-26 19:19:00
Motorola Moto G24 4G 2024 Premium Edition Dual SIM TD-LTE JP 128GB XT2423-5 (Motorola Fogo)	1	0	1	1	1	1	1	1	0	0	0	0	1	0	1	0	0	1	Asia	Japan	20800	JPY	2024	2024-07-26 13:14:00
Motorola Moto G24 4G 2024 Premium Edition Global Dual SIM TD-LTE 128GB XT2423-3 (Motorola Fogo)	1	0	1	1	1	1	1	1	0	0	0	0	1	0	1	0	0	1	Asia , Eastern Europe , Europe , Middle East , Western Europe	Austria , Belarus , Belgium , Bulgaria , Cyprus , Croatia , Czech , Denmark , Estonia , Finland , France , Greece , Hungary , Italy , Jordan , Latvia , Lithuania , Lebanon , Netherlands , Norway , Poland , Portugal , Romania , Russia , Saudi Arabia , Serbia , Slovakia , Slovenia , Spain , Sweden , Switzerland , UAE , UK	419	AED	2024	2024-07-26 20:35:00
Motorola Moto G24 Power 4G 2024 Base Edition Dual SIM TD-LTE APAC 128GB XT2425-2 (Motorola FogoP)	1	0	1	1	1	1	1	1	0	0	0	0	1	0	1	0	0	1	Asia	India	11999	INR	2024	2024-07-26 16:31:00
Motorola Moto G24 Power 4G 2024 Base Edition Dual SIM TD-LTE BR 128GB XT2425-5 (Motorola FogoP)	1	0	1	1	1	1	1	1	0	0	0	0	1	0	1	0	0	1	South America	Brazil	999	BRL	2024	2024-07-26 17:35:00
Motorola Moto G24 Power 4G 2024 Base Edition TD-LTE LATAM 256GB XT2425-1 (Motorola FogoP)	1	0	1	1	1	1	1	1	0	0	0	0	1	0	1	0	0	1	South America	Peru			2024	2024-07-26 19:57:00
Motorola Moto G24 Power 4G 2024 Premium Edition Dual SIM TD-LTE APAC 128GB XT2425-2 (Motorola FogoP)	1	0	1	1	1	1	1	1	0	0	0	0	1	0	1	0	0	1	Asia	India	12999	INR	2024	2024-07-26 16:17:00
Motorola Moto G24 Power 4G 2024 Premium Edition Global Dual SIM TD-LTE 256GB XT2425-4 (Motorola FogoP)	1	0	1	1	1	1	1	1	0	0	0	0	1	0	1	0	0	1	Asia , Eastern Europe , Europe , Western Europe	Austria , Belarus , Belgium , Bulgaria , Cyprus , Croatia , Czech , Denmark , Estonia , Finland , France , Greece , Hungary , Italy , Latvia , Lithuania , Netherlands , Norway , Poland , Portugal , Romania , Serbia , Slovakia , Slovenia , Spain , Switzerland , Sweden , UK	64999	HUF	2024	2024-07-26 20:49:00
Motorola Moto G24 Power 4G 2024 Premium Edition TD-LTE LATAM 128GB XT2425-1 (Motorola FogoP)	1	0	1	1	1	1	1	1	0	0	0	0	1	0	1	0	0	1	South America	Argentina			2024	2024-07-26 19:43:00
Motorola Moto G24 Power 4G 2024 Premium Edition TD-LTE LATAM 256GB XT2425-1 (Motorola FogoP)	1	0	1	1	1	1	1	1	0	0	0	0	1	0	1	0	0	1	North America , South America	Chile , Colombia , Ecuador , Mexico	3999	MXN	2024	2024-07-26 17:59:00
Motorola Moto G53s 5G 2023 Dual SIM TD-LTE JP 128GB A302MO XT2335-6 (Motorola Penang)	1	0	1	1	1	1	1	1	0	0	0	0	1	1	1	0	0	1	Asia	Japan			2024	2023-07-23 19:52:00
Motorola Moto G64 5G 2024 Premium Edition Dual SIM TD-LTE JP 128GB XT2431-3 (Motorola CancunF)	1	0	1	1	1	1	1	1	0	0	0	0	1	1	1	0	0	1	Asia	Japan	34800	JPY	2024	2024-07-26 10:20:00
Motorola Moto G64 5G 2024 Premium Edition Global Dual SIM TD-LTE 256GB XT2431-2 (Motorola CancunF)	1	0	1	1	1	1	1	1	0	0	0	0	1	1	1	0	0	1	Asia	India	19999	INR	2024	2024-07-26 09:09:00
Motorola Moto G64 5G 2024 Standard Edition Global Dual SIM TD-LTE 256GB XT2431-2 (Motorola CancunF)	1	0	1	1	1	1	1	1	0	0	0	0	1	1	1	0	0	1	Asia	India	17999	INR	2024	2024-07-26 09:20:00
Motorola Moto G64y 5G 2024 Base Edition Dual SIM TD-LTE JP 128GB A401MO XT2431-3 (Motorola CancunF)	1	0	1	1	1	1	1	1	0	0	0	0	1	1	1	0	0	1	Asia	Japan	21996	JPY	2024	2024-07-26 10:31:00
Motorola RAZR 50 5G 2024 Premium Edition Global Dual SIM TD-LTE 512GB XT2453-1 (Motorola Aito)	1	0	1	1	1	1	1	1	0	0	0	0	1	1	1	0	0	1	Asia , Australia , Eastern Europe , Europe , Middle East , North America , Oceania , South America , Southeast Asia , Western Europe , Worldwide	Argentina , Australia , Austria , Belgium , Brazil , Bulgaria , China , Croatia , Cyprus , Czech , Denmark , Estonia , Egypt , Finland , France , Germany , Greece , Hungary , India , Ireland , Israel , Italy , Kuwait , Latvia , Lithuania , Malaysia , Mexico , Netherlands , Norway , NZ , Peru , Poland , Portugal , Romania , Saudi Arabia , Serbia , Singapore , Slovakia , Slovenia , Spain , Switzerl…	16999	MXN	2024	2024-09-18 11:16:00
Motorola RAZR 50 5G 2024 Premium Edition TD-LTE CN 512GB XT2453-2 (Motorola Aito)	1	0	1	1	1	1	1	1	0	0	0	0	1	1	1	0	0	1	Asia	China	3999	CNY	2024	2024-09-18 09:34:00
Motorola RAZR 50 5G 2024 Standard Edition Global Dual SIM TD-LTE 256GB XT2453-1 (Motorola Aito)	1	0	1	1	1	1	1	1	0	0	0	0	1	1	1	0	0	1	Asia , Australia , Eastern Europe , Europe , Middle East , North America , Oceania , South America , Southeast Asia , Western Europe , Worldwide	Argentina , Australia , Austria , Belgium , Brazil , Bulgaria , China , Croatia , Cyprus , Czech , Denmark , Estonia , Egypt , Finland , France , Germany , Greece , Hungary , India , Ireland , Israel , Italy , Kuwait , Latvia , Lithuania , Malaysia , Mexico , Netherlands , Norway , NZ , Peru , Poland , Portugal , Romania , Saudi Arabia , Serbia , Singapore , Slovakia , Slovenia , Spain , Switzerl…	799.99	GBP	2024	2024-09-17 18:59:00
Motorola RAZR 50 5G 2024 Standard Edition TD-LTE CN 256GB XT2453-2 (Motorola Aito)	1	0	1	1	1	1	1	1	0	0	0	0	1	1	1	0	0	1	Asia	China	3699	CNY	2024	2024-09-18 10:45:00
Motorola RAZR 50 Ultra 5G 5th gen 2024 Premium Edition Global Dual SIM TD-LTE 512GB XT2451-3 (Motorola ArcFox)	1	0	1	1	1	1	1	1	0	0	0	0	1	1	1	0	0	1	Asia , Australia , Eastern Europe , Europe , Middle East , North America , Oceania , South America , Southeast Asia , Western Europe , Worldwide	Argentina , Australia , Austria , Belgium , Brazil , Bulgaria , China , Croatia , Cyprus , Czech , Denmark , Estonia , Egypt , Finland , France , Germany , Greece , Hungary , India , Ireland , Israel , Italy , Kuwait , Latvia , Lithuania , Malaysia , Mexico , Netherlands , Norway , NZ , Peru , Poland , Portugal , Romania , Saudi Arabia , Serbia , Singapore , Slovakia , Slovenia , Spain , Switzerl…	999.99	EUR	2024	2024-09-16 20:19:00
Motorola RAZR 50 Ultra 5G 5th gen 2024 Premium Edition TD-LTE CN 256GB XT2451-4 (Motorola ArcFox)	1	0	1	1	1	1	1	1	0	0	0	0	1	1	1	0	0	1	Asia	China	5699	CNY	2024	2024-09-16 21:25:00
Motorola RAZR 50 Ultra 5G 5th gen 2024 Premium Edition TD-LTE CN 512GB XT2451-4 (Motorola ArcFox)	1	0	1	1	1	1	1	1	0	0	0	0	1	1	1	0	0	1	Asia	China	6199	CNY	2024	2024-09-16 21:42:00
Motorola RAZR 50 Ultra 5G 5th gen 2024 Top Edition TD-LTE CN 1TB XT2451-4 (Motorola ArcFox)	1	0	1	1	1	1	1	1	0	0	0	0	1	1	1	0	0	1	Asia	China	6999	CNY	2024	2024-09-16 21:54:00
Motorola RAZR 5G 2024 Standard Edition Dual SIM TD-LTE NA 256GB XT2453-4 (Motorola Aito)	1	1	1	1	1	1	1	1	0	0	0	0	1	1	1	0	0	1	North America	Canada , USA	699	USD	2024	2024-09-18 22:14:00
Motorola RAZR 5G 2024 Standard Edition Dual SIM TD-LTE US 256GB XT2453-3 (Motorola Aito)	1	1	1	1	1	1	1	1	0	0	0	0	1	1	1	0	0	1	North America	USA	552	USD	2024	2024-09-18 14:53:00
Motorola RAZR 5G 2024 Standard Edition Dual SIM TD-LTE US 256GB XT2453-5 (Motorola Aito)	1	1	1	1	1	1	1	1	0	0	0	0	1	1	1	0	0	1	North America	USA			2024	2024-09-18 22:22:00
Motorola RAZR 5G 2024 Standard Edition Dual SIM TD-LTE US 256GB XT2453V (Motorola Aito)	1	1	1	1	1	1	1	1	0	0	0	0	1	1	1	0	0	1	North America	USA			2024	2024-09-18 22:25:00
Motorola RAZR+ 5G 5th gen 2024 Premium Edition Dual SIM TD-LTE NA 256GB XT2451-1 (Motorola ArcFox)	1	0	1	1	1	1	1	1	0	0	0	0	1	1	1	0	0	1	North America	Canada , USA	999.99	USD	2024	2024-09-16 22:15:00
Motorola RAZR+ 5G 5th gen 2024 Premium Edition TD-LTE US 256GB XT2451-2 (Motorola ArcFox)	1	0	1	1	1	1	1	1	0	0	0	0	1	1	1	0	0	1	North America	USA	999.99	USD	2024	2024-09-16 22:12:00
Nothing CMF Phone 1 5G Premium Edition Global Dual SIM TD-LTE 128GB A015 (Nothing A015)	1	0	1	1	1	1	1	1	0	0	0	0	1	1	1	0	0	1	Asia , Australia , Eastern Europe , Europe , Middle East , North America , Oceania , South America , Southeast Asia , Western Europe	Australia , Austria , Belgium , Bulgaria , Canada , Chile , Colombia , Croatia , Cyprus , Czech , Denmark , Estonia , Finland , France , Greece , Germany , Hungary , Indonesia , Ireland , Israel , Italy , Japan , Kuwait , Latvia , Lithuania , Malaysia , Mexico , Netherlands , Norway , NZ , Peru , Philippines , Poland , Portugal , Romania , Saudi Arabia , Serbia , Slovakia , Singapore , Slovenia ,…	239	EUR	2024	2024-07-21 14:54:00
Nothing CMF Phone 1 5G Premium Edition Global Dual SIM TD-LTE 256GB A015 (Nothing A015)	1	0	1	1	1	1	1	1	0	0	0	0	1	1	1	0	0	1	Asia , Australia , Eastern Europe , Europe , Middle East , North America , Oceania , South America , Southeast Asia , Western Europe	Australia , Austria , Belgium , Bulgaria , Canada , Chile , Colombia , Croatia , Cyprus , Czech , Denmark , Estonia , Finland , France , Greece , Germany , Hungary , Indonesia , Ireland , Israel , Italy , Japan , Kuwait , Latvia , Lithuania , Malaysia , Mexico , Netherlands , Norway , NZ , Peru , Philippines , Poland , Portugal , Romania , Saudi Arabia , Serbia , Slovakia , Singapore , Slovenia ,…	269	EUR	2024	2024-07-21 15:08:00
Nothing CMF Phone 1 5G Standard Edition Global Dual SIM TD-LTE 128GB A015 (Nothing A015)	1	0	1	1	1	1	1	1	0	0	0	0	1	1	1	0	0	1	Asia	India	15999	INR	2024	2024-07-21 14:44:00
Nothing Phone (2a) 5G Premium Edition Global Dual SIM TD-LTE 256GB A142 (Nothing A142)	1	0	1	1	1	1	1	1	0	0	0	0	1	1	1	0	0	1	Asia , Australia , Eastern Europe , Europe , Middle East , North America , Oceania , South America , Southeast Asia , Western Europe	Australia , Austria , Belgium , Bulgaria , Canada , Chile , Colombia , Cyprus , Croatia , Czech , Denmark , Estonia , Finland , France , Greece , Germany , Hungary , India , Indonesia , Ireland , Israel , Italy , Japan , Kuwait , Latvia , Lithuania , Malaysia , Mexico , Netherlands , Norway , NZ , Peru , Philippines , Poland , Portugal , Romania , Saudi Arabia , Serbia , Singapore , Slovakia , Sl…	29999	INR	2024	2024-07-21 11:01:00
Nothing Phone (2a) 5G Standard Edition Global Dual SIM TD-LTE 128GB A142 (Nothing A142)	1	0	1	1	1	1	1	1	0	0	0	0	1	1	1	0	0	1	Asia , Australia , Eastern Europe , Europe , Middle East , North America , Oceania , South America , Southeast Asia , Western Europe	Australia , Austria , Belgium , Bulgaria , Canada , Chile , Colombia , Cyprus , Croatia , Czech , Denmark , Estonia , Finland , France , Greece , Germany , Hungary , India , Indonesia , Ireland , Israel , Italy , Japan , Kuwait , Latvia , Lithuania , Malaysia , Mexico , Netherlands , Norway , NZ , Peru , Philippines , Poland , Portugal , Romania , Saudi Arabia , Serbia , Singapore , Slovakia , Sl…	49800	JPY	2024	2024-07-21 12:45:00
Nothing Phone (2a) 5G Standard Edition Global Dual SIM TD-LTE 256GB A142 (Nothing A142)	1	0	1	1	1	1	1	1	0	0	0	0	1	1	1	0	0	1	Asia	India	27999	INR	2024	2024-07-21 12:26:00
OnePlus 12 5G Premium Edition Dual SIM TD-LTE IN 512G CPH2573 (BBK Waffle)	1	0	1	1	1	1	1	1	0	0	0	0	1	1	1	1	0	1	Asia	India	69999	INR	2024	2024-05-11 14:04:00
OnePlus 12 5G Premium Edition Dual SIM TD-LTE NA 512G CPH2583 (BBK Waffle)	1	0	1	1	1	1	1	1	0	0	0	0	1	1	1	1	0	1	North America	Canada , USA	899	USD	2024	2024-05-11 14:40:00
OnePlus 12 5G Premium Edition Global Dual SIM TD-LTE 512GB CPH2581 (BBK Waffle)	1	0	1	1	1	1	1	1	0	0	0	0	1	1	1	1	0	1	Asia , Australia , Eastern Europe , Europe , Middle East , North America , Southeast Asia , Western Europe	Australia , Austria , Belarus , Belgium , Bulgaria , Canada , China , Croatia , Cyprus , Czech , Denmark , Estonia , Finland , France , Germany , Greece , HK , Hungary , Iran , Iraq , Ireland , Italy , Latvia , Lithuania , Malaysia , Mexico , Netherlands , Norway , Poland , Portugal , Romania , Russia , Saudi Arabia , Serbia , Singapore , Slovakia , Slovenia , Spain , Sweden , Switzerland , Thail…	1099	EUR	2024	2024-05-11 12:21:00
OnePlus 12 5G Standard Edition Dual SIM TD-LTE IN 256G CPH2573 (BBK Waffle)	1	0	1	1	1	1	1	1	0	0	0	0	1	1	1	1	0	1	Asia	India	64999	INR	2024	2024-05-11 12:39:00
OnePlus 12 5G Standard Edition Dual SIM TD-LTE NA 256G CPH2583 (BBK Waffle)	1	0	1	1	1	1	1	1	0	0	0	0	1	1	1	1	0	1	North America	Canada , USA	799	USD	2024	2024-05-11 14:19:00
OnePlus 12 5G Standard Edition Global Dual SIM TD-LTE 256GB CPH2581 (BBK Waffle)	1	0	1	1	1	1	1	1	0	0	0	0	1	1	1	1	0	1	Asia , Australia , Eastern Europe , Europe , Middle East , North America , Southeast Asia , Western Europe	Australia , Austria , Belarus , Belgium , Bulgaria , Canada , China , Croatia , Cyprus , Czech , Denmark , Estonia , Finland , France , Germany , Greece , HK , Hungary , Iran , Iraq , Ireland , Italy , Latvia , Lithuania , Malaysia , Mexico , Netherlands , Norway , Poland , Portugal , Romania , Russia , Saudi Arabia , Serbia , Singapore , Slovakia , Slovenia , Spain , Sweden , Switzerland , Thail…	849	GBP	2024	2024-05-09 21:24:00
OnePlus 12R 5G Standard Edition Dual SIM TD-LTE IN 128GB CPH2585 (BBK Aston)	1	0	1	1	1	1	1	1	0	0	0	0	1	1	1	1	0	1	Asia	India	39999	INR	2024	2024-05-11 21:33:00
OnePlus 12R 5G Standard Edition Dual SIM TD-LTE IN 256GB CPH2585 (BBK Aston)	1	0	1	1	1	1	1	1	0	0	0	0	1	1	1	1	0	1	Asia	India	42999	INR	2024	2024-05-11 22:25:00
OnePlus 12R 5G Standard Edition Dual SIM TD-LTE NA 128GB CPH2611 (BBK Aston)	1	0	1	1	1	1	1	1	0	0	0	0	1	1	1	1	0	1	North America	Canada , USA	669.99	CAD	2024	2024-05-13 20:44:00
OnePlus 12R 5G Top Edition Dual SIM TD-LTE IN 256GB CPH2585 (BBK Aston)	1	0	1	1	1	1	1	1	0	0	0	0	1	1	1	1	0	1	Asia	India	45999	INR	2024	2024-05-11 22:27:00
OnePlus 12R 5G Top Edition Dual SIM TD-LTE NA 256GB CPH2611 (BBK Aston)	1	0	1	1	1	1	1	1	0	0	0	0	1	1	1	1	0	1	North America	Canada , USA	599	USD	2024	2024-05-13 20:57:00
OnePlus 12R 5G Top Edition Global Dual SIM TD-LTE 256GB CPH2609 (BBK Aston)	1	0	1	1	1	1	1	1	0	0	0	0	1	1	1	1	0	1	Africa , Asia , Australia , Eastern Europe , Europe , Middle East , North America , Oceania , South America , Southeast Asia , Western Europe , Worldwide	Algeria , Australia , Austria , Bangladesh , Belarus , Belgium , Bulgaria , Cambodia , Chile , Cyprus , Croatia , Czech , Denmark , Estonia , Egypt , Finland , France , Germany , Greece , HK , Hungary , Indonesia , Iran , Iraq , Ireland , Israel , Italy , Jordan , Kazakhstan , Kuwait , Latvia , Lebanon , Lithuania , Malaysia , Mexico , Morocco , Myanmar , Nepal , Netherlands , Norway , Pakistan ,…	699	EUR	2024	2024-05-13 10:45:00
OnePlus Ace 3 5G Genshin Impact Special Edition Dual SIM TD-LTE CN 512GB PJE110 (BBK Aston)	1	0	1	1	1	1	1	1	0	0	0	0	1	1	1	1	0	1	Asia	China			2024	2024-05-13 21:10:00
OnePlus Ace 3 5G Premium Edition Dual SIM TD-LTE CN 256GB PJE110 (BBK Aston)	1	0	1	1	1	1	1	1	0	0	0	0	1	1	1	1	0	1	Asia	China	2599	CNY	2024	2024-05-12 13:00:00
OnePlus Ace 3 5G Top Edition Dual SIM TD-LTE CN 1TB PJE110 (BBK Aston)	1	0	1	1	1	1	1	1	0	0	0	0	1	1	1	1	0	1	Asia	China	3499	CNY	2024	2024-05-12 13:00:00
OnePlus Ace 3 5G Top Edition Dual SIM TD-LTE CN 512GB PJE110 (BBK Aston)	1	0	1	1	1	1	1	1	0	0	0	0	1	1	1	1	0	1	Asia	China	2999	CNY	2024	2024-05-12 12:56:00
OnePlus Ace 3 Pro 5G Porcelain Collector Edition Dual SIM TD-LTE CN 1TB PJX110 (BBK Corvette)	1	0	1	1	1	1	1	1	0	0	0	0	1	1	1	1	0	1	Asia	China	4599	CNY	2024	2024-06-30 19:44:00
OnePlus Ace 3 Pro 5G Porcelain Collector Edition Dual SIM TD-LTE CN 512GB PJX110 (BBK Corvette)	1	0	1	1	1	1	1	1	0	0	0	0	1	1	1	1	0	1	Asia	China	3999	CNY	2024	2024-06-30 19:38:00
OnePlus Ace 3 Pro 5G Premium Edition Dual SIM TD-LTE CN 256GB PJX110 (BBK Corvette)	1	0	1	1	1	1	1	1	0	0	0	0	1	1	1	1	0	1	Asia	China	3499	CNY	2024	2024-06-30 19:35:00
OnePlus Ace 3 Pro 5G Premium Edition Dual SIM TD-LTE CN 512GB PJX110 (BBK Corvette)	1	0	1	1	1	1	1	1	0	0	0	0	1	1	1	1	0	1	Asia	China	3799	CNY	2024	2024-06-30 19:10:00
OnePlus Ace 3 Pro 5G Standard Edition Dual SIM TD-LTE CN 256GB PJX110 (BBK Corvette)	1	0	1	1	1	1	1	1	0	0	0	0	1	1	1	1	0	1	Asia	China	3199	CNY	2024	2024-06-30 19:33:00
OnePlus Ace 3 Pro 5G Top Edition Dual SIM TD-LTE CN 1TB PJX110 (BBK Corvette)	1	0	1	1	1	1	1	1	0	0	0	0	1	1	1	1	0	1	Asia	China	4399	CNY	2024	2024-06-30 19:46:00
OnePlus Ace 3V 5G Premium Edition Dual SIM TD-LTE CN 512GB PJF110 (BBK Audi)	1	0	1	1	1	1	1	1	0	0	0	0	1	1	1	1	0	1	Asia	China	2599	CNY	2024	2024-06-30 18:06:00
OnePlus Ace 3V 5G Standard Edition Dual SIM TD-LTE CN 256GB PJF110 (BBK Audi)	1	0	1	1	1	1	1	1	0	0	0	0	1	1	1	1	0	1	Asia	China	1999	CNY	2024	2024-06-30 17:24:00
OnePlus Ace 3V 5G Standard Edition Dual SIM TD-LTE CN 512GB PJF110 (BBK Audi)	1	0	1	1	1	1	1	1	0	0	0	0	1	1	1	1	0	1	Asia	China	2299	CNY	2024	2024-06-30 18:08:00
Oppo A60 4G 2022 Dual SIM TD-LTE APAC V2 128GB CPH2631 (BBK 2631)	1	0	1	1	1	1	1	1	0	0	0	0	1	1	1	1	0	1	Asia , Oceania , Southeast Asia	Bangladesh , Cambodia , Malaysia , Myanmar , Philippines , Singapore , Vietnam			2024	2024-05-28 20:35:00
Oppo A60 4G 2022 Dual SIM TD-LTE APAC V2 256GB CPH2631 (BBK 2631)	1	0	1	1	1	1	1	1	0	0	0	0	1	1	1	1	0	1	Asia , Oceania , Southeast Asia	Bangladesh , Cambodia , Malaysia , Myanmar , Nepal , Philippines , Singapore , Thailand , Vietnam	299	SGD	2024	2024-05-28 21:29:00
Oppo A60 4G NFC 2022 Dual SIM TD-LTE APAC V2 128GB CPH2631 (BBK 2631)	1	0	1	1	1	1	1	1	0	0	0	0	1	1	1	1	0	1	Africa , Asia , Middle East	Egypt , Nigeria , Saudi Arabia , Tunisie			2024	2024-05-28 21:37:00
Oppo A60 4G NFC 2022 Dual SIM TD-LTE APAC V2 256GB CPH2631 (BBK 2631)	1	0	1	1	1	1	1	1	0	0	0	0	1	1	1	1	0	1	Africa , Asia , Middle East	Egypt , Jordan , Kenya , Lebanon , Nigeria , Saudi Arabia , Tunisie , UAE	845	AED	2024	2024-05-28 21:32:00
Oppo A60 4G NFC 2024 Dual SIM TD-LTE ID V3 128GB CPH2631 (BBK 2631)	1	0	1	1	1	1	1	1	0	0	0	0	1	1	1	1	0	1	Asia	Indonesia	2599000	IDR	2024	2024-05-28 15:54:00
Oppo A60 4G NFC 2024 Dual SIM TD-LTE ID V3 256GB CPH2631 (BBK 2631)	1	0	1	1	1	1	1	1	0	0	0	0	1	1	1	1	0	1	Asia	Indonesia	2999000	IDR	2024	2024-05-28 15:54:00
Oppo A60 4G NFC 2024 Global Dual SIM TD-LTE V1 256GB CPH2631 (BBK 2631)	1	0	1	1	1	1	1	1	0	0	0	0	1	1	1	1	0	1	Africa , Eastern Europe , Europe , Western Europe	Kenya , Poland , Portugal , Spain			2024	2024-05-28 11:06:00
Oppo A79 5G 2023 Standard Edition Dual SIM TD-LTE JP V3 128GB A303OP (BBK 2557)	1	0	1	1	1	1	1	1	0	0	0	0	1	1	1	1	0	1	Asia	Japan	21996	JPY	2024	2024-02-22 20:54:00
Oppo A79 5G 2023 Standard Edition Dual SIM TD-LTE JP V3 128GB CPH2557 (BBK 2557)	1	0	1	1	1	1	1	1	0	0	0	0	1	1	1	1	0	1	Asia	Japan	33800	JPY	2024	2024-02-22 14:38:00
Oppo Find X7 5G Premium Edition Dual SIM TD-LTE CN 1TB PHZ110 (BBK NVWA)	1	0	1	1	1	1	1	1	0	0	0	0	1	1	1	1	0	1	Asia	China	4999	CNY	2024	2024-05-30 11:42:00
Oppo Find X7 5G Premium Edition Dual SIM TD-LTE CN 256GB PHZ110 (BBK NVWA)	1	0	1	1	1	1	1	1	0	0	0	0	1	1	1	1	0	1	Asia	China	4299	CNY	2024	2024-05-30 11:38:00
Oppo Find X7 5G Premium Edition Dual SIM TD-LTE CN 512GB PHZ110 (BBK NVWA)	1	0	1	1	1	1	1	1	0	0	0	0	1	1	1	1	0	1	Asia	China	4599	CNY	2024	2024-05-30 11:39:00
Oppo Find X7 5G Standard Edition Dual SIM TD-LTE CN 256GB PHZ110 (BBK NVWA)	1	0	1	1	1	1	1	1	0	0	0	0	1	1	1	1	0	1	Asia	China	3999	CNY	2024	2024-05-30 11:30:00
Oppo Find X7 Ultra 5G Premium Edition Dual SIM TD-LTE CN 256GB PHY110 (BBK Pangu)	1	0	1	1	1	1	1	1	0	0	0	0	1	1	1	1	0	1	Asia	China	6499	CNY	2024	2024-05-29 10:34:00
Oppo Find X7 Ultra 5G Premium Edition Dual SIM TD-LTE CN 512GB PHY110 (BBK Pangu)	1	0	1	1	1	1	1	1	0	0	0	0	1	1	1	1	0	1	Asia	China	6999	CNY	2024	2024-05-30 09:07:00
Oppo Find X7 Ultra 5G Satellite Edition Dual SIM TD-LTE CN 1TB PHY120 (BBK Pangu)	1	0	1	1	1	1	1	1	0	0	0	0	1	1	1	1	0	1	Asia	China	7499	CNY	2024	2024-05-30 09:00:00
Oppo Find X7 Ultra 5G Satellite Edition Dual SIM TD-LTE CN 512GB PHY120 (BBK Pangu)	1	0	1	1	1	1	1	1	0	0	0	0	1	1	1	1	0	1	Asia	China	6799	CNY	2024	2024-05-30 08:57:00
Oppo Find X7 Ultra 5G Standard Edition Dual SIM TD-LTE CN 256GB PHY110 (BBK Pangu)	1	0	1	1	1	1	1	1	0	0	0	0	1	1	1	1	0	1	Asia	China	5999	CNY	2024	2024-05-30 09:23:00
Oppo Reno11 5G 2024 Premium Edition Dual SIM TD-LTE TW V3 256GB CPH2599 (BBK 2599)	1	0	1	1	1	1	1	1	0	0	0	0	1	1	1	1	0	1	Asia	Taiwan	14999	TWD	2024	2024-05-19 16:48:00
Oppo Reno11 5G 2024 Premium Edition Global Dual SIM TD-LTE V1 256GB CPH2599 (BBK 2599)	1	0	1	1	1	1	1	1	0	0	0	0	1	1	1	1	0	1	Africa , Asia , Eastern Europe , Europe , North America , Oceania , Southeast Asia	Brazil , Cambodia , Colombia , Czech , Egypt , Greece , Kazakhstan , Kenya , Malaysia , Mexico , Peru , Philippines , Poland , Russia , Saudi Arabia , Serbia , Singapore , Slovakia , Thailand , UAE , UK , Vietnam	44999	RUB	2024	2024-05-19 12:27:00
Oppo Reno11 5G 2024 Standard Edition Dual SIM TD-LTE ID V2 256GB CPH2599 (BBK 2599)	1	0	1	1	1	1	1	1	0	0	0	0	1	1	1	1	0	1	Asia , Southeast Asia	Indonesia	5999000	IDR	2024	2024-05-19 12:54:00
Oppo Reno11 5G 2024 Standard Edition Dual SIM TD-LTE TW V3 256GB CPH2599 (BBK 2599)	1	0	1	1	1	1	1	1	0	0	0	0	1	1	1	1	0	1	Asia	Taiwan	13999	TWD	2024	2024-05-19 16:43:00
Oppo Reno11 5G 2024 Standard Edition Global Dual SIM TD-LTE V1 128GB CPH2599 (BBK 2599)	1	0	1	1	1	1	1	1	0	0	0	0	1	1	1	1	0	1	Asia	India	28999	INR	2024	2024-05-19 16:24:00
Oppo Reno11 5G 2024 Standard Edition Global Dual SIM TD-LTE V1 256GB CPH2599 (BBK 2599)	1	0	1	1	1	1	1	1	0	0	0	0	1	1	1	1	0	1	Asia	India	40999	INR	2024	2024-05-19 13:18:00
Oppo Reno11 5G 2024 Standard Edition Global TD-LTE V1 256GB CPH2599 (BBK 2599)	1	0	1	1	1	1	1	1	0	0	0	0	1	1	1	1	0	1	North America	Mexico	9799.99	MXN	2024	2024-05-19 12:30:00
Oppo Reno11 A 5G 2024 Dual SIM TD-LTE JP V3 256GB A401OP (BBK 2603)	1	0	1	1	1	1	1	1	0	0	0	0	1	1	1	1	0	1	Asia	Japan	39600	JPY	2024	2024-05-24 20:26:00
Oppo Reno11 A 5G 2024 Dual SIM TD-LTE JP V4 256GB CPH2603 (BBK 2603)	1	0	1	1	1	1	1	1	0	0	0	0	1	1	1	1	0	1	Asia	Japan	43890	JPY	2024	2024-08-28 09:10:00
Oppo Reno11 F 5G 2024 Dual SIM TD-LTE ID V2 256GB CPH2603 (BBK 2603)	1	0	1	1	1	1	1	1	0	0	0	0	1	1	1	1	0	1	Asia , Southeast Asia	Indonesia	4599000	IDR	2024	2024-05-24 10:18:00
Oppo Reno11 F 5G 2024 Global Dual SIM TD-LTE V1 256GB CPH2603 (BBK 2603)	1	0	1	1	1	1	1	1	0	0	0	0	1	1	1	1	0	1	Africa , Asia , Eastern Europe , Europe , North America , Oceania , Southeast Asia	Austria , Belarus , Belgium , Brazil , Cambodia , Colombia , Croatia , Czech , Egypt , Greece , Germany , Ireland , Italy , Kazakhstan , Kenya , Malaysia , Mexico , Netherlands , Pakistan , Peru , Philippines , Poland , Portugal , Russia , Romania , Saudi Arabia , Serbia , Singapore , Slovakia , Slovenia , Spain , Taiwan , Thailand , UAE , UK , Vietnam	11990	TWD	2024	2024-05-24 09:37:00
Oppo Reno11 Pro 5G 2024 Dual SIM TD-LTE V2 ID 512GB CPH2607 (BBK 2607)	1	0	1	1	1	1	1	1	0	0	0	0	1	1	1	1	0	1	Asia , Southeast Asia	Indonesia	8999000	IDR	2024	2024-05-20 10:30:00
Oppo Reno11 Pro 5G 2024 Global Dual SIM TD-LTE V1 256GB CPH2607 (BBK 2607)	1	0	1	1	1	1	1	1	0	0	0	0	1	1	1	1	0	1	Asia , Southeast Asia	HK , India , Malaysia , Singapore , Sri Lanka , Taiwan , Thailand , Vietnam	44999	INR	2024	2024-05-20 10:17:00
Oppo Reno11 Pro 5G 2024 Global Dual SIM TD-LTE V1 512GB CPH2607 (BBK 2607)	1	0	1	1	1	1	1	1	0	0	0	0	1	1	1	1	0	1	Africa , Asia , Oceania , Southeast Asia	Bangladesh , Cambodia , HK , India , Kenya , Malaysia , Philippines , Singapore , Taiwan , Thailand , Vietnam	19999	THB	2024	2024-05-20 10:24:00
Reliance Orbic Fun+ 4G Dual SIM TD-LTE AU 64GB	1	0	1	1	1	1	1	0	0	0	0	0	1	0	1	0	0	1	Australia	Australia	179	AUD	2024	2024-08-28 21:57:00
Samsung SM-A155F/N Galaxy A15 4G 2024 Standard Edition Global TD-LTE 128GB (Samsung A155)	1	0	1	1	1	1	1	1	0	0	0	0	0	1	1	1	0	1	Australia	Australia , NZ			2024	2024-02-24 13:38:00
Samsung SM-A155M/DSN Galaxy A15 4G 2024 Premium Edition Dual SIM TD-LTE LATAM 128GB (Samsung A155)	1	0	1	1	1	1	1	1	0	0	0	0	0	1	1	1	0	1	South America	Bolivia , Colombia			2024	2024-02-24 12:43:00
Samsung SM-A155M/DSN Galaxy A15 4G 2024 Standard Edition Dual SIM TD-LTE LATAM 128GB (Samsung A155)	1	0	1	1	1	1	1	1	0	0	0	0	0	1	1	1	0	1	Central America , South America	Bolivia , Brazil , Costa Rica , Ecuador , Guatemala , Honduras , Paraguay	1399	BRL	2024	2024-02-24 12:26:00
Samsung SM-A155M/DSN Galaxy A15 4G 2024 Standard Edition Dual SIM TD-LTE LATAM 256GB (Samsung A155)	1	0	1	1	1	1	1	1	0	0	0	0	0	1	1	1	0	1	South America	Brazil	1699	BRL	2024	2024-02-24 12:36:00
Samsung SM-A155M/N Galaxy A15 4G 2024 Standard Edition TD-LTE LATAM 128GB (Samsung A155)	1	0	1	1	1	1	1	1	0	0	0	0	0	1	1	1	0	1	North America , South America	Argentina , Mexico , Peru	3999	BRL	2024	2024-02-24 12:38:00
Samsung SM-A155M/N Galaxy A15 4G 2024 Top Edition TD-LTE LATAM 256GB (Samsung A155)	1	0	1	1	1	1	1	1	0	0	0	0	0	1	1	1	0	1	South America	Peru			2024	2024-02-24 12:51:00
Samsung SM-A1560 Galaxy A15 5G 2024 Premium Edition Dual SIM TD-LTE CN HK TW 128GB (Samsung A156)	1	0	1	1	1	1	1	1	0	0	0	0	0	1	1	1	0	1	Asia , Southeast Asia	China , HK , Taiwan	1798	HKD	2024	2024-02-23 20:44:00
Samsung SM-A1560 Galaxy A15 5G 2024 Standard Edition Dual SIM TD-LTE CN HK TW 128GB (Samsung A156)	1	0	1	1	1	1	1	1	0	0	0	0	0	1	1	1	0	1	Asia , Southeast Asia	China , HK , Taiwan	7490	TWD	2024	2024-02-23 20:25:00
Samsung SM-A156E/DSN Galaxy A15 5G 2024 Standard Edition Global Dual SIM TD-LTE 128GB (Samsung A156)	1	0	1	1	1	1	1	1	0	0	0	0	0	1	1	1	0	1	Africa , Middle East	Egypt , Iran , Iraq , Saudi Arabia , UAE	709	AED	2024	2024-02-23 20:50:00
Samsung SM-A156E/DSN Galaxy A15 5G 2024 Top Edition Global Dual SIM TD-LTE 128GB (Samsung A156)	1	0	1	1	1	1	1	1	0	0	0	0	0	1	1	1	0	1	Asia , Middle East , Southeast Asia	Israel , Jordan , Kuwait , Lebanon , Singapore	298	SGD	2024	2024-02-23 21:25:00
Samsung SM-A156E/DSN Galaxy A15 5G 2024 Top Edition Global Dual SIM TD-LTE 256GB (Samsung A156)	1	0	1	1	1	1	1	1	0	0	0	0	0	1	1	1	0	1	Asia , Oceania , Southeast Asia	Indonesia , Malaysia , Philippines , Vietnam	1199	MYR	2024	2024-02-23 20:56:00
Samsung SM-A156E/N Galaxy A15 5G 2024 Standard Edition Global TD-LTE 128GB (Samsung A156)	1	0	1	1	1	1	1	1	0	0	0	0	0	1	1	1	0	1	Australia	Australia , NZ	349	AUD	2024	2024-02-23 21:00:00
Samsung SM-A156M/DSN Galaxy A15 5G 2024 Premium Edition Dual SIM TD-LTE LATAM 128GB (Samsung A156)	1	0	1	1	1	1	1	1	0	0	0	0	0	1	1	1	0	1	South America	Chile			2024	2024-02-23 22:00:00
Samsung SM-A156M/DSN Galaxy A15 5G 2024 Standard Edition Dual SIM TD-LTE LATAM 128GB (Samsung A156)	1	0	1	1	1	1	1	1	0	0	0	0	0	1	1	1	0	1	Central America , South America	Brazil , Colombia , Costa Rica , Guatemala , Paraguay			2024	2024-02-23 21:54:00
Samsung SM-A156M/DSN Galaxy A15 5G 2024 Top Edition Dual SIM TD-LTE LATAM 256GB (Samsung A156)	1	0	1	1	1	1	1	1	0	0	0	0	0	1	1	1	0	1	South America	Brazil , Colombia , Paraguay , Peru	1999	BRL	2024	2024-02-23 22:02:00
Samsung SM-A156M/N Galaxy A15 5G 2024 Standard Edition TD-LTE LATAM 128GB (Samsung A156)	1	0	1	1	1	1	1	1	0	0	0	0	0	1	1	1	0	1	North America , South America	Mexico	4599	MXN	2024	2024-02-23 21:45:00
Samsung SM-A156U Galaxy A15 5G 2024 Standard Edition TD-LTE US 128GB / SM-A156A (Samsung A156)	1	0	1	1	1	1	1	1	0	0	0	0	0	1	1	1	0	1	North America	USA	199.99	USD	2024	2024-02-23 14:48:00
Samsung SM-A156U Galaxy A15 5G 2024 Standard Edition TD-LTE US 128GB / SM-A156R4 (Samsung A156)	1	0	1	1	1	1	1	1	0	0	0	0	0	1	1	1	0	1	North America	USA	199.99	USD	2024	2024-02-23 17:37:00
Samsung SM-A156U Galaxy A15 5G 2024 Standard Edition TD-LTE US 128GB / SM-A156T (Samsung A156)	1	0	1	1	1	1	1	1	0	0	0	0	0	1	1	1	0	1	North America	USA	199.99	USD	2024	2024-02-23 17:10:00
Samsung SM-A156U Galaxy A15 5G 2024 Standard Edition TD-LTE US 128GB / SM-A156V (Samsung A156)	1	0	1	1	1	1	1	1	0	0	0	0	0	1	1	1	0	1	North America	USA	199.99	USD	2024	2024-02-23 16:59:00
Samsung SM-A156U Galaxy A15 5G 2024 Standard Edition TD-LTE US 128GB / SM-S156VL (Samsung A156)	1	0	1	1	1	1	1	1	0	0	0	0	0	1	1	1	0	1	North America	USA	199.99		2024	2024-02-23 20:13:00
Samsung SM-A156U1 Galaxy A15 5G 2024 Standard Edition TD-LTE US 128GB (Samsung A156)	1	0	1	1	1	1	1	1	0	0	0	0	0	1	1	1	0	1	North America	USA	199.99	USD	2024	2024-02-23 17:39:00
Samsung SM-A156U1/DS Galaxy A15 5G 2024 Standard Edition Dual SIM TD-LTE US 128GB (Samsung A156)	1	0	1	1	1	1	1	1	0	0	0	0	0	1	1	1	0	1	North America	USA	199.99	USD	2024	2024-02-23 19:50:00
Samsung SM-A156W Galaxy A15 5G 2024 Standard Edition TD-LTE CA 128GB (Samsung A156)	1	0	1	1	1	1	1	1	0	0	0	0	0	1	1	1	0	1	North America	Canada	316	CAD	2024	2024-02-23 18:10:00
Samsung SM-A2560 Galaxy A25 5G 2024 Standard Edition Dual SIM TD-LTE CN HK 128GB (Samsung A256)	1	0	1	1	1	1	1	1	0	0	0	0	0	1	1	1	0	1	Asia , Southeast Asia	China , HK	2398	HKD	2024	2024-02-26 21:47:00
Samsung SM-A256E/N Galaxy A25 5G 2024 Standard Edition Dual SIM TD-LTE 128GB (Samsung A256)	1	0	1	1	1	1	1	1	0	0	0	0	0	1	1	1	0	1	Australia , North America	Australia , Mexico	6499	MXN	2024	2024-02-25 16:22:00
Samsung SM-A256N Galaxy A25 5G 2024 Standard Edition Dual SIM TD-LTE KR 128GB (Samsung A256)	1	0	1	1	1	1	1	1	0	0	0	0	0	1	1	1	0	1	Asia	South Korea	449900	KRW	2024	2024-02-26 18:41:00
Samsung SM-A256U Galaxy A25 5G 2024 Standard Edition TD-LTE US 128GB / SM-A256R4 (Samsung A256)	1	0	1	1	1	1	1	1	0	0	0	0	0	1	1	1	0	1	North America	USA	299.99		2024	2024-02-27 16:56:00
Samsung SM-A256U1/DS Galaxy A25 5G 2024 Standard Edition Dual SIM TD-LTE US 128GB (Samsung A256)	1	0	1	1	1	1	1	1	0	0	0	0	0	1	1	1	0	1	North America	USA	299.99	USD	2024	2024-02-27 15:12:00
Samsung SM-A3560 Galaxy A35 5G 2024 Premium Edition Dual SIM TD-LTE CN HK TW 128GB (Samsung A356)	1	0	1	1	1	1	1	1	0	0	0	0	1	1	1	1	0	1	Asia , Southeast Asia	China , HK , Taiwan	12990	TWD	2024	2024-04-03 21:41:00
Samsung SM-A3560 Galaxy A35 5G 2024 Premium Edition Dual SIM TD-LTE CN HK TW 256GB (Samsung A356)	1	0	1	1	1	1	1	1	0	0	0	0	1	1	1	1	0	1	Asia , Southeast Asia	China , HK , Taiwan	2998	HKD	2024	2024-04-03 21:46:00
Samsung SM-A3560 Galaxy A35 5G 2024 Standard Edition Dual SIM TD-LTE CN HK TW 128GB (Samsung A356)	1	0	1	1	1	1	1	1	0	0	0	0	1	1	1	1	0	1	Asia , South America	China , HK , Taiwan	11990	TWD	2024	2024-04-03 11:55:00
Samsung SM-A356B/DS Galaxy A35 5G 2024 Premium Edition Dual SIM TD-LTE EU 256GB (Samsung A356)	1	0	1	1	1	1	1	1	0	0	0	0	1	1	1	1	0	1	Eastern Europe , Europe , Western Europe	Austria , Belarus , Belgium , Bulgaria , Cyprus , Croatia , Czech , Denmark , Estonia , Finland , France , Germany , Greece , Hungary , Ireland , Italy , Latvia , Lithuania , Netherlands , Norway , Poland , Portugal , Romania , Serbia , Slovakia , Slovenia , Spain , Sweden , Switzerland , UK	449	EUR	2024	2024-04-03 09:26:00
Samsung SM-A356B/DS Galaxy A35 5G 2024 Standard Edition Dual SIM TD-LTE EU 128GB (Samsung A356)	1	0	1	1	1	1	1	1	0	0	0	0	1	1	1	0	0	1	Eastern Europe , Europe , Western Europe	Austria , Belarus , Belgium , Bulgaria , Cyprus , Croatia , Czech , Denmark , Estonia , Finland , France , Germany , Greece , Hungary , Ireland , Italy , Latvia , Lithuania , Netherlands , Norway , Poland , Portugal , Romania , Serbia , Slovakia , Slovenia , Spain , Sweden , Switzerland , UK	399	EUR	2024	2024-04-03 11:34:00
Samsung SM-A356E Galaxy A35 5G 2024 Premium Edition Global Dual SIM TD-LTE 256GB (Samsung A356)	1	0	1	1	1	1	1	1	0	0	0	0	1	1	1	1	0	1	Asia , Middle East , South America , Southeast Asia	Peru			2024	2024-04-03 10:10:00
Samsung SM-A356E Galaxy A35 5G 2024 Standard Edition Global Dual SIM TD-LTE 128GB (Samsung A356)	1	0	1	1	1	1	1	1	0	0	0	0	1	1	1	1	0	1	Asia , Australia , North America , South America	Australia , Mexico , Peru	6999	MXN	2024	2024-04-03 09:54:00
Samsung SM-A356E/DS Galaxy A35 5G 2024 Premium Edition Global Dual SIM TD-LTE 128GB (Samsung A356)	1	0	1	1	1	1	1	1	0	0	0	0	1	1	1	1	0	1	Asia , Middle East , Southeast Asia	India , Indonesia , Jordan , Saudi Arabia , Singapore , Thailand , UAE	30999	INR	2024	2024-04-03 10:33:00
Samsung SM-A356E/DS Galaxy A35 5G 2024 Premium Edition Global Dual SIM TD-LTE 256GB (Samsung A356)	1	0	1	1	1	1	1	1	0	0	0	0	1	1	1	1	0	1	Africa , Asia , Middle East , North America , Oceania , South America , Southeast Asia	Brazil , Cambodia , Chile , Colombia , Egypt , India , Indonesia , Jordan , Kuwait , Lebanon , Malaysia , Peru , Philippines , Saudi Arabia , Singapore , South Africa , Thailand , UAE , Vietnam	1699	MYR	2024	2024-04-03 10:19:00
Samsung SM-A356E/DS Galaxy A35 5G 2024 Standard Edition Global Dual SIM TD-LTE 128GB (Samsung A356)	1	0	1	1	1	1	1	1	0	0	0	0	1	1	1	1	0	1	Asia , Australia , Middle East , South America , Southeast Asia	Bolivia , Brazil , Chile , Iran , Iraq , Jordan , Lebanon , NZ , Paraguay , Peru , Saudi Arabia			2024	2024-04-03 11:21:00
Samsung SM-A356N Galaxy A35 5G 2024 Standard Edition TD-LTE KR 128GB (Samsung A356)	1	0	1	1	1	1	1	1	0	0	0	0	1	1	1	1	0	1	North America	South Korea			2024	2024-04-04 11:14:00
Samsung SM-A356U Galaxy A35 5G UW 2024 Standard Edition TD-LTE US 128GB / SM-S356V (Samsung A356)	1	0	1	1	1	1	1	1	0	0	0	0	1	1	1	1	0	1	North America	USA		USD	2024	2024-04-04 11:04:00
Samsung SM-A356U1 Galaxy A35 5G UW 2024 Standard Edition TD-LTE US 128GB (Samsung A356)	1	0	1	1	1	1	1	1	0	0	0	0	1	1	1	1	0	1	North America	USA			2024	2024-04-04 10:52:00
Samsung SM-A356W Galaxy A35 5G 2024 Standard Edition TD-LTE CA 128GB (Samsung A356)	1	0	1	1	1	1	1	1	0	0	0	0	1	1	1	1	0	1	North America	Canada			2024	2024-04-04 11:06:00
Samsung SM-A5560 Galaxy A55 5G 2024 Premium Edition Dual SIM TD-LTE CN HK TW 256GB (Samsung A556)	1	0	1	1	1	1	1	1	0	0	0	0	1	1	1	0	0	1	Asia , Southeast Asia	China , HK , Taiwan	3698	HKD	2024	2024-04-03 08:03:00
Samsung SM-A5560 Galaxy A55 5G 2024 Standard Edition Dual SIM TD-LTE CN HK TW 256GB (Samsung A556)	1	0	1	1	1	1	1	1	0	0	0	0	1	1	1	0	0	1	Asia , Southeast Asia	China , HK , Taiwan	2999	CNY	2024	2024-04-03 08:03:00
Samsung SM-A556B/DS Galaxy A55 5G 2024 Standard Edition Dual SIM TD-LTE EU 128GB (Samsung A556)	1	0	1	1	1	1	1	1	0	0	0	0	1	1	1	0	0	1	Eastern Europe , Europe , Western Europe	Austria , Belarus , Belgium , Bulgaria , Cyprus , Croatia , Czech , Denmark , Estonia , Finland , France , Germany , Greece , Hungary , Ireland , Italy , Latvia , Lithuania , Netherlands , Norway , Poland , Portugal , Romania , Serbia , Slovakia , Slovenia , Spain , Sweden , Switzerland , UK	499	EUR	2024	2024-04-03 07:48:00
Samsung SM-A556B/DS Galaxy A55 5G 2024 Standard Edition Dual SIM TD-LTE EU 256GB (Samsung A556)	1	0	1	1	1	1	1	1	0	0	0	0	1	1	1	0	0	1	Eastern Europe , Europe , Western Europe	Austria , Belarus , Belgium , Bulgaria , Cyprus , Croatia , Czech , Denmark , Estonia , Finland , France , Germany , Greece , Hungary , Ireland , Italy , Latvia , Lithuania , Netherlands , Norway , Poland , Portugal , Romania , Serbia , Slovakia , Slovenia , Spain , Sweden , Switzerland , UK	489	GBP	2024	2024-03-24 16:08:00
Samsung SM-A556D Galaxy A55 5G 2024 Standard Edition TD-LTE JP 128GB SC-53E (Samsung A556)	1	0	1	1	1	1	1	1	0	0	0	0	1	1	1	0	0	1	Asia	Japan	70840	JPY	2024	2024-03-24 17:31:00
Samsung SM-A556E Galaxy A55 5G 2024 Standard Edition Global TD-LTE 128GB (Samsung A556)	1	0	1	1	1	1	1	1	0	0	0	0	1	1	1	0	0	1	Australia	Australia , NZ	699	AUD	2024	2024-03-24 21:41:00
Samsung SM-A556E/DS Galaxy A55 5G 2024 Premium Edition Dual SIM Global TD-LTE 256GB (Samsung A556)	1	0	1	1	1	1	1	1	0	0	0	0	1	1	1	0	0	1	Asia , Southeast Asia	India , Indonesia , Malaysia , Singapore , Thailand , Vietnam	1999	MYR	2024	2024-04-02 20:44:00
Samsung SM-A556E/DS Galaxy A55 5G 2024 Standard Edition Dual SIM Global TD-LTE 128GB (Samsung A556)	1	0	1	1	1	1	1	1	0	0	0	0	1	1	1	0	0	1	Africa , Asia , Middle East , North America , Oceania , South America , Southeast Asia	Brazil , Chile , India , Indonesia , Iran , Iraq , Jordan , Kuwait , Lebanon , Mexico , NZ , Panama , Paraguay , Philippines , Saudi Arabia , Singapore , South Africa , Thailand , UAE , Vietnam	36999	INR	2024	2024-04-02 20:38:00
Samsung SM-A556E/DS Galaxy A55 5G 2024 Standard Edition Dual SIM Global TD-LTE 256GB (Samsung A556)	1	0	1	1	1	1	1	1	0	0	0	0	1	1	1	0	0	1	Africa , Asia , Central America , Middle East , North America , South America , Southeast Asia	Brazil , Chile , Costa Rica , Egypt , Guatemala , Honduras , India , Indonesia , Jordan , Kuwait , Lebanon , Mexico , NZ , Panama , Peru , Puerto Rico , Singapore , South Africa	6499000	IDR	2024	2024-04-02 20:41:00
Samsung SM-A556J Galaxy A55 5G 2024 Standard Edition TD-LTE JP 128GB SCG27 (Samsung A556)	1	0	1	1	1	1	1	1	0	0	0	0	1	1	1	0	0	1	Asia	Japan	77000	JPY	2024	2024-03-24 17:48:00
Samsung SM-C5560 Galaxy Y55 5G 2024 Standard Edition TD-LTE CN 128GB (Samsung M556)	1	0	1	1	1	1	1	1	0	0	0	0	1	1	1	0	0	1	Asia	China			2024	2024-04-29 12:51:00
Samsung SM-E156B/DS Galaxy F15 5G 2024 Premium Edition Dual SIM Global TD-LTE 128GB (Samsung M156)	1	0	1	1	1	1	1	1	0	0	0	0	0	1	1	1	0	1	Asia	India	14499	INR	2024	2024-03-05 09:02:00
Samsung SM-E156B/DS Galaxy F15 5G 2024 Standard Edition Dual SIM Global TD-LTE 128GB (Samsung M156)	1	0	1	1	1	1	1	1	0	0	0	0	0	1	1	1	0	1	Asia	India	12999	INR	2024	2024-03-05 09:04:00
Samsung SM-E556B/DS Galaxy F55 5G 2024 Standard Edition Global TD-LTE 128GB (Samsung M556)	1	0	1	1	1	1	1	1	0	0	0	0	1	1	1	0	0	1	Asia	India			2024	2024-04-28 10:44:00
Samsung SM-F741B Galaxy Z Flip6 5G Global TD-LTE 256GB (Samsung B6)	1	1	1	1	1	1	1	1	0	0	0	0	1	1	1	0	0	1	Africa , Asia , Australia , Central America , Eastern Europe , Europe , Middle East , North America , Oceania , South America , Southeast Asia , Western Europe , Worldwide	Algeria , Argentina , Armenia , Australia , Azerbaijan , Austria , Bangladesh , Belarus , Belgium , Bolivia , Brazil , Bulgaria , Cambodia , Chile , Colombia , Costa Rica , Croatia , Cyprus , Czech , Denmark , Ecuador , Egypt , Estonia , Finland , France , Greece , Germany , Guatemala , Honduras , Hungary , India , Indonesia , Iraq , Iran , Ireland , Israel , Italy , Jordan , Kazakhstan , Kenya ,…	1049	GBP	2024	2024-09-22 08:53:00
Samsung SM-F741B Galaxy Z Flip6 5G Global TD-LTE 512GB (Samsung B6)	1	1	1	1	1	1	1	1	0	0	0	0	1	1	1	0	0	1	Africa , Asia , Australia , Central America , Eastern Europe , Europe , Middle East , North America , Oceania , South America , Southeast Asia , Western Europe , Worldwide	Algeria , Argentina , Armenia , Australia , Azerbaijan , Austria , Bangladesh , Belarus , Belgium , Bolivia , Brazil , Bulgaria , Cambodia , Chile , Colombia , Costa Rica , Croatia , Cyprus , Czech , Denmark , Ecuador , Egypt , Estonia , Finland , France , Greece , Germany , Guatemala , Honduras , Hungary , India , Indonesia , Iraq , Iran , Ireland , Israel , Italy , Jordan , Kazakhstan , Kenya ,…	1399	EUR	2024	2024-09-22 11:38:00
Samsung SM-F741D Galaxy Z Flip6 5G Dual SIM TD-LTE JP 256GB SC-54E (Samsung B6)	1	1	1	1	1	1	1	1	0	0	0	0	1	1	1	0	0	1	Asia	Japan	175560	JPY	2024	2024-09-22 12:22:00
Samsung SM-F741Q Galaxy Z Flip6 5G Dual SIM TD-LTE JP 256GB (Samsung B6)	1	1	1	1	1	1	1	1	0	0	0	0	1	1	1	0	0	1	Asia	Japan	159700	JPY	2024	2024-09-22 11:56:00
Samsung SM-F741Q Galaxy Z Flip6 5G Dual SIM TD-LTE JP 512GB (Samsung B6)	1	1	1	1	1	1	1	1	0	0	0	0	1	1	1	0	0	1	Asia	Japan	177700	JPY	2024	2024-09-22 11:58:00
Samsung SM-F9560 Galaxy Z Fold6 5G Dual SIM TD-LTE CN HK TW 1TB (Samsung Q6)	1	1	1	1	1	1	1	1	0	0	0	0	1	1	1	1	0	1	Asia , Southeast Asia	China , HK , Taiwan	15990	CNY	2024	2024-09-20 12:39:00
Samsung SM-F9560 Galaxy Z Fold6 5G Dual SIM TD-LTE CN HK TW 256GB (Samsung Q6)	1	1	1	1	1	1	1	1	0	0	0	0	1	1	1	1	0	1	Asia , Southeast Asia	HK , Taiwan	14398	HKD	2024	2024-09-20 12:31:00
Samsung SM-F9560 Galaxy Z Fold6 5G Dual SIM TD-LTE CN HK TW 512GB (Samsung Q6)	1	1	1	1	1	1	1	1	0	0	0	0	1	1	1	1	0	1	Asia , Southeast Asia	China , HK , Taiwan	63888	TWD	2024	2024-09-20 12:35:00
Samsung SM-F956B/DS Galaxy Z Fold6 5G Global Dual SIM TD-LTE 1TB (Samsung Q6)	1	1	1	1	1	1	1	1	0	0	0	0	1	1	1	1	0	1	Africa , Asia , Australia , Central America , Eastern Europe , Europe , Middle East , North America , Oceania , South America , Southeast Asia , Western Europe , Worldwide	Algeria , Argentina , Armenia , Australia , Azerbaijan , Austria , Bangladesh , Belarus , Belgium , Bolivia , Brazil , Bulgaria , Cambodia , Chile , Colombia , Croatia , Cyprus , Czech , Denmark , Ecuador , Egypt , Estonia , Finland , France , Greece , Germany , Guatemala , Honduras , Hungary , India , Indonesia , Iraq , Iran , Ireland , Israel , Italy , Jordan , Kazakhstan , Kenya , Kuwait , Kyr…	2459	EUR	2024	2024-09-19 12:02:00
Samsung SM-F956B/DS Galaxy Z Fold6 5G Global Dual SIM TD-LTE 256GB (Samsung Q6)	1	1	1	1	1	1	1	1	0	0	0	0	1	1	1	1	0	1	Africa , Asia , Australia , Central America , Eastern Europe , Europe , Middle East , North America , Oceania , South America , Southeast Asia , Western Europe , Worldwide	Algeria , Argentina , Armenia , Australia , Azerbaijan , Austria , Bangladesh , Belarus , Belgium , Bolivia , Brazil , Bulgaria , Cambodia , Chile , Colombia , Croatia , Cyprus , Czech , Denmark , Ecuador , Egypt , Estonia , Finland , France , Greece , Germany , Guatemala , Honduras , Hungary , India , Indonesia , Iraq , Iran , Ireland , Israel , Italy , Jordan , Kazakhstan , Kenya , Kuwait , Kyr…	1799	GBP	2024	2024-09-19 11:12:00
Samsung SM-F956B/DS Galaxy Z Fold6 5G Global Dual SIM TD-LTE 512GB (Samsung Q6)	1	1	1	1	1	1	1	1	0	0	0	0	1	1	1	1	0	1	Africa , Asia , Australia , Central America , Eastern Europe , Europe , Middle East , North America , Oceania , South America , Southeast Asia , Western Europe , Worldwide	Algeria , Argentina , Armenia , Australia , Azerbaijan , Austria , Bangladesh , Belarus , Belgium , Bolivia , Brazil , Bulgaria , Cambodia , Chile , Colombia , Croatia , Cyprus , Czech , Denmark , Ecuador , Egypt , Estonia , Finland , France , Greece , Germany , Guatemala , Honduras , Hungary , India , Indonesia , Iraq , Iran , Ireland , Israel , Italy , Jordan , Kazakhstan , Kenya , Kuwait , Kyr…	1899	GBP	2024	2024-09-19 11:59:00
Samsung SM-F956D Galaxy Z Fold6 5G UW Dual SIM TD-LTE JP 256GB SC-55E (Samsung Q6)	1	1	1	1	1	1	1	1	0	0	0	0	1	1	1	1	0	1	Asia	Japan	275990	JPY	2024	2024-09-19 21:17:00
Samsung SM-F956D Galaxy Z Fold6 5G UW Dual SIM TD-LTE JP 512GB SC-55E (Samsung Q6)	1	1	1	1	1	1	1	1	0	0	0	0	1	1	1	1	0	1	Asia	Japan	289190	JPY	2024	2024-09-19 21:36:00
Samsung SM-F956J Galaxy Z Fold6 5G UW Dual SIM TD-LTE JP 1TB (Samsung Q6)	1	1	1	1	1	1	1	1	0	0	0	0	1	1	1	1	0	1	Asia	Japan	319800	JPY	2024	2024-09-20 11:06:00
Samsung SM-F956J Galaxy Z Fold6 5G UW Dual SIM TD-LTE JP 256GB SCG28 (Samsung Q6)	1	1	1	1	1	1	1	1	0	0	0	0	1	1	1	1	0	1	Asia	Japan	269800	JPY	2024	2024-09-20 11:09:00
Samsung SM-F956J Galaxy Z Fold6 5G UW Dual SIM TD-LTE JP 512GB SCG28 (Samsung Q6)	1	1	1	1	1	1	1	1	0	0	0	0	1	1	1	1	0	1	Asia	Japan	284900	JPY	2024	2024-09-20 09:39:00
Samsung SM-F956N Galaxy Z Fold6 5G UW Dual SIM TD-LTE KR 1TB (Samsung Q6)	1	1	1	1	1	1	1	1	0	0	0	0	1	1	1	1	0	1	Asia	South Korea	2704900	KRW	2024	2024-09-20 11:56:00
Samsung SM-F956N Galaxy Z Fold6 5G UW Dual SIM TD-LTE KR 256GB (Samsung Q6)	1	1	1	1	1	1	1	1	0	0	0	0	1	1	1	1	0	1	Asia	South Korea	2229700	KRW	2024	2024-09-20 11:30:00
Samsung SM-F956N Galaxy Z Fold6 5G UW Dual SIM TD-LTE KR 512GB (Samsung Q6)	1	1	1	1	1	1	1	1	0	0	0	0	1	1	1	1	0	1	Asia	South Korea	2388100	KRW	2024	2024-09-20 11:50:00
Samsung SM-F956Q Galaxy Z Fold6 5G UW Dual SIM TD-LTE JP 1TB (Samsung Q6)	1	1	1	1	1	1	1	1	0	0	0	0	1	1	1	1	0	1	Asia	Japan	303800	JPY	2024	2024-09-19 22:04:00
Samsung SM-F956Q Galaxy Z Fold6 5G UW Dual SIM TD-LTE JP 256GB (Samsung Q6)	1	1	1	1	1	1	1	1	0	0	0	0	1	1	1	1	0	1	Asia	Japan	249800	JPY	2024	2024-09-19 21:50:00
Samsung SM-F956Q Galaxy Z Fold6 5G UW Dual SIM TD-LTE JP 512GB (Samsung Q6)	1	1	1	1	1	1	1	1	0	0	0	0	1	1	1	1	0	1	Asia	Japan	267800	JPY	2024	2024-09-19 21:59:00
Samsung SM-F956U Galaxy Z Fold6 5G UW Dual SIM TD-LTE US 256GB / SM-F956A (Samsung Q6)	1	1	1	1	1	1	1	1	0	0	0	0	1	1	1	1	0	1	North America	USA	1899.99	USD	2024	2024-09-20 14:20:00
Samsung SM-F956U Galaxy Z Fold6 5G UW Dual SIM TD-LTE US 256GB / SM-F956R4 (Samsung Q6)	1	1	1	1	1	1	1	1	0	0	0	0	1	1	1	1	0	1	North America	USA	1899.99	USD	2024	2024-09-21 11:05:00
Samsung SM-F956U Galaxy Z Fold6 5G UW Dual SIM TD-LTE US 256GB / SM-F956T (Samsung Q6)	1	1	1	1	1	1	1	1	0	0	0	0	1	1	1	1	0	1	North America	USA	1899.99	USD	2024	2024-09-20 14:38:00
Samsung SM-F956U Galaxy Z Fold6 5G UW Dual SIM TD-LTE US 256GB / SM-F956V (Samsung Q6)	1	1	1	1	1	1	1	1	0	0	0	0	1	1	1	1	0	1	North America	USA	1899.99	USD	2024	2024-09-21 10:51:00
Samsung SM-F956U Galaxy Z Fold6 5G UW Dual SIM TD-LTE US 512GB / SM-F956A (Samsung Q6)	1	1	1	1	1	1	1	1	0	0	0	0	1	1	1	1	0	1	North America	USA	2019.99	USD	2024	2024-09-20 14:25:00
Samsung SM-F956U Galaxy Z Fold6 5G UW Dual SIM TD-LTE US 512GB / SM-F956R4 (Samsung Q6)	1	1	1	1	1	1	1	1	0	0	0	0	1	1	1	1	0	1	North America	USA	2019.99	USD	2024	2024-09-21 13:38:00
Samsung SM-F956U Galaxy Z Fold6 5G UW Dual SIM TD-LTE US 512GB / SM-F956T (Samsung Q6)	1	1	1	1	1	1	1	1	0	0	0	0	1	1	1	1	0	1	North America	USA	2019.99	USD	2024	2024-09-20 14:54:00
Samsung SM-F956U Galaxy Z Fold6 5G UW Dual SIM TD-LTE US 512GB / SM-F956V (Samsung Q6)	1	1	1	1	1	1	1	1	0	0	0	0	1	1	1	1	0	1	North America	USA	2019.99	USD	2024	2024-09-21 10:55:00
Samsung SM-F956U1 Galaxy Z Fold6 5G UW Dual SIM TD-LTE US 1TB (Samsung Q6)	1	1	1	1	1	1	1	1	0	0	0	0	1	1	1	1	0	1	North America	USA	2259.99	USD	2024	2024-09-21 13:53:00
Samsung SM-F956U1 Galaxy Z Fold6 5G UW Dual SIM TD-LTE US 256GB (Samsung Q6)	1	1	1	1	1	1	1	1	0	0	0	0	1	1	1	1	0	1	North America	USA	1899.99	USD	2024	2024-09-21 13:45:00
Samsung SM-F956U1 Galaxy Z Fold6 5G UW Dual SIM TD-LTE US 512GB (Samsung Q6)	1	1	1	1	1	1	1	1	0	0	0	0	1	1	1	1	0	1	North America	USA	2019.99	USD	2024	2024-09-21 13:46:00
Samsung SM-F956W Galaxy Z Fold6 5G Dual SIM TD-LTE CA 1TB (Samsung Q6)	1	1	1	1	1	1	1	1	0	0	0	0	1	1	1	1	0	1	North America	Canada	3044.99	CAD	2024	2024-09-20 13:19:00
Samsung SM-F956W Galaxy Z Fold6 5G Dual SIM TD-LTE CA 256GB (Samsung Q6)	1	1	1	1	1	1	1	1	0	0	0	0	1	1	1	1	0	1	North America	Canada	2564.99	CAD	2024	2024-09-20 13:11:00
Samsung SM-F956W Galaxy Z Fold6 5G Dual SIM TD-LTE CA 512GB (Samsung Q6)	1	1	1	1	1	1	1	1	0	0	0	0	1	1	1	1	0	1	North America	Canada	2724.99	CAD	2024	2024-09-20 13:15:00
Samsung SM-G556B Galaxy XCover7 5G 2024 Global TD-LTE 128GB (Samsung G550)	1	0	1	1	1	1	1	1	0	0	0	0	1	1	1	0	0	1	Australia , Central America , Eastern Europe , Europe , Middle East , North America , South America , Southeast Asia , Western Europe	Australia , Austria , Belarus , Belgium , Bulgaria , Colombia , Cyprus , Croatia , Czech , Denmark , Estonia , Finland , France , Greece , Germany , Hungary , India , Indonesia , Ireland , Israel , Italy , Kuwait , Latvia , Lithuania , Lebanon , Malaysia , Mexico , Netherlands , Norway , NZ , Pakistan , Peru , Philippines , Poland , Portugal , Russia , Saudi Arabia , Slovakia , Singapore , Sloven…	349	GBP	2024	2024-04-15 15:14:00
Samsung SM-M156B/DSN Galaxy M15 5G 2024 Standard Edition Dual SIM Global TD-LTE 128GB (Samsung M156)	1	0	1	1	1	1	1	1	0	0	0	0	0	1	1	1	0	1	Asia , Middle East , South America	Brazil , Jordan , Kuwait , Lebanon , Saudi Arabia , UAE	1499	BRL	2024	2024-03-05 09:59:00
Samsung SM-M556B/DS Galaxy M55 5G 2024 Premium Edition Global TD-LTE 256GB (Samsung M556)	1	0	1	1	1	1	1	1	0	0	0	0	1	1	1	0	0	1	Asia , Middle East	Jordan , Saudi Arabia , UAE			2024	2024-04-20 20:42:00
Samsung SM-M556B/DS Galaxy M55 5G 2024 Standard Edition Global TD-LTE 128GB (Samsung M556)	1	0	1	1	1	1	1	1	0	0	0	0	1	1	1	0	0	1	Asia , South America , Southeast Asia	Bangladesh , Brazil , India	28999	INR	2024	2024-04-17 18:58:00
Samsung SM-M556B/DS Galaxy M55 5G 2024 Standard Edition Global TD-LTE 256GB (Samsung M556)	1	0	1	1	1	1	1	1	0	0	0	0	1	1	1	0	0	1	Asia , South America	Brazil , Chile , India , Peru	2899	BRL	2024	2024-04-17 19:46:00
Samsung SM-M556E/DS Galaxy M55 5G 2024 Standard Edition TD-LTE EU 128GB (Samsung M556)	1	0	1	1	1	1	1	1	0	0	0	0	1	1	1	0	0	1	Eastern Europe , Europe , Western Europe	Austria , Belgium , Czech , France , Germany , Ireland , Italy , Netherlands , Poland , Portugal , Romania , Spain , Switzerland , UK	479.9	EUR	2024	2024-04-20 20:54:00
Samsung SM-M556E/DS Galaxy M55 5G 2024 Standard Edition TD-LTE EU 256GB (Samsung M556)	1	0	1	1	1	1	1	1	0	0	0	0	1	1	1	0	0	1	Eastern Europe , Europe , Western Europe	Austria , Belgium , Czech , France , Germany , Italy , Netherlands , Poland , Portugal , Romania , Spain	529.99	EUR	2024	2024-04-20 21:01:00
Samsung SM-S711J Galaxy S23 FE 5G TD-LTE 256GB SCG24 (Samsung S711)	1	1	1	1	1	1	1	1	0	0	0	0	1	1	1	1	0	1	Asia	Japan	88000	JPY	2024	2024-02-15 19:50:00
Samsung SM-S9210 Galaxy S24 5G Premium Edition Dual SIM TD-LTE CN HK TW 256GB (Samsung Muse 1)	1	1	1	1	1	1	1	1	0	0	0	0	1	1	1	1	0	1	Asia , Southeast Asia	China , HK , Taiwan	6499	CNY	2024	2024-02-20 22:21:00
Samsung SM-S9210 Galaxy S24 5G Standard Edition Dual SIM TD-LTE CN HK TW 256GB (Samsung Muse 1)	1	1	1	1	1	1	1	1	0	0	0	0	1	1	1	1	0	1	Asia , Southeast Asia	China , HK , Taiwan	5898	HKD	2024	2024-02-20 21:31:00
Samsung SM-S9210 Galaxy S24 5G Standard Edition Dual SIM TD-LTE CN HK TW 512GB (Samsung Muse 1)	1	1	1	1	1	1	1	1	0	0	0	0	1	1	1	1	0	1	Asia , Southeast Asia	China , HK , Taiwan	6898	HKD	2024	2024-02-20 21:35:00
Samsung SM-S921B Galaxy S24 5G Global TD-LTE 256GB (Samsung Muse 1)	1	1	1	1	1	1	1	1	0	0	0	0	1	1	1	1	0	1	Australia , North America , South America	Argentina , Australia , Mexico , NZ	1399	AUD	2024	2024-02-21 07:55:00
Samsung SM-S921B Galaxy S24 5G Global TD-LTE 512GB (Samsung Muse 1)	1	1	1	1	1	1	1	1	0	0	0	0	1	1	1	1	0	1	Australia , North America , South America	Argentina , Australia , Mexico , NZ	1599	AUD	2024	2024-02-21 08:03:00
Samsung SM-S921B/DS Galaxy S24 5G Global Dual SIM TD-LTE 128GB (Samsung Muse 1)	1	1	1	1	1	1	1	1	0	0	0	0	1	1	1	1	0	1	Africa , Asia , Central America , Eastern Europe , Europe , Middle East , North America , Oceania , South America , Southeast Asia , Western Europe , Worldwide	Algeria , Argentina , Armenia , Azerbaijan , Austria , Bangladesh , Belarus , Belgium , Bolivia , Brazil , Bulgaria , Cambodia , Chile , Colombia , Costa Rica , Cyprus , Croatia , Czech , Denmark , Ecuador , Egypt , Estonia , Finland , France , Greece , Germany , Guatemala , Honduras , Hungary , India , Iran , Iraq , Ireland , Israel , Italy , Jordan , Kazakhstan , Kenya , Kuwait , Kyrgyzstan , L…	5999	BRL	2024	2024-02-20 12:34:00
Samsung SM-S921B/DS Galaxy S24 5G Global Dual SIM TD-LTE 256GB (Samsung Muse 1)	1	1	1	1	1	1	1	1	0	0	0	0	1	1	1	1	0	1	Africa , Asia , Central America , Eastern Europe , Europe , Middle East , North America , Oceania , South America , Southeast Asia , Western Europe , Worldwide	Algeria , Argentina , Armenia , Azerbaijan , Austria , Bangladesh , Belarus , Belgium , Bolivia , Brazil , Bulgaria , Cambodia , Chile , Colombia , Costa Rica , Croatia , Cyprus , Czech , Denmark , Ecuador , Egypt , Estonia , Finland , France , Greece , Germany , Guatemala , Honduras , Hungary , India , Indonesia , Iraq , Iran , Ireland , Israel , Italy , Jordan , Kazakhstan , Kenya , Kuwait , Ky…	959	EUR	2024	2024-02-20 12:20:00
Samsung SM-S921B/DS Galaxy S24 5G Global Dual SIM TD-LTE 512GB (Samsung Muse 1)	1	1	1	1	1	1	1	1	0	0	0	0	1	1	1	1	0	1	Africa , Asia , Central America , Eastern Europe , Europe , Middle East , North America , Oceania , South America , Southeast Asia , Western Europe , Worldwide	Algeria , Argentina , Armenia , Azerbaijan , Austria , Bangladesh , Belarus , Belgium , Bolivia , Brazil , Bulgaria , Cambodia , Chile , Colombia , Costa Rica , Croatia , Cyprus , Czech , Denmark , Ecuador , Egypt , Estonia , Finland , France , Greece , Germany , Guatemala , Honduras , Hungary , India , Indonesia , Iraq , Iran , Ireland , Israel , Italy , Jordan , Kazakhstan , Kenya , Kuwait , Ky…	7499	BRL	2024	2024-02-20 12:38:00
Samsung SM-S921D Galaxy S24 5G UW TD-LTE JP 128GB SC-51E (Samsung Muse 1)	1	1	1	1	1	1	1	1	0	0	0	0	1	1	1	1	0	1	Asia	Japan			2024	2024-03-09 09:21:00
Samsung SM-S921J Galaxy S24 5G UW TD-LTE JP 256GB SCG25 (Samsung Muse 1)	1	1	1	1	1	1	1	1	0	0	0	0	1	1	1	1	0	1	Asia	Japan	144800	JPY	2024	2024-03-09 10:16:00
Samsung SM-S921J Galaxy S24 5G UW TD-LTE JP 512GB SCG25 (Samsung Muse 1)	1	1	1	1	1	1	1	1	0	0	0	0	1	1	1	1	0	1	Asia	Japan	157800	JPY	2024	2024-04-20 21:24:00
Samsung SM-S921N Galaxy S24 5G UW TD-LTE KR 256GB (Samsung Muse 1)	1	1	1	1	1	1	1	1	0	0	0	0	1	1	1	1	0	1	Asia	South Korea	1155000	KRW	2024	2024-02-21 07:44:00
Samsung SM-S921N Galaxy S24 5G UW TD-LTE KR 512GB (Samsung Muse 1)	1	1	1	1	1	1	1	1	0	0	0	0	1	1	1	1	0	1	Asia	South Korea	1298000	KRW	2024	2024-02-21 07:52:00
Samsung SM-S921Q Galaxy S24 5G Dual SIM TD-LTE JP 256GB (Samsung Muse 1)	1	1	1	1	1	1	1	1	0	0	0	0	1	1	1	1	0	1	Asia	Japan	124700	JPY	2024	2024-04-15 10:24:00
Samsung SM-S921Q Galaxy S24 5G Dual SIM TD-LTE JP 512GB (Samsung Muse 1)	1	1	1	1	1	1	1	1	0	0	0	0	1	1	1	1	0	1	Asia	Japan	139000	JPY	2024	2024-04-15 10:37:00
Samsung SM-S921U Galaxy S24 5G UW TD-LTE US 128GB / SM-S921A (Samsung Muse 1)	1	1	1	1	1	1	1	1	0	0	0	0	1	1	1	1	0	1	North America	USA	799.99	USD	2024	2024-02-20 15:21:00
Samsung SM-S921U Galaxy S24 5G UW TD-LTE US 128GB / SM-S921R4 (Samsung Muse 1)	1	1	1	1	1	1	1	1	0	0	0	0	1	1	1	1	0	1	North America	USA	799.99	USD	2024	2024-02-20 21:26:00
Samsung SM-S921U Galaxy S24 5G UW TD-LTE US 128GB / SM-S921T (Samsung Muse 1)	1	1	1	1	1	1	1	1	0	0	0	0	1	1	1	1	0	1	North America	USA	799.99	USD	2024	2024-02-20 21:02:00
Samsung SM-S921U Galaxy S24 5G UW TD-LTE US 128GB / SM-S921V (Samsung Muse 1)	1	1	1	1	1	1	1	1	0	0	0	0	1	1	1	1	0	1	North America	USA	799.99	USD	2024	2024-02-20 15:26:00
Samsung SM-S921U Galaxy S24 5G UW TD-LTE US 256GB / SM-S921A (Samsung Muse 1)	1	1	1	1	1	1	1	1	0	0	0	0	1	1	1	1	0	1	North America	USA	859.99	USD	2024	2024-02-20 15:17:00
Samsung SM-S921U Galaxy S24 5G UW TD-LTE US 256GB / SM-S921R4 (Samsung Muse 1)	1	1	1	1	1	1	1	1	0	0	0	0	1	1	1	1	0	1	North America	USA	859.99	USD	2024	2024-02-20 21:24:00
Samsung SM-S921U Galaxy S24 5G UW TD-LTE US 256GB / SM-S921T (Samsung Muse 1)	1	1	1	1	1	1	1	1	0	0	0	0	1	1	1	1	0	1	North America	USA	859.99	USD	2024	2024-02-20 20:54:00
Samsung SM-S921U Galaxy S24 5G UW TD-LTE US 256GB / SM-S921V (Samsung Muse 1)	1	1	1	1	1	1	1	1	0	0	0	0	1	1	1	1	0	1	North America	USA	859.99	USD	2024	2024-02-20 15:22:00
Samsung SM-S921U1 Galaxy S24 5G UW TD-LTE US 128GB (Samsung Muse 1)	1	1	1	1	1	1	1	1	0	0	0	0	1	1	1	1	0	1	North America	USA	799.99	USD	2024	2024-02-20 15:14:00
Samsung SM-S921U1 Galaxy S24 5G UW TD-LTE US 256GB (Samsung Muse 1)	1	1	1	1	1	1	1	1	0	0	0	0	1	1	1	1	0	1	North America	USA	859.99	USD	2024	2024-02-20 14:40:00
Samsung SM-S921W Galaxy S24 5G TD-LTE CA 128GB (Samsung Muse 1)	1	1	1	1	1	1	1	1	0	0	0	0	1	1	1	1	0	1	North America	Canada	1099.99	CAD	2024	2024-02-21 07:19:00
Samsung SM-S921W Galaxy S24 5G TD-LTE CA 256GB (Samsung Muse 1)	1	1	1	1	1	1	1	1	0	0	0	0	1	1	1	1	0	1	North America	Canada	1179	CAD	2024	2024-02-21 07:14:00
Samsung SM-S9260 Galaxy S24+ 5G Dual SIM TD-LTE CN HK TW 256GB (Samsung Muse 2)	1	1	1	1	1	1	1	1	0	0	0	0	1	1	1	1	0	1	Asia , Southeast Asia	China , HK , Taiwan	7598	HKD	2024	2024-02-20 09:56:00
Samsung SM-S9260 Galaxy S24+ 5G Dual SIM TD-LTE CN HK TW 512GB (Samsung Muse 2)	1	1	1	1	1	1	1	1	0	0	0	0	1	1	1	1	0	1	Asia , Southeast Asia	China , HK , Taiwan	8598	HKD	2024	2024-02-20 10:27:00
Samsung SM-S926B Galaxy S24+ 5G Global TD-LTE 256GB (Samsung Muse 2)	1	1	1	1	1	1	1	1	0	0	0	0	1	1	1	1	0	1	Australia , North America , South America	Argentina , Australia , Mexico , NZ	23999	MXN	2024	2024-02-20 11:27:00
Samsung SM-S926B Galaxy S24+ 5G Global TD-LTE 512GB (Samsung Muse 2)	1	1	1	1	1	1	1	1	0	0	0	0	1	1	1	1	0	1	Australia , North America , South America	Argentina , Australia , Mexico , NZ	26999	MXN	2024	2024-02-20 11:39:00
Samsung SM-S926B/DS Galaxy S24+ 5G Global Dual SIM TD-LTE 256GB (Samsung Muse 2)	1	1	1	1	1	1	1	1	0	0	0	0	1	1	1	1	0	1	Africa , Asia , Central America , Eastern Europe , Europe , Middle East , North America , Oceania , South America , Southeast Asia , Western Europe , Worldwide	Algeria , Argentina , Armenia , Azerbaijan , Austria , Bangladesh , Belarus , Belgium , Bolivia , Brazil , Bulgaria , Cambodia , Chile , Colombia , Costa Rica , Croatia , Cyprus , Czech , Denmark , Ecuador , Egypt , Estonia , Finland , France , Greece , Germany , Guatemala , Honduras , Hungary , India , Indonesia , Iraq , Iran , Ireland , Israel , Italy , Jordan , Kazakhstan , Kenya , Kuwait , Ky…	1149	EUR	2024	2024-02-19 15:23:00
Samsung SM-S926B/DS Galaxy S24+ 5G Global Dual SIM TD-LTE 512GB (Samsung Muse 2)	1	1	1	1	1	1	1	1	0	0	0	0	1	1	1	1	0	1	Africa , Asia , Central America , Eastern Europe , Europe , Middle East , North America , Oceania , South America , Southeast Asia , Western Europe , Worldwide	Algeria , Argentina , Armenia , Azerbaijan , Austria , Bangladesh , Belarus , Belgium , Bolivia , Brazil , Bulgaria , Cambodia , Chile , Colombia , Costa Rica , Croatia , Cyprus , Czech , Denmark , Ecuador , Egypt , Estonia , Finland , France , Greece , Germany , Guatemala , Honduras , Hungary , India , Indonesia , Iraq , Iran , Ireland , Israel , Italy , Jordan , Kazakhstan , Kenya , Kuwait , Ky…	1269	EUR	2024	2024-02-19 18:43:00
Samsung SM-S926N Galaxy S24+ 5G UW TD-LTE KR 256GB (Samsung Muse 2)	1	1	1	1	1	1	1	1	0	0	0	0	1	1	1	1	0	1	Asia	South Korea	1353000	KRW	2024	2024-02-20 12:06:00
Samsung SM-S926N Galaxy S24+ 5G UW TD-LTE KR 512GB (Samsung Muse 2)	1	1	1	1	1	1	1	1	0	0	0	0	1	1	1	1	0	1	Asia	South Korea	1496000	KRW	2024	2024-02-20 12:16:00
Samsung SM-S926U Galaxy S24+ 5G UW TD-LTE US 256GB / SM-S926A (Samsung Muse 2)	1	1	1	1	1	1	1	1	0	0	0	0	1	1	1	1	0	1	North America	USA	999.99	USD	2024	2024-02-19 21:02:00
Samsung SM-S926U Galaxy S24+ 5G UW TD-LTE US 256GB / SM-S926R4 (Samsung Muse 2)	1	1	1	1	1	1	1	1	0	0	0	0	1	1	1	1	0	1	North America	USA	999.99	USD	2024	2024-02-19 22:47:00
Samsung SM-S926U Galaxy S24+ 5G UW TD-LTE US 256GB / SM-S926T (Samsung Muse 2)	1	1	1	1	1	1	1	1	0	0	0	0	1	1	1	1	0	1	North America	USA	999.99	USD	2024	2024-02-19 21:46:00
Samsung SM-S926U Galaxy S24+ 5G UW TD-LTE US 256GB / SM-S926V (Samsung Muse 2)	1	1	1	1	1	1	1	1	0	0	0	0	1	1	1	1	0	1	North America	USA	999.99	USD	2024	2024-02-19 21:16:00
Samsung SM-S926U Galaxy S24+ 5G UW TD-LTE US 512GB / SM-S926A (Samsung Muse 2)	1	1	1	1	1	1	1	1	0	0	0	0	1	1	1	1	0	1	North America	USA	1199.99	USD	2024	2024-02-19 21:14:00
Samsung SM-S926U Galaxy S24+ 5G UW TD-LTE US 512GB / SM-S926R4 (Samsung Muse 2)	1	1	1	1	1	1	1	1	0	0	0	0	1	1	1	1	0	1	North America	USA	1199.99	USD	2024	2024-02-19 22:50:00
Samsung SM-S926U Galaxy S24+ 5G UW TD-LTE US 512GB / SM-S926T (Samsung Muse 2)	1	1	1	1	1	1	1	1	0	0	0	0	1	1	1	1	0	1	North America	USA	1199.99	USD	2024	2024-02-19 22:41:00
Samsung SM-S926U Galaxy S24+ 5G UW TD-LTE US 512GB / SM-S926V (Samsung Muse 2)	1	1	1	1	1	1	1	1	0	0	0	0	1	1	1	1	0	1	North America	USA	1199.99	USD	2024	2024-02-19 21:23:00
Samsung SM-S926U1 Galaxy S24+ 5G UW TD-LTE US 256GB (Samsung Muse 2)	1	1	1	1	1	1	1	1	0	0	0	0	1	1	1	1	0	1	North America	USA	999.99	USD	2024	2024-02-19 18:54:00
Samsung SM-S926U1 Galaxy S24+ 5G UW TD-LTE US 512GB (Samsung Muse 2)	1	1	1	1	1	1	1	1	0	0	0	0	1	1	1	1	0	1	North America	USA	1199.99	USD	2024	2024-02-19 19:01:00
Samsung SM-S926W Galaxy S24+ 5G TD-LTE CA 256GB (Samsung Muse 2)	1	1	1	1	1	1	1	1	0	0	0	0	1	1	1	1	0	1	North America	Canada	1399.99	CAD	2024	2024-02-20 10:44:00
Samsung SM-S926W Galaxy S24+ 5G TD-LTE CA 512GB (Samsung Muse 2)	1	1	1	1	1	1	1	1	0	0	0	0	1	1	1	1	0	1	North America	Canada	1559.99	CAD	2024	2024-02-20 11:18:00
Samsung SM-S9280 Galaxy S24 Ultra 5G Dual SIM TD-LTE CN HK TW 1TB (Samsung Muse 3)	1	1	1	1	1	1	1	1	0	0	0	0	1	1	1	1	0	1	Asia , Southeast Asia	China , HK , Taiwan	55900	TWD	2024	2024-02-19 10:36:00
Samsung SM-S9280 Galaxy S24 Ultra 5G Dual SIM TD-LTE CN HK TW 256GB (Samsung Muse 3)	1	1	1	1	1	1	1	1	0	0	0	0	1	1	1	1	0	1	Asia , Southeast Asia	China , HK , Taiwan	9898	HKD	2024	2024-02-19 10:33:00
Samsung SM-S9280 Galaxy S24 Ultra 5G Dual SIM TD-LTE CN HK TW 512GB (Samsung Muse 3)	1	1	1	1	1	1	1	1	0	0	0	0	1	1	1	1	0	1	Asia , Southeast Asia	China , HK , Taiwan	10898	HKD	2024	2024-02-19 10:22:00
Samsung SM-S928B Galaxy S24 Ultra 5G Global TD-LTE 1TB (Samsung Muse 3)	1	1	1	1	1	1	1	1	0	0	0	0	1	1	1	1	0	1	Australia , North America , South America	Argentina , Australia , Mexico , NZ	2799	AUD	2024	2024-02-19 11:38:00
Samsung SM-S928B Galaxy S24 Ultra 5G Global TD-LTE 256GB (Samsung Muse 3)	1	1	1	1	1	1	1	1	0	0	0	0	1	1	1	1	0	1	Australia , North America , South America	Argentina , Australia , Mexico , NZ	2199	AUD	2024	2024-02-19 11:53:00
Samsung SM-S928B Galaxy S24 Ultra 5G Global TD-LTE 512GB (Samsung Muse 3)	1	1	1	1	1	1	1	1	0	0	0	0	1	1	1	1	0	1	Australia , North America , South America	Argentina , Australia , Mexico , NZ	2399	AUD	2024	2024-02-19 11:48:00
Samsung SM-S928B/DS Galaxy S24 Ultra 5G Global Dual SIM TD-LTE 1TB (Samsung Muse 3)	1	1	1	1	1	1	1	1	0	0	0	0	1	1	1	1	0	1	Africa , Asia , Central America , Eastern Europe , Europe , Middle East , North America , Oceania , South America , Southeast Asia , Western Europe , Worldwide	Algeria , Argentina , Armenia , Azerbaijan , Austria , Bangladesh , Belarus , Belgium , Bolivia , Brazil , Bulgaria , Cambodia , Chile , Colombia , Costa Rica , Cyprus , Croatia , Czech , Denmark , Ecuador , Egypt , Estonia , Finland , France , Greece , Germany , Guatemala , Honduras , Hungary , India , Indonesia , Iraq , Iran , Ireland , Israel , Italy , Jordan , Kazakhstan , Kenya , Kuwait , Ky…	1809	EUR	2024	2024-02-19 11:27:00
Samsung SM-S928B/DS Galaxy S24 Ultra 5G Global Dual SIM TD-LTE 256GB (Samsung Muse 3)	1	1	1	1	1	1	1	1	0	0	0	0	1	1	1	1	0	1	Africa , Asia , Central America , Eastern Europe , Europe , Middle East , North America , Oceania , South America , Southeast Asia , Western Europe , Worldwide	Algeria , Argentina , Armenia , Azerbaijan , Austria , Bangladesh , Belarus , Belgium , Bolivia , Brazil , Bulgaria , Cambodia , Chile , Colombia , Costa Rica , Croatia , Cyprus , Czech , Denmark , Ecuador , Egypt , Estonia , Finland , France , Greece , Germany , Guatemala , Honduras , Hungary , India , Indonesia , Iraq , Iran , Ireland , Israel , Italy , Jordan , Kazakhstan , Kenya , Kuwait , Ky…	1499	EUR	2024	2024-02-19 11:06:00
Samsung SM-S928B/DS Galaxy S24 Ultra 5G Global Dual SIM TD-LTE 512GB (Samsung Muse 3)	1	1	1	1	1	1	1	1	0	0	0	0	1	1	1	1	0	1	Africa , Asia , Central America , Eastern Europe , Europe , Middle East , North America , Oceania , South America , Southeast Asia , Western Europe , Worldwide	Algeria , Argentina , Armenia , Azerbaijan , Austria , Bangladesh , Belarus , Belgium , Bolivia , Brazil , Bulgaria , Cambodia , Chile , Colombia , Costa Rica , Croatia , Cyprus , Czech , Denmark , Ecuador , Egypt , Estonia , Finland , France , Greece , Germany , Guatemala , Honduras , Hungary , India , Indonesia , Iraq , Iran , Ireland , Israel , Italy , Jordan , Kazakhstan , Kenya , Kuwait , Ky…	6799	MYR	2024	2024-02-16 22:25:00
Samsung SM-S928D Galaxy S24 Ultra 5G UW TD-LTE JP 256GB SC-52E (Samsung Muse 3)	1	1	1	1	1	1	1	1	0	0	0	0	1	1	1	1	0	1	Asia	Japan			2024	2024-03-09 08:16:00
Samsung SM-S928J Galaxy S24 Ultra 5G UW TD-LTE JP 1TB SCG26 (Samsung Muse 3)	1	1	1	1	1	1	1	1	0	0	0	0	1	1	1	1	0	1	Asia	Japan	259800	JPY	2024	2024-04-20 21:49:00
Samsung SM-S928J Galaxy S24 Ultra 5G UW TD-LTE JP 256GB SCG26 (Samsung Muse 3)	1	1	1	1	1	1	1	1	0	0	0	0	1	1	1	1	0	1	Asia	Japan	224800	JPY	2024	2024-03-09 08:27:00
Samsung SM-S928J Galaxy S24 Ultra 5G UW TD-LTE JP 512GB SCG26 (Samsung Muse 3)	1	1	1	1	1	1	1	1	0	0	0	0	1	1	1	1	0	1	Asia	Japan	237800	JPY	2024	2024-04-20 21:43:00
Samsung SM-S928N Galaxy S24 Ultra 5G UW TD-LTE KR 1TB (Samsung Muse 3)	1	1	1	1	1	1	1	1	0	0	0	0	1	1	1	1	0	1	Asia	South Korea	2127400	KRW	2024	2024-02-18 15:04:00
Samsung SM-S928N Galaxy S24 Ultra 5G UW TD-LTE KR 256GB (Samsung Muse 3)	1	1	1	1	1	1	1	1	0	0	0	0	1	1	1	1	0	1	Asia	South Korea	1698400	KRW	2024	2024-02-18 15:00:00
Samsung SM-S928N Galaxy S24 Ultra 5G UW TD-LTE KR 512GB (Samsung Muse 3)	1	1	1	1	1	1	1	1	0	0	0	0	1	1	1	1	0	1	Asia	South Korea	1841400	KRW	2024	2024-02-18 13:47:00
Samsung SM-S928Q Galaxy S24 Ultra 5G UW Dual SIM TD-LTE JP 1TB (Samsung Muse 3)	1	1	1	1	1	1	1	1	0	0	0	0	1	1	1	1	0	1	Asia	Japan	233000	JPY	2024	2024-04-15 11:08:00
Samsung SM-S928Q Galaxy S24 Ultra 5G UW Dual SIM TD-LTE JP 256GB (Samsung Muse 3)	1	1	1	1	1	1	1	1	0	0	0	0	1	1	1	1	0	1	Asia	Japan	189700	JPY	2024	2024-04-15 11:02:00
Samsung SM-S928Q Galaxy S24 Ultra 5G UW Dual SIM TD-LTE JP 512GB (Samsung Muse 3)	1	1	1	1	1	1	1	1	0	0	0	0	1	1	1	1	0	1	Asia	Japan	204100	JPY	2024	2024-04-15 11:04:00
Samsung SM-S928U Galaxy S24 Ultra 5G UW TD-LTE US 256GB / SM-S928A (Samsung Muse 3)	1	1	1	1	1	1	1	1	0	0	0	0	1	1	1	1	0	1	North America	USA	1299.99	USD	2024	2024-02-18 11:41:00
Samsung SM-S928U Galaxy S24 Ultra 5G UW TD-LTE US 256GB / SM-S928R4 (Samsung Muse 3)	1	1	1	1	1	1	1	1	0	0	0	0	1	1	1	1	0	1	North America	USA	1299.99	USD	2024	2024-02-18 12:45:00
Samsung SM-S928U Galaxy S24 Ultra 5G UW TD-LTE US 256GB / SM-S928T (Samsung Muse 3)	1	1	1	1	1	1	1	1	0	0	0	0	1	1	1	1	0	1	North America	USA	1299.99	USD	2024	2024-02-18 12:33:00
Samsung SM-S928U Galaxy S24 Ultra 5G UW TD-LTE US 256GB / SM-S928V (Samsung Muse 3)	1	1	1	1	1	1	1	1	0	0	0	0	1	1	1	1	0	1	North America	USA	1299.99	USD	2024	2024-02-18 12:23:00
Samsung SM-S928U Galaxy S24 Ultra 5G UW TD-LTE US 512GB / SM-S928A (Samsung Muse 3)	1	1	1	1	1	1	1	1	0	0	0	0	1	1	1	1	0	1	North America	USA	1419.99	USD	2024	2024-02-18 09:48:00
Samsung SM-S928U Galaxy S24 Ultra 5G UW TD-LTE US 512GB / SM-S928R4 (Samsung Muse 3)	1	1	1	1	1	1	1	1	0	0	0	0	1	1	1	1	0	1	North America	USA	1419.99	USD	2024	2024-02-18 12:35:00
Samsung SM-S928U Galaxy S24 Ultra 5G UW TD-LTE US 512GB / SM-S928T (Samsung Muse 3)	1	1	1	1	1	1	1	1	0	0	0	0	1	1	1	1	0	1	North America	USA	1419.99	USD	2024	2024-02-18 12:26:00
Samsung SM-S928U Galaxy S24 Ultra 5G UW TD-LTE US 512GB / SM-S928V (Samsung Muse 3)	1	1	1	1	1	1	1	1	0	0	0	0	1	1	1	1	0	1	North America	USA	1419.99	USD	2024	2024-02-18 11:51:00
Samsung SM-S928U1 Galaxy S24 Ultra 5G UW TD-LTE US 1TB (Samsung Muse 3)	1	1	1	1	1	1	1	1	0	0	0	0	1	1	1	1	0	1	North America	USA	1659.99	USD	2024	2024-02-18 12:59:00
Samsung SM-S928U1 Galaxy S24 Ultra 5G UW TD-LTE US 256GB (Samsung Muse 3)	1	1	1	1	1	1	1	1	0	0	0	0	1	1	1	1	0	1	North America	USA	1299.99	USD	2024	2024-02-18 12:57:00
Samsung SM-S928U1 Galaxy S24 Ultra 5G UW TD-LTE US 512GB (Samsung Muse 3)	1	1	1	1	1	1	1	1	0	0	0	0	1	1	1	1	0	1	North America	USA	1419.99	USD	2024	2024-02-18 12:49:00
Samsung SM-S928W Galaxy S24 Ultra 5G TD-LTE CA 1TB (Samsung Muse 3)	1	1	1	1	1	1	1	1	0	0	0	0	1	1	1	1	0	1	North America	Canada	2279.99	CAD	2024	2024-02-18 13:22:00
Samsung SM-S928W Galaxy S24 Ultra 5G TD-LTE CA 256GB (Samsung Muse 3)	1	1	1	1	1	1	1	1	0	0	0	0	1	1	1	1	0	1	North America	Canada	1799.99	CAD	2024	2024-02-18 13:18:00
Samsung SM-S928W Galaxy S24 Ultra 5G TD-LTE CA 512GB (Samsung Muse 3)	1	1	1	1	1	1	1	1	0	0	0	0	1	1	1	1	0	1	North America	Canada	1959.99	CAD	2024	2024-02-18 13:10:00
Sharp Aquos R9 5G TD-LTE JP A401SH (Sharp Orga)	1	0	1	1	1	1	1	1	0	0	0	0	1	1	1	1	0	1	Asia	Japan	124560	JPY	2024	2024-06-07 13:57:00
Sharp Aquos R9 5G TD-LTE JP SH-51E (Sharp Orga)	1	0	1	1	1	1	1	1	0	0	0	0	1	1	1	1	0	1	Asia	Japan	117040	JPY	2024	2024-06-07 11:35:00
Sharp Aquos R9 5G TD-LTE JP SH-M28 (Sharp Orga)	1	0	1	1	1	1	1	1	0	0	0	0	1	1	1	1	0	1	Asia	Japan			2024	2024-07-21 12:54:00
Sharp Aquos R9 5G TD-LTE SG SH-M28SG (Sharp Orga)	1	0	1	1	1	1	1	1	0	0	0	0	1	1	1	1	0	1	Asia , Southeast Asia	Singapore	1099	SGD	2024	2024-07-16 08:28:00
Sharp Aquos R9 5G TD-LTE TW SH-M28TW (Sharp Orga)	1	0	1	1	1	1	1	1	0	0	0	0	1	1	1	1	0	1	Asia	Taiwan	19990	TWD	2024	2024-07-16 08:14:00
Sharp Aquos Sense 8 5G TD-LTE ID 256GB SH-M26ID (Sharp AS8N)	1	0	1	1	1	1	1	0	0	0	0	0	1	1	1	0	0	1	Asia , Southeast Asia	Indonesia	5999000	IDR	2024	2024-05-04 10:34:00
Sharp Aquos Sense 8 5G TD-LTE SG 256GB SH-M26SG (Sharp AS8N)	1	0	1	1	1	1	1	0	0	0	0	0	1	1	1	0	0	1	Asia , Southeast Asia	Singapore	638	SGD	2024	2024-06-18 12:25:00
Sharp Aquos Wish4 5G TD-LTE JP 64GB A402SH / A403SH (Sharp SX4)	1	0	1	1	1	1	1	1	0	0	0	0	1	1	1	0	0	1	Asia	Japan	31680	JPY	2024	2024-07-10 12:46:00
Sharp Aquos Wish4 5G TD-LTE JP 64GB SH-52E (Sharp SX4)	1	0	1	1	1	1	1	1	0	0	0	0	1	1	1	0	0	1	Asia	Japan	2200	JPY	2024	2024-06-04 21:43:00
Sharp Aquos Wish4 5G TD-LTE JP 64GB SH-M27 (Sharp SX4)	1	0	1	1	1	1	1	1	0	0	0	0	1	1	1	0	0	1	Asia	Japan	31900	JPY	2024	2024-07-20 18:32:00
Sharp Aquos Wish4 5G TD-LTE SG 128GB SH-M27SG (Sharp SX4)	1	0	1	1	1	1	1	1	0	0	0	0	1	1	1	0	0	1	Asia , Southeast Asia	Singapore , Taiwan	269	SGD	2024	2024-07-16 08:49:00
Sharp Aquos Wish4 5G TD-LTE TW 128GB SH-M27TW (Sharp SX4)	1	0	1	1	1	1	1	1	0	0	0	0	1	1	1	0	0	1	Asia	Taiwan	7490	TWD	2024	2024-07-16 08:41:00
Sharp Basio active 2 5G TD-LTE JP 64GB SHG12	1	0	1	1	1	1	1	1	0	0	0	0	1	1	1	0	0	1	Asia , North America	Japan	41800	JPY	2024	2024-06-03 21:32:00
Sharp Leica Leitz Phone 3 5G TD-LTE JP LP-03	1	0	1	1	1	1	1	1	0	0	0	0	1	1	1	1	0	1	Asia	Japan	195696	JPY	2024	2024-07-05 07:47:00
Sony Xperia 1 VI 5G Premium Edition Dual SIM TD-LTE JP 512GB XQ-EC44 (Sony PDX-245)	1	0	1	1	1	1	1	1	0	0	0	0	1	1	1	1	0	1	Asia	Japan	218900	JPY	2024	2024-08-16 17:23:00
Sony Xperia 1 VI 5G Standard Edition Dual SIM TD-LTE APAC 256GB XQ-EC72 (Sony PDX-245)	1	0	1	1	1	1	1	1	0	0	0	0	1	1	1	1	0	1	Asia , Australia , Oceania , Southeast Asia	Australia , Bangladesh , HK , Indonesia , Malaysia , Myanmar , Philippines , Singapore , Taiwan , Thailand , Vietnam	6499	MYR	2024	2024-08-11 19:01:00
Sony Xperia 1 VI 5G Standard Edition Dual SIM TD-LTE APAC 512GB XQ-EC72 (Sony PDX-245)	1	0	1	1	1	1	1	1	0	0	0	0	1	1	1	1	0	1	Asia , Oceania , Southeast Asia	HK , Philippines , Singapore , Taiwan , Thailand	43990	TWD	2024	2024-08-11 19:37:00
Sony Xperia 1 VI 5G Standard Edition Dual SIM TD-LTE EMEA 256GB XQ-EC54 (Sony PDX-245)	1	0	1	1	1	1	1	1	0	0	0	0	1	1	1	1	0	1	Asia , Eastern Europe , Europe , Middle East , Western Europe	Austria , Belgium , Bulgaria , Cyprus , Croatia , Czech , Denmark , Estonia , Finland , France , Greece , Germany , Hungary , Ireland , Italy , Latvia , Lithuania , Netherlands , Norway , Poland , Portugal , Romania , Russia , Saudi Arabia , Serbia , Slovakia , Slovenia , South Korea , Spain , Switzerland , Sweden , Turkey , UAE , UK , Ukraine	1299	GBP	2024	2024-08-07 08:07:00
Sony Xperia 1 VI 5G Standard Edition Dual SIM TD-LTE JP 256GB XQ-EC44 (Sony PDX-245)	1	0	1	1	1	1	1	1	0	0	0	0	1	1	1	1	0	1	Asia	Japan	189200	JPY	2024	2024-08-12 13:14:00
Sony Xperia 1 VI 5G Standard Edition Dual SIM TD-LTE JP 512GB XQ-EC44 (Sony PDX-245)	1	0	1	1	1	1	1	1	0	0	0	0	1	1	1	1	0	1	Asia	Japan	204600	JPY	2024	2024-08-16 17:25:00
Sony Xperia 1 VI 5G UW Standard Edition Dual SIM TD-LTE JP 256GB XQ-EC04 SO-51E (Sony PDX-245)	1	0	1	1	1	1	1	1	0	0	0	0	1	1	1	1	0	1	Asia	Japan	209440	JPY	2024	2024-08-16 17:36:00
Sony Xperia 1 VI 5G UW Standard Edition Dual SIM TD-LTE JP 256GB XQ-EC14 SOG13 (Sony PDX-245)	1	0	1	1	1	1	1	1	0	0	0	0	1	1	1	1	0	1	Asia	Japan	214800	JPY	2024	2024-08-16 17:45:00
Sony Xperia 1 VI 5G UW Standard Edition Dual SIM TD-LTE JP 256GB XQ-EC24 A401SO (Sony PDX-245)	1	0	1	1	1	1	1	1	0	0	0	0	1	1	1	1	0	1	Asia	Japan	210960	JPY	2024	2024-08-16 17:49:00
Sony Xperia 10 V 5G Fun Edition Dual SIM TD-LTE JP 128GB SO-52D (Sony PDX-235)	1	0	1	1	1	1	1	0	0	0	0	0	1	1	1	1	0	1	Asia	Japan	79860	JPY	2024	2024-04-28 10:50:00
Sony Xperia 10 VI 5G Dual SIM TD-LTE APAC 128GB XQ-ES72 (Sony PDX-246)	1	0	1	1	1	1	1	0	0	0	0	0	1	1	1	1	0	1	Asia , Australia , Middle East , Southeast Asia	Australia , HK , Malaysia , Saudi Arabia , Singapore , Taiwan , UAE	13990	TWD	2024	2024-08-18 21:58:00
Sony Xperia 10 VI 5G Dual SIM TD-LTE JP 128GB XQ-ES04 SO-52E (Sony PDX-246)	1	0	1	1	1	1	1	0	0	0	0	0	1	1	1	1	0	1	Asia	Japan	74140	JPY	2024	2024-08-18 21:25:00
Sony Xperia 10 VI 5G Dual SIM TD-LTE JP 128GB XQ-ES14 SOG14 (Sony PDX-246)	1	0	1	1	1	1	1	0	0	0	0	0	1	1	1	1	0	1	Asia	Japan	74800	JPY	2024	2024-08-17 12:11:00
Sony Xperia 10 VI 5G Dual SIM TD-LTE JP 128GB XQ-ES24 A402SO (Sony PDX-246)	1	0	1	1	1	1	1	0	0	0	0	0	1	1	1	1	0	1	Asia	Japan	85680	JPY	2024	2024-08-18 21:46:00
Sony Xperia 10 VI 5G Dual SIM TD-LTE JP 128GB XQ-ES44 (Sony PDX-246)	1	0	1	1	1	1	1	0	0	0	0	0	1	1	1	1	0	1	Asia	Japan	69300	JPY	2024	2024-08-18 21:50:00
Sony Xperia 10 VI 5G Global Dual SIM TD-LTE 128GB XQ-ES54 (Sony PDX-246)	1	0	1	1	1	1	1	0	0	0	0	0	1	1	1	1	0	1	Asia , Eastern Europe , Europe , Middle East , Western Europe	Austria , Belarus , Belgium , Bulgaria , Cyprus , Czech , Denmark , Finland , France , Greece , Germany , HK , Hungary , Ireland , Italy , Netherlands , Norway , NZ , Poland , Portugal , Romania , Saudi Arabia , Serbia , Slovakia , Slovenia , South Korea , Spain , Switzerland , Sweden , Taiwan , UAE , UK	349	GBP	2024	2024-08-17 09:42:00
Vertu IronFlip 5G Global Dual SIM TD-LTE 512GB VTL-202302	1	0	1	1	1	1	1	1	0	0	0	0	1	1	1	0	0	1	Asia , Eastern Europe , Europe , Middle East , North America , Southeast Asia , Western Europe	China , India , Indonesia , Kuwait , Malaysia , Russia , Saudi Arabia , Singapore , Turkey , UAE , UK , USA , Vietnam	5000	USD	2024	2024-08-02 21:32:00
Xiaomi Civi 4 Pro 5G Limited Edition Dual SIM TD-LTE CN 512GB 24053PY09C (Xiaomi Chenfeng)	1	0	1	1	1	1	1	1	0	0	0	0	1	1	1	1	0	1	Asia	China	3599	CNY	2024	2024-06-01 12:51:00
Xiaomi Civi 4 Pro 5G Premium Edition Dual SIM TD-LTE CN 512GB 24053PY09C (Xiaomi Chenfeng)	1	0	1	1	1	1	1	1	0	0	0	0	1	1	1	1	0	1	Asia	China	3599	CNY	2024	2024-06-01 12:41:00
Xiaomi Civi 4 Pro 5G Standard Edition Dual SIM TD-LTE CN 256GB 24053PY09C (Xiaomi Chenfeng)	1	0	1	1	1	1	1	1	0	0	0	0	1	1	1	1	0	1	Asia	China	2999	CNY	2024	2024-05-31 22:29:00
Xiaomi Civi 4 Pro 5G Standard Edition Dual SIM TD-LTE CN 512GB 24053PY09C (Xiaomi Chenfeng)	1	0	1	1	1	1	1	1	0	0	0	0	1	1	1	1	0	1	Asia	China	3299	CNY	2024	2024-06-01 12:37:00
Xiaomi Mi 14 5G Standard Edition Global Dual SIM TD-LTE 256GB 23127PN0CG (Xiaomi Houji)	1	1	1	1	1	1	1	1	0	0	0	0	1	1	1	1	0	1	Africa , Asia , Australia , Eastern Europe , Europe , Middle East , North America , Oceania , Southeast Asia , Western Europe	Armenia , Australia , Azerbaijan , Austria , Bangladesh , Belarus , Belgium , Bolivia , Bulgaria , Canada , Cyprus , Croatia , Czech , Denmark , Estonia , Egypt , Finland , France , Germany , Greece , HK , Hungary , Iraq , Iran , Ireland , Israel , Italy , Kazakhstan , Kenya , Kuwait , Latvia , Lebanon , Lithuania , Malaysia , Mexico , Netherlands , Norway , NZ , Pakistan , Philippines , Poland ,…	849	GBP	2024	2024-05-08 11:44:00
Xiaomi Mi 14 5G Standard Edition Global Dual SIM TD-LTE 512GB 23127PN0CG (Xiaomi Houji)	1	1	1	1	1	1	1	1	0	0	0	0	1	1	1	1	0	1	Africa , Asia , Australia , Eastern Europe , Europe , Middle East , North America , Oceania , Southeast Asia , Western Europe	Armenia , Australia , Azerbaijan , Austria , Bangladesh , Belarus , Belgium , Bolivia , Bulgaria , Canada , Cyprus , Croatia , Czech , Denmark , Estonia , Egypt , Finland , France , Germany , Greece , HK , Hungary , Iraq , Iran , Ireland , Israel , Italy , Kazakhstan , Kenya , Kuwait , Latvia , Lebanon , Lithuania , Malaysia , Mexico , Netherlands , Norway , NZ , Pakistan , Philippines , Poland ,…	899	GBP	2024	2024-05-08 11:23:00
Xiaomi Mi 14 Ultra 5G Premium Edition Dual SIM TD-LTE CN 1TB 24031PN0DC (Xiaomi Aurora)	1	1	1	1	1	1	1	1	0	0	0	0	1	1	1	1	0	1	Asia	China	7799	CNY	2024	2024-05-05 22:35:00
Xiaomi Mi 14 Ultra 5G Premium Edition Dual SIM TD-LTE CN 512GB 24031PN0DC (Xiaomi Aurora)	1	1	1	1	1	1	1	1	0	0	0	0	1	1	1	1	0	1	Asia	China	6999	CNY	2024	2024-05-05 22:33:00
Xiaomi Mi 14 Ultra 5G Premium Edition Global Dual SIM TD-LTE 512GB 24030PN60G (Xiaomi Aurora)	1	1	1	1	1	1	1	1	0	0	0	0	1	1	1	1	0	1	Africa , Asia , Australia , Eastern Europe , Europe , Middle East , North America , Oceania , Southeast Asia , Western Europe	Armenia , Australia , Azerbaijan , Austria , Bangladesh , Belarus , Belgium , Bolivia , Bulgaria , Canada , Cyprus , Croatia , Czech , Denmark , Estonia , Egypt , Finland , France , Germany , Greece , HK , Hungary , Iran , Iraq , Ireland , Israel , Italy , Japan , Kazakhstan , Kenya , Kuwait , Latvia , Lithuania , Lebanon , Malaysia , Mexico , Netherlands , Norway , NZ , Pakistan , Philippines , …	1499.9	EUR	2024	2024-05-05 21:33:00
Xiaomi Mi 14 Ultra 5G Standard Edition Dual SIM TD-LTE CN 256GB 24031PN0DC (Xiaomi Aurora)	1	1	1	1	1	1	1	1	0	0	0	0	1	1	1	1	0	1	Asia	China	6499	CNY	2024	2024-05-05 22:26:00
Xiaomi Poco F6 5G Premium Edition Dual SIM TD-LTE IN 256GB 24069PC21I (Xiaomi Peridot)	1	0	1	1	1	1	1	1	0	0	0	0	1	1	1	1	0	1	Asia	India	31999	INR	2024	2024-07-27 11:24:00
Xiaomi Poco F6 5G Premium Edition Dual SIM TD-LTE IN 512GB 24069PC21I (Xiaomi Peridot)	1	0	1	1	1	1	1	1	0	0	0	0	1	1	1	1	0	1	Asia	India	33999	INR	2024	2024-07-27 11:20:00
Xiaomi Poco F6 5G Premium Edition Global Dual SIM TD-LTE 512GB 24069PC21G (Xiaomi Peridot)	1	0	1	1	1	1	1	1	0	0	0	0	1	1	1	1	0	1	Asia , Australia , Eastern Europe , Europe , Middle East , North America , Oceania , Southeast Asia , Western Europe	Australia , Austria , Belarus , Belgium , Bulgaria , Cyprus , Croatia , Czech , Denmark , Estonia , Egypt , Finland , France , Greece , Germany , Hungary , Indonesia , Ireland , Italy , Latvia , Lithuania , Malaysia , Mexico , Netherlands , Norway , Pakistan , Philippines , Poland , Portugal , Russia , Romania , Saudi Arabia , Serbia , Slovakia , Singapore , Slovenia , Spain , Sweden , Switzerlan…	5699000	IDR	2024	2024-07-27 10:57:00
Xiaomi Poco F6 5G Standard Edition Dual SIM TD-LTE IN 256GB 24069PC21I (Xiaomi Peridot)	1	0	1	1	1	1	1	1	0	0	0	0	1	1	1	1	0	1	Asia	India	29999	INR	2024	2024-07-27 11:29:00
Xiaomi Poco F6 5G Standard Edition Global Dual SIM TD-LTE 256GB 24069PC21G (Xiaomi Peridot)	1	0	1	1	1	1	1	1	0	0	0	0	1	1	1	1	0	1	Asia , Eastern Europe , Europe , Middle East , North America , Oceania , Southeast Asia , Western Europe	Austria , Belarus , Belgium , Bulgaria , Cyprus , Croatia , Czech , Denmark , Estonia , Egypt , Finland , France , Greece , Germany , Hungary , Indonesia , Ireland , Italy , Latvia , Lithuania , Malaysia , Mexico , Netherlands , Norway , Pakistan , Philippines , Poland , Portugal , Romania , Russia , Saudi Arabia , Serbia , Slovakia , Singapore , Slovenia , Spain , Sweden , Switzerland , Thailand…	1799	MYR	2024	2024-07-27 10:26:00
Xiaomi Poco F6 Pro 5G Premium Edition Global Dual SIM TD-LTE 1TB 23113RKC6G (Xiaomi Vermeer P)	1	0	1	1	1	1	1	1	0	0	0	0	1	1	1	1	0	1	Asia , Eastern Europe , Europe , Middle East , North America , Oceania , Western Europe	Austria , Belarus , Belgium , Bulgaria , Cyprus , Croatia , Czech , Denmark , Estonia , Finland , France , Germany , Greece , Hungary , Ireland , Italy , Latvia , Lithuania , Malaysia , Mexico , Netherlands , Norway , Pakistan , Philippines , Poland , Portugal , Russia , Romania , Saudi Arabia , Serbia , Slovakia , Slovenia , Spain , Sweden , Taiwan , Thailand , Turkey , UK	17999	TWD	2024	2024-07-21 10:25:00
Xiaomi Poco F6 Pro 5G Standard Edition Dual SIM TD-LTE JP 256GB (Xiaomi Vermeer P)	1	0	1	1	1	1	1	1	0	0	0	0	1	1	1	1	0	1	Asia	Japan	69980	JPY	2024	2024-07-21 10:35:00
Xiaomi Poco F6 Pro 5G Standard Edition Dual SIM TD-LTE JP 512GB (Xiaomi Vermeer P)	1	0	1	1	1	1	1	1	0	0	0	0	1	1	1	1	0	1	Asia	Japan	79980	JPY	2024	2024-07-21 10:44:00
Xiaomi Poco F6 Pro 5G Standard Edition Global Dual SIM TD-LTE 256GB 23113RKC6G (Xiaomi Vermeer P)	1	0	1	1	1	1	1	1	0	0	0	0	1	1	1	1	0	1	Asia , Eastern Europe , Europe , Middle East , North America , Oceania , Western Europe	Austria , Belarus , Belgium , Bulgaria , Cyprus , Croatia , Czech , Denmark , Estonia , Finland , France , Germany , Greece , Hungary , Ireland , Italy , Latvia , Lithuania , Malaysia , Mexico , Netherlands , Norway , Pakistan , Philippines , Poland , Portugal , Russia , Romania , Saudi Arabia , Serbia , Slovakia , Slovenia , Spain , Sweden , Taiwan , Thailand , Turkey , UK	31999	TRY	2024	2024-07-21 09:45:00
Xiaomi Poco F6 Pro 5G Standard Edition Global Dual SIM TD-LTE 512GB 23113RKC6G (Xiaomi Vermeer P)	1	0	1	1	1	1	1	1	0	0	0	0	1	1	1	1	0	1	Asia , Eastern Europe , Europe , Middle East , North America , Oceania , Western Europe	Austria , Belarus , Belgium , Bulgaria , Cyprus , Croatia , Czech , Denmark , Estonia , Finland , France , Germany , Greece , Hungary , Ireland , Italy , Latvia , Lithuania , Malaysia , Mexico , Netherlands , Norway , Pakistan , Philippines , Poland , Portugal , Russia , Romania , Saudi Arabia , Serbia , Slovakia , Slovenia , Spain , Sweden , Taiwan , Thailand , Turkey , UK	549	GBP	2024	2024-07-21 10:29:00
Xiaomi Poco M6 4G NFC Premium Edition Global Dual SIM TD-LTE 256GB 2404APC5FG (Xiaomi Tides Moon)	1	0	1	1	1	1	1	0	0	0	0	0	1	1	1	0	0	1	Africa , Asia , Eastern Europe , Europe , Middle East , Oceania , Southeast Asia , Western Europe	Austria , Bangladesh , Belarus , Belgium , Bulgaria , Cambodia , Cyprus , Croatia , Czech , Denmark , Egypt , Estonia , Finland , France , Germany , Greece , HK , Hungary , Indonesia , Ireland , Italy , Kazakhstan , Latvia , Lithuania , Malaysia , Myanmar , Netherlands , Norway , Pakistan , Philippines , Poland , Portugal , Russia , Romania , Saudi Arabia , Serbia , Singapore , Slovakia , Sloveni…	149	USD	2024	2024-06-29 20:44:00
Xiaomi Poco M6 4G NFC Standard Edition Global Dual SIM TD-LTE 128GB 2404APC5FG (Xiaomi Tides Moon)	1	0	1	1	1	1	1	0	0	0	0	0	1	1	1	0	0	1	Africa , Asia , Eastern Europe , Europe , Middle East , Oceania , Southeast Asia , Western Europe	Austria , Bangladesh , Belarus , Belgium , Bulgaria , Cambodia , Cyprus , Croatia , Czech , Denmark , Egypt , Estonia , Finland , France , Germany , Greece , HK , Hungary , Indonesia , Ireland , Italy , Kazakhstan , Latvia , Lithuania , Malaysia , Myanmar , Netherlands , Norway , Pakistan , Philippines , Poland , Portugal , Russia , Romania , Saudi Arabia , Serbia , Singapore , Slovakia , Sloveni…	129	USD	2024	2024-06-29 21:02:00
Xiaomi Poco M6 4G Standard Edition Dual SIM TD-LTE IN 128GB 2404APC5FI (Xiaomi Tides)	1	0	1	1	1	1	1	0	0	0	0	0	1	1	1	0	0	1	Asia	India			2024	2024-06-29 17:51:00
Xiaomi Poco M6 Pro 4G Premium Edition Global Dual SIM TD-LTE 512GB 2312FPCA6G (Xiaomi Emerald)	1	0	1	1	1	1	1	1	0	0	0	0	1	1	1	1	0	1	Asia , Eastern Europe , Europe , Middle East , North America , Southeast Asia , Western Europe	Austria , Belgium , Bulgaria , Croatia , Czech , Denmark , Estonia , Finland , France , Germany , Greece , Hungary , Indonesia , Ireland , Italy , Jordan , Latvia , Lithuania , Lebanon , Malaysia , Mexico , Netherlands , Norway , Pakistan , Philippines , Poland , Portugal , Romania , Saudi Arabia , Serbia , Singapore , Spain , Sweden , Thailand , UAE , UK , Vietnam	249	GBP	2024	2024-06-20 18:02:00
Xiaomi Poco M6 Pro 4G Standard Edition Global Dual SIM TD-LTE 256GB 2312FPCA6G (Xiaomi Emerald B)	1	0	1	1	1	1	1	1	0	0	0	0	1	1	1	1	0	1	Asia , Eastern Europe , Europe , Middle East , North America , Southeast Asia , Western Europe	Austria , Belgium , Bulgaria , Croatia , Czech , Denmark , Estonia , Finland , France , Germany , Greece , Hungary , Indonesia , Italy , Jordan , Latvia , Lebanon , Lithuania , Malaysia , Mexico , Netherlands , Norway , Pakistan , Philippines , Poland , Portugal , Romania , Saudi Arabia , Serbia , Singapore , Spain , Sweden , Thailand , UAE , Vietnam	229.99	EUR	2024	2024-06-20 18:16:00
Xiaomi Poco X6 Neo 5G Premium Edition Dual SIM TD-LTE IN 256GB 22312FRAFDI (Xiaomi Gold)	1	0	1	1	1	1	1	1	0	0	0	0	1	1	1	1	0	1	Asia	India	21999	INR	2024	2024-06-23 11:23:00
Xiaomi Poco X6 Neo 5G Standard Edition Dual SIM TD-LTE IN 128GB 22312FRAFDI (Xiaomi Gold)	1	0	1	1	1	1	1	1	0	0	0	0	1	1	1	1	0	1	Asia	India	19999	INR	2024	2024-06-23 11:42:00
Xiaomi Poco X6 Pro 5G Base Edition Dual SIM TD-LTE IN 256GB 2311DRK48I (Xiaomi Duchamp)	1	0	1	1	1	1	1	1	0	0	0	0	1	1	1	1	0	1	Asia	India	24999	INR	2024	2024-07-27 09:51:00
Xiaomi Poco X6 Pro 5G Base Edition Global Dual SIM TD-LTE 256GB 2311DRK48G (Xiaomi Duchamp)	1	0	1	1	1	1	1	1	0	0	0	0	1	1	1	1	0	1	Africa , Asia , Australia , Eastern Europe , Europe , Middle East , North America , Oceania , South America , Southeast Asia , Western Europe , Worldwide	Argentina , Armenia , Australia , Azerbaijan , Austria , Bangladesh , Belarus , Belgium , Bolivia , Brazil , Bulgaria , Cambodia , Canada , Chile , Colombia , Croatia , Cyprus , Czech , Denmark , Ecuador , Egypt , Estonia , Finland , France , Greece , Germany , HK , Hungary , Iran , Iraq , Ireland , Italy , Japan , Jordan , Kazakhstan , Kuwait , Latvia , Lithuania , Lebanon , Malaysia , Mexico , …	18999	TRY	2024	2024-07-27 09:35:00
Xiaomi Poco X6 Pro 5G Standard Edition Dual SIM TD-LTE IN 512GB 2311DRK48I (Xiaomi Duchamp)	1	0	1	1	1	1	1	1	0	0	0	0	1	1	1	1	0	1	Asia	India	29999	INR	2024	2024-07-27 09:49:00
Xiaomi Poco X6 Pro 5G Standard Edition Global Dual SIM TD-LTE 512GB 2311DRK48G (Xiaomi Duchamp)	1	0	1	1	1	1	1	1	0	0	0	0	1	1	1	1	0	1	Africa , Asia , Australia , Eastern Europe , Europe , Middle East , North America , Oceania , South America , Southeast Asia , Western Europe , Worldwide	Argentina , Armenia , Australia , Azerbaijan , Austria , Bangladesh , Belarus , Belgium , Bolivia , Brazil , Bulgaria , Cambodia , Canada , Chile , Colombia , Croatia , Cyprus , Czech , Denmark , Ecuador , Egypt , Estonia , Finland , France , Greece , Germany , HK , Hungary , Indonesia , Iraq , Iran , Ireland , Italy , Japan , Jordan , Kazakhstan , Kuwait , Kyrgyzstan , Latvia , Lithuania , Leban…	5000000	IDR	2024	2024-07-27 09:06:00
Xiaomi Redmi 12 5G Standard Edition Dual SIM TD-LTE JP 128GB A401XM (Xiaomi Sky)	1	0	1	1	1	1	1	1	0	0	0	0	1	1	1	0	0	1	Asia	Japan	21984	JPY	2024	2024-05-04 09:36:00
Xiaomi Redmi 13 4G NFC Premium Edition Global Dual SIM TD-LTE 256GB 24040RN64Y (Xiaomi Tides Moon)	1	0	1	1	1	1	1	0	0	0	0	0	1	1	1	0	0	1	Asia , Eastern Europe , Europe , Middle East , Southeast Asia , Western Europe	Austria , Belarus , Belgium , Bulgaria , Cyprus , Croatia , Czech , Denmark , Estonia , Finland , France , Germany , Greece , Hungary , Indonesia , Ireland , Italy , Lithuania , Netherlands , Norway , Poland , Portugal , Romania , Serbia , Slovakia , Slovenia , Spain , Switzerland , Sweden , Turkey , UK	229.99	EUR	2024	2024-06-29 17:46:00
Xiaomi Redmi 13 4G NFC Standard Edition Global Dual SIM TD-LTE 128GB 24040RN64Y (Xiaomi Tides Moon)	1	0	1	1	1	1	1	0	0	0	0	0	1	1	1	0	0	1	Asia , Eastern Europe , Europe , Middle East , Southeast Asia , Western Europe	Austria , Belgium , Bulgaria , Cyprus , Croatia , Czech , Denmark , Estonia , Finland , France , Germany , Greece , Hungary , Indonesia , Ireland , Italy , Lithuania , Netherlands , Norway , Poland , Portugal , Romania , Serbia , Slovakia , Slovenia , Spain , Switzerland , Sweden , Turkey , UK	199.99	EUR	2024	2024-06-29 16:22:00
Xiaomi Redmi 13 4G Premium Edition Global Dual SIM TD-LTE 128GB 2404ARN45A (Xiaomi Tides)	1	0	1	1	1	1	1	0	0	0	0	0	1	1	1	0	0	1	Asia , Middle East , Southeast Asia	Bangladesh , Malaysia , Nepal , Pakistan , Saudi Arabia , Singapore , Thailand , Vietnam	5499	THB	2024	2024-06-29 17:35:00
Xiaomi Redmi 13 4G Premium Edition Global Dual SIM TD-LTE 256GB 2404ARN45A (Xiaomi Tides)	1	0	1	1	1	1	1	0	0	0	0	0	1	1	1	0	0	1	Asia , Middle East , Southeast Asia	Bangladesh , Jordan , Lebanon , Malaysia , Nepal , Pakistan , Saudi Arabia , Singapore , UAE , Vietnam	699	MYR	2024	2024-06-29 17:39:00
Xiaomi Redmi 13 4G Standard Edition Dual SIM TD-LTE IN 128GB 2404ARN45I (Xiaomi Tides)	1	0	1	1	1	1	1	0	0	0	0	0	1	1	1	0	0	1	Asia	India			2024	2024-06-29 20:57:00
Xiaomi Redmi 13 4G Standard Edition Dual SIM TD-LTE LATAM 128GB 24049RN28L (Xiaomi Tides)	1	0	1	1	1	1	1	0	0	0	0	0	1	1	1	0	0	1	North America , South America	Colombia , Mexico , Peru			2024	2024-06-29 19:23:00
Xiaomi Redmi Note 13 4G NFC Premium Edition Global Dual SIM TD-LTE 128GB 23124RA7EO (Xiaomi Sapphire)	1	0	1	1	1	1	1	1	0	0	0	0	1	1	1	0	0	1	Asia , Eastern Europe , Europe , Middle East , Southeast Asia , Western Europe	Austria , Belgium , Bulgaria , Cyprus , Croatia , Czech , Denmark , France , Germany , Hungary , Indonesia , Ireland , Italy , Netherlands , Poland , Portugal , Saudi Arabia , Serbia , Slovakia , Slovenia , Spain , Sweden , Taiwan , Turkey , UAE , UK	2500000	IDR	2024	2024-06-23 13:25:00
Xiaomi Redmi Note 13 4G NFC Premium Edition Global Dual SIM TD-LTE 256GB 23124RA7EO (Xiaomi Sapphire)	1	0	1	1	1	1	1	1	0	0	0	0	1	1	1	0	0	1	Asia , Eastern Europe , Europe , Middle East , Southeast Asia , Western Europe	Belgium , Cyprus , Croatia , Czech , Denmark , France , Germany , Indonesia , Italy , Jordan , Kuwait , Netherlands , Poland , Portugal , Saudi Arabia , Spain , Sweden , Taiwan , Turkey , UAE , UK	12999	TRY	2024	2024-06-23 13:35:00
Xiaomi Redmi Note 13 4G NFC Standard Edition Global Dual SIM TD-LTE 128GB 23124RA7EO (Xiaomi Sapphire)	1	0	1	1	1	1	1	1	0	0	0	0	1	1	1	0	0	1	Asia , Eastern Europe , Europe , Middle East , Southeast Asia , Western Europe	Belgium , Bulgaria , Cyprus , Croatia , Czech , Denmark , France , Germany , Greece , Hungary , Indonesia , Ireland , Italy , Netherlands , Poland , Portugal , Romania , Saudi Arabia , Serbia , Slovakia , Slovenia , Spain , Sweden , Taiwan , UK	199	EUR	2024	2024-06-23 12:27:00
Xiaomi Redmi Note 13 4G Premium Edition Dual SIM TD-LTE LATAM 256GB 23129RA5FL (Xiaomi Sapphire)	1	0	1	1	1	1	1	1	0	0	0	0	1	1	1	0	0	1	North America , South America	Colombia , Mexico , Peru	6799	MXN	2024	2024-06-23 13:40:00
Xiaomi Redmi Note 13 4G Premium Edition Global Dual SIM TD-LTE 256GB 23129RAA4G (Xiaomi Sapphire)	1	0	1	1	1	1	1	1	0	0	0	0	1	1	1	0	0	1	Africa , Asia , Middle East , Southeast Asia	Bangladesh , Egypt , HK , Kenya , Malaysia , Nepal , Nigeria , Pakistan , Philippines , Singapore , Tanzania , Thailand , Vietnam	899	MYR	2024	2024-06-23 13:17:00
Xiaomi Redmi Note 13 4G Standard Edition Global Dual SIM TD-LTE 128GB 23129RAA4G (Xiaomi Sapphire)	1	0	1	1	1	1	1	1	0	0	0	0	1	1	1	0	0	1	Africa , Asia , Middle East , Southeast Asia	Bangladesh , Egypt , Kenya , Nigeria , Pakistan , Philippines , Singapore , Tanzania , Thailand , Vietnam	4890000	VND	2024	2024-06-23 12:53:00
Xiaomi Redmi Note 13 5G Base Edition Dual SIM TD-LTE IN 128GB 2312DRAABI (Xiaomi Iron)	1	0	1	1	1	1	1	1	0	0	0	0	1	1	1	1	0	1	Asia	India	20999	INR	2024	2024-06-20 22:51:00
Xiaomi Redmi Note 13 5G Base Edition Global Dual SIM TD-LTE 128GB 2312DRAABG (Xiaomi Iron)	1	0	1	1	1	1	1	1	0	0	0	0	1	1	1	1	0	1	Eastern Europe , Europe , Middle East , Western Europe	Belgium , Bulgaria , Croatia , Czech , Denmark , Finland , France , Greece , Germany , Ireland , Italy , Lebanon , Netherlands , Poland , Portugal , Romania , Saudi Arabia , Serbia , Spain , Sweden	279.99	EUR	2024	2024-06-20 22:41:00
Xiaomi Redmi Note 13 5G Premium Edition Dual SIM TD-LTE IN 256GB 2312DRAABI (Xiaomi Iron)	1	0	1	1	1	1	1	1	0	0	0	0	1	1	1	1	0	1	Asia	India	24999	INR	2024	2024-06-21 09:51:00
Xiaomi Redmi Note 13 5G Premium Edition Global Dual SIM TD-LTE 512GB 2312DRAABG (Xiaomi Iron)	1	0	1	1	1	1	1	1	0	0	0	0	1	1	1	1	0	1	Asia , Eastern Europe , Europe , Middle East , North America , Southeast Asia , Western Europe	Austria , Belarus , Belgium , Bulgaria , Cyprus , Croatia , Czech , Denmark , Estonia , Finland , France , Greece , Germany , Hungary , Indonesia , Ireland , Italy , Latvia , Lithuania , Malaysia , Mexico , Netherlands , Norway , Pakistan , Philippines , Poland , Portugal , Romania , Russia , Saudi Arabia , Serbia , Slovakia , Slovenia , Spain , Sweden , Thailand	12999	THB	2024	2024-06-20 21:30:00
Xiaomi Redmi Note 13 5G Standard Edition Dual SIM TD-LTE IN 256GB 2312DRAABI (Xiaomi Iron)	1	0	1	1	1	1	1	1	0	0	0	0	1	1	1	1	0	1	Asia	India	22999	INR	2024	2024-06-21 09:45:00
Xiaomi Redmi Note 13 5G Standard Edition Global Dual SIM TD-LTE 256GB 2312DRAABG (Xiaomi Iron)	1	0	1	1	1	1	1	1	0	0	0	0	1	1	1	1	0	1	Asia , Eastern Europe , Europe , Middle East , Southeast Asia , Western Europe	Austria , Belarus , Belgium , Bulgaria , Cyprus , Croatia , Czech , Denmark , Estonia , Finland , France , Greece , Germany , HK , Hungary , Indonesia , Ireland , Italy , Latvia , Lithuania , Malaysia , Netherlands , Norway , Pakistan , Philippines , Poland , Portugal , Romania , Saudi Arabia , Serbia , Slovakia , Slovenia , Spain , Sweden , Thailand , UK	7999	TWD	2024	2024-06-20 21:58:00
Xiaomi Redmi Note 13 Pro 4G Premium Edition Global Dual SIM TD-LTE 512GB 23117RA68G (Xiaomi Emerald B)	1	0	1	1	1	1	1	1	0	0	0	0	1	1	1	1	0	1	Asia , Eastern Europe , Europe , Middle East , North America , Southeast Asia , Western Europe	Austria , Belarus , Belgium , Bulgaria , Cyprus , Croatia , Czech , Denmark , Estonia , Finland , France , Germany , Greece , Hungary , Indonesia , Ireland , Italy , Latvia , Lithuania , Mexico , Netherlands , Norway , Pakistan , Philippines , Poland , Portugal , Russia , Romania , Saudi Arabia , Serbia , Slovakia , Slovenia , Spain , Sweden , UAE , UK , Vietnam	399.99	EUR	2024	2024-06-20 17:40:00
Xiaomi Redmi Note 13 Pro 4G Standard Edition Global Dual SIM TD-LTE 128GB 23117RA68G (Xiaomi Emerald)	1	0	1	1	1	1	1	1	0	0	0	0	1	1	1	1	0	1	Asia , Eastern Europe , Europe , Middle East , North America , Southeast Asia , Western Europe	Austria , Bulgaria , Croatia , Czech , Denmark , Estonia , Finland , France , Germany , Greece , Hungary , Italy , Latvia , Lithuania , Mexico , Netherlands , Norway , Pakistan , Philippines , Poland , Portugal , Russia , Romania , Saudi Arabia , Serbia , Slovakia , Slovenia , Spain , Sweden , UAE , Vietnam	329.99	EUR	2024	2024-06-20 20:26:00
Xiaomi Redmi Note 13 Pro 4G Standard Edition Global Dual SIM TD-LTE 256GB 23117RA68G (Xiaomi Emerald)	1	0	1	1	1	1	1	1	0	0	0	0	1	1	1	1	0	1	Asia , Eastern Europe , Europe , Middle East , North America , Southeast Asia , Western Europe	Austria , Belarus , Belgium , Bulgaria , Cyprus , Croatia , Czech , Denmark , Estonia , Finland , France , Germany , Greece , Hungary , Indonesia , Ireland , Italy , Latvia , Lithuania , Mexico , Netherlands , Norway , Pakistan , Philippines , Poland , Portugal , Russia , Romania , Saudi Arabia , Serbia , Slovakia , Slovenia , Spain , Sweden , UAE , UK , Vietnam	349.99	EUR	2024	2024-06-20 20:10:00
Xiaomi Redmi Note 13 Pro 5G Premium Edition Dual SIM TD-LTE IN 256GB 2312DRA50I (Xiaomi Garnet)	1	0	1	1	1	1	1	1	0	0	0	0	1	1	1	1	0	1	Asia	India	32999	INR	2024	2024-06-07 21:49:00
Xiaomi Redmi Note 13 Pro 5G Premium Edition Global Dual SIM TD-LTE 512GB 2312DRA50G (Xiaomi Garnet)	1	0	1	1	1	1	1	1	0	0	0	0	1	1	1	1	0	1	Asia , Eastern Europe , Europe , Middle East , North America , Southeast Asia , Western Europe	Austria , Belarus , Belgium , Bulgaria , Cyprus , Croatia , Czech , Denmark , Estonia , Finland , France , Germany , Greece , Hungary , Indonesia , Ireland , Italy , Latvia , Lithuania , Malaysia , Mexico , Netherlands , Norway , Pakistan , Philippines , Poland , Portugal , Russia , Romania , Saudi Arabia , Serbia , Slovakia , Slovenia , Spain , Sweden , Thailand , UAE , UK , Vietnam	449.99	EUR	2024	2024-06-08 12:33:00
Xiaomi Redmi Note 13 Pro 5G Standard Edition Dual SIM TD-LTE IN 128GB 2312DRA50I (Xiaomi Garnet)	1	0	1	1	1	1	1	1	0	0	0	0	1	1	1	1	0	1	Asia	India	28999	INR	2024	2024-06-07 21:26:00
Xiaomi Redmi Note 13 Pro 5G Standard Edition Dual SIM TD-LTE IN 256GB 2312DRA50I (Xiaomi Garnet)	1	0	1	1	1	1	1	1	0	0	0	0	1	1	1	1	0	1	Asia	India	30999	INR	2024	2024-06-07 21:53:00
Xiaomi Redmi Note 13 Pro 5G Standard Edition Dual SIM TD-LTE JP 256GB 2312DRA50J XIG05 (Xiaomi Garnet)	1	0	1	1	1	1	1	1	0	0	0	0	1	1	1	1	0	1	Asia	Japan	41800	JPY	2024	2024-06-07 20:03:00
Xiaomi Redmi Note 13 Pro 5G Standard Edition Global Dual SIM TD-LTE 128GB 2312DRA50G (Xiaomi Garnet)	1	0	1	1	1	1	1	1	0	0	0	0	1	1	1	1	0	1	Asia , Eastern Europe , Europe , Middle East , Southeast Asia , Western Europe	Austria , Belarus , Belgium , Bulgaria , Cyprus , Croatia , Czech , Denmark , Estonia , Finland , France , Greece , Germany , Hungary , Indonesia , Ireland , Italy , Latvia , Lithuania , Malaysia , Netherlands , Norway , Pakistan , Philippines , Poland , Portugal , Russia , Romania , Saudi Arabia , Serbia , Slovakia , Slovenia , Spain , Sweden , Thailand , UAE , Vietnam	379.99	EUR	2024	2024-06-08 12:35:00
Xiaomi Redmi Note 13 Pro 5G Standard Edition Global Dual SIM TD-LTE 256GB 2312DRA50G (Xiaomi Garnet)	1	0	1	1	1	1	1	1	0	0	0	0	1	1	1	1	0	1	Asia , Eastern Europe , Europe , Middle East , North America , Southeast Asia , Western Europe	Austria , Belarus , Belgium , Bulgaria , Cyprus , Croatia , Czech , Denmark , Estonia , Egypt , Finland , France , Greece , Germany , Hungary , Indonesia , Ireland , Italy , Latvia , Lithuania , Malaysia , Mexico , Netherlands , Norway , Pakistan , Philippines , Poland , Portugal , Russia , Romania , Saudi Arabia , Serbia , Slovakia , Slovenia , Spain , Sweden , Switzerland , Thailand , UAE , UK …	339	GBP	2024	2024-06-08 10:35:00
Xiaomi Redmi Note 13 Pro+ 5G Premium Edition Dual SIM TD-LTE IN 256GB 23090RA98I (Xiaomi Zircon)	1	0	1	1	1	1	1	1	0	0	0	0	1	1	1	1	0	1	Asia	India	35999	INR	2024	2024-06-09 15:55:00
Xiaomi Redmi Note 13 Pro+ 5G Premium Edition Dual SIM TD-LTE IN 512GB 23090RA98I (Xiaomi Zircon)	1	0	1	1	1	1	1	1	0	0	0	0	1	1	1	1	0	1	Asia	India	37999	INR	2024	2024-06-09 15:58:00
Xiaomi Redmi Note 13 Pro+ 5G Premium Edition Dual SIM TD-LTE JP 512GB 24040RA98R (Xiaomi Zircon)	1	0	1	1	1	1	1	1	0	0	0	0	1	1	1	1	0	1	Asia	Japan	74800	JPY	2024	2024-06-09 16:29:00
Xiaomi Redmi Note 13 Pro+ 5G Premium Edition Global Dual SIM TD-LTE 512GB 23090RA98G (Xiaomi Zircon)	1	0	1	1	1	1	1	1	0	0	0	0	1	1	1	1	0	1	Asia , Eastern Europe , Europe , Middle East , North America , Southeast Asia , Western Europe	Austria , Belarus , Belgium , Bulgaria , Cyprus , Croatia , Czech , Denmark , Estonia , Egypt , Finland , France , Greece , Germany , Hungary , Indonesia , Ireland , Italy , Latvia , Lithuania , Malaysia , Mexico , Netherlands , Norway , Pakistan , Philippines , Poland , Portugal , Romania , Saudi Arabia , Serbia , Slovakia , Slovenia , Spain , Sweden , Switzerland , Thailand , UAE , UK , Vietnam	2499	PLN	2024	2024-06-09 14:37:00
Xiaomi Redmi Note 13 Pro+ 5G Standard Edition Dual SIM TD-LTE IN 256GB 23090RA98I (Xiaomi Zircon)	1	0	1	1	1	1	1	1	0	0	0	0	1	1	1	1	0	1	Asia	India	33999	INR	2024	2024-06-09 15:34:00
Xiaomi Redmi Note 13 Pro+ 5G Standard Edition Dual SIM TD-LTE JP 256GB 24040RA98R (Xiaomi Zircon)	1	0	1	1	1	1	1	1	0	0	0	0	1	1	1	1	0	1	Asia	Japan	59800	JPY	2024	2024-06-09 16:25:00
Xiaomi Redmi Note 13 Pro+ 5G Standard Edition Global Dual SIM TD-LTE 256GB 23090RA98G (Xiaomi Zircon)	1	0	1	1	1	1	1	1	0	0	0	0	1	1	1	1	0	1	Asia , Eastern Europe , Europe , Middle East , North America , Southeast Asia , Western Europe	Austria , Belarus , Belgium , Bulgaria , Cyprus , Croatia , Czech , Denmark , Estonia , Egypt , Finland , France , Greece , Germany , Hungary , Indonesia , Ireland , Italy , Latvia , Lithuania , Malaysia , Mexico , Netherlands , Norway , Pakistan , Philippines , Poland , Portugal , Romania , Saudi Arabia , Serbia , Slovakia , Slovenia , Spain , Sweden , Switzerland , Thailand , UAE , UK , Vietnam	13999	THB	2024	2024-06-09 14:25:00
Xiaomi Redmi Note 13 Pro+ 5G World Champions Edition Dual SIM TD-LTE IN 512GB 23090RA98I (Xiaomi Zircon)	1	0	1	1	1	1	1	1	0	0	0	0	1	1	1	1	0	1	Asia	India	37999	INR	2024	2024-06-09 16:40:00
ZTE Libero Flip 5G Base Edition TD-LTE JP 128GB A304ZT Z8888S (ZTE Z8888)	1	0	1	1	1	1	1	1	0	0	0	0	1	1	1	0	0	1	Asia	Japan	63000	JPY	2024	2024-08-01 23:14:00
ZTE Nubia Flip 5G Premium Edition Global Dual SIM TD-LTE 256GB NX724J (ZTE Z8888)	1	0	1	1	1	1	1	1	0	0	0	0	1	1	1	0	0	1	Asia	China	3299	EUR	2024	2024-08-01 23:21:00
ZTE Nubia Flip 5G Premium Edition Global Dual SIM TD-LTE 512GB NX724J (ZTE Z8888)	1	0	1	1	1	1	1	1	0	0	0	0	1	1	1	0	0	1	Asia , Eastern Europe , Europe , Western Europe	Austria , Belarus , Belgium , Bulgaria , China , Cyprus , Croatia , Czech , Denmark , Estonia , Finland , France , Greece , Germany , Hungary , Ireland , Netherlands , Norway , Poland , Portugal , Russia , Romania , Serbia , Slovakia , Slovenia , Spain , Sweden	699	EUR	2024	2024-07-28 22:36:00
ZTE Nubia Flip 5G Standard Edition Global Dual SIM TD-LTE 256GB NX724J (ZTE Z8888)	1	0	1	1	1	1	1	1	0	0	0	0	1	1	1	0	0	1	Asia , Eastern Europe , Europe , Middle East , Western Europe	Austria , Belarus , Belgium , Bulgaria , China , Cyprus , Croatia , Czech , Denmark , Estonia , Finland , France , Germany , Greece , Italy , Lebanon , Netherlands , Norway , Poland , Portugal , Russia , Romania , Saudi Arabia , Serbia , Slovakia , Slovenia , Spain , Sweden , UAE , UK	599	EUR	2024	2024-08-01 22:51:00
ZTE Nubia Flip 5G Standard Edition TD-LTE JP 256GB NX724J (ZTE Z8888)	1	0	1	1	1	1	1	1	0	0	0	0	1	1	1	0	0	1	Asia	Japan	79800	JPY	2024	2024-08-01 22:55:00
ZTE Nubia Z60 Ultra 5G Standard Edition Global Dual SIM TD-LTE 256GB NX721J (ZTE 721J)	1	0	1	1	1	1	1	1	0	0	0	0	1	1	1	1	0	1	Asia , Eastern Europe , Europe , North America , Oceania , Southeast Asia , Western Europe	Austria , Belarus , Belgium , Bulgaria , Chile , Croatia , Cyprus , Czech , Denmark , Estonia , Finland , France , Germany , Greece , HK , Hungary , India , Indonesia , Iran , Iraq , Ireland , Israel , Italy , Jordan , Kuwait , Latvia , Lithuania , Lebanon , Malaysia , Mexico , Netherlands , Norway , Philippines , Poland , Portugal , Romania , Russia , Saudi Arabia , Serbia , Slovakia , Singapore…	749	EUR	2024	2024-03-02 17:46:00
ZTE Nubia Z60 Ultra 5G Starry Night Edition Dual SIM TD-LTE CN 512GB NX721J (ZTE 721J)	1	0	1	1	1	1	1	1	0	0	0	0	1	1	1	1	0	1	Asia	China	4999	CNY	2024	2024-03-02 19:05:00
ZTE nubia Xiaoniu 5G Premium Edition Dual SIM TD-LTE CN 256GB NX302J / Calf	1	0	1	1	1	1	1	0	0	0	0	0	1	0	1	0	0	1	Asia	China	999	CNY	2024	2024-08-24 22:57:00
ZTE nubia Xiaoniu 5G Standard Edition Dual SIM TD-LTE CN 128GB NX302J / Calf	1	0	1	1	1	1	1	0	0	0	0	0	1	0	1	0	0	1	Asia	China	799	CNY	2024	2024-08-24 22:39:00
ZTE nubia Xiaoniu 5G Top Edition Dual SIM TD-LTE CN 256GB NX302J / Calf	1	0	1	1	1	1	1	0	0	0	0	0	1	0	1	0	0	1	Asia	China	1199	CNY	2024	2024-08-24 23:04:00
uleFone Armor 23 Ultra Global Dual SIM TD-LTE 512GB	1	1	1	1	1	1	1	1	0	0	0	0	1	1	1	1	0	1	Africa , Asia , Australia , Eastern Europe , Europe , Middle East , North America , South America , Southeast Asia , Western Europe	Algeria , Argentina , Armenia , Australia , Azerbaijan , Austria , Bangladesh , Belarus , Belgium , Bolivia , Brazil , Bulgaria , Chile , China , Colombia , Croatia , Cyprus , Czech , Denmark , Ecuador , Egypt , Estonia , Finland , France , Greece , Germany , HK , Hungary , India , Indonesia , Iran , Iraq , Ireland , Israel , Italy , Japan , Jordan , Kazakhstan , Kenya , Kuwait , Kyrgyzstan , Lat…	359.99	USD	2024	2024-08-29 15:13:00
uleFone Armor 25T Global Dual SIM TD-LTE	1	1	1	1	1	1	1	1	0	0	0	0	1	1	1	1	0	1	Asia , Eastern Europe , Europe , Middle East , Southeast Asia , Western Europe	Armenia , Azerbaijan , Austria , Belarus , Belgium , Bulgaria , Cyprus , Croatia , Czech , Denmark , Estonia , Finland , France , Greece , Germany , Hungary , Israel , Italy , Japan , Jordan , Kazakhstan , Kuwait , Latvia , Lithuania , Netherlands , Norway , NZ , Pakistan , Poland , Portugal , Romania , Russia , Saudi Arabia , Slovakia , Singapore , Slovenia , Spain , Sweden , Switzerland , Turke…	429.99	USD	2024	2024-09-07 12:20:00
uleFone Armor 25T Pro 5G Global Dual SIM TD-LTE	1	1	1	1	1	1	1	1	0	0	0	0	1	1	1	1	0	1	Asia , Eastern Europe , Europe , Middle East , Southeast Asia , Western Europe	Armenia , Azerbaijan , Austria , Belarus , Belgium , Bulgaria , Cyprus , Croatia , Czech , Denmark , Estonia , Finland , France , Greece , Germany , Hungary , Israel , Italy , Japan , Jordan , Kazakhstan , Kuwait , Latvia , Lithuania , Netherlands , Norway , NZ , Pakistan , Poland , Portugal , Romania , Russia , Saudi Arabia , Slovakia , Singapore , Slovenia , Spain , Sweden , Switzerland , Turke…	499.99	USD	2024	2024-09-07 14:02:00
uleFone Armor 26 Ultra Global Dual SIM TD-LTE 512GB	1	1	1	1	1	1	1	1	0	0	0	0	1	1	1	1	0	1	Africa , Asia , Australia , Eastern Europe , Europe , Middle East , North America , South America , Southeast Asia , Western Europe	Algeria , Argentina , Armenia , Australia , Azerbaijan , Austria , Bangladesh , Belarus , Belgium , Bolivia , Brazil , Bulgaria , Chile , China , Colombia , Croatia , Cyprus , Czech , Denmark , Ecuador , Egypt , Estonia , Finland , France , Greece , Germany , HK , Hungary , India , Indonesia , Iran , Iraq , Ireland , Israel , Italy , Japan , Jordan , Kazakhstan , Kenya , Kuwait , Kyrgyzstan , Lat…	599.99	USD	2024	2024-09-02 12:39:00
uleFone Armor 26 Ultra Walkie-Talkie Version Global Dual SIM TD-LTE 512GB	1	1	1	1	1	1	1	1	0	0	0	0	1	1	1	1	0	1	Africa , Asia , Australia , Eastern Europe , Europe , Middle East , North America , South America , Southeast Asia , Western Europe	Algeria , Argentina , Armenia , Australia , Azerbaijan , Austria , Bangladesh , Belarus , Belgium , Bolivia , Brazil , Bulgaria , Chile , China , Colombia , Croatia , Cyprus , Czech , Denmark , Ecuador , Egypt , Estonia , Finland , France , Greece , Germany , HK , Hungary , India , Indonesia , Iran , Iraq , Ireland , Israel , Italy , Japan , Jordan , Kazakhstan , Kenya , Kuwait , Kyrgyzstan , Lat…	699.99	USD	2024	2024-09-02 21:58:00
uleFone Armor 27 Pro 5G Global Dual SIM TD-LTE	1	1	1	1	1	1	1	1	0	0	0	0	1	1	1	1	0	1	Africa , Asia , Australia , Central America , Eastern Europe , Europe , Middle East , North America , Oceania , South America , Southeast Asia , Western Europe , Worldwide	Algeria , Argentina , Armenia , Australia , Azerbaijan , Austria , Bangladesh , Belarus , Belgium , Bolivia , Brazil , Bulgaria , Cambodia , Canada , Chile , China , Colombia , Costa Rica , Croatia , Cyprus , Czech , Denmark , Ecuador , Estonia , Egypt , Finland , France , Germany , Greece , Guatemala , HK , Honduras , Hungary , India , Indonesia , Iraq , Iran , Ireland , Israel , Italy , Japan ,…	599.99	USD	2024	2024-09-07 14:19:00
uleFone Armor 27T Pro 5G Global Dual SIM TD-LTE	1	1	1	1	1	1	1	1	0	0	0	0	1	1	1	1	0	1	Africa , Asia , Australia , Central America , Eastern Europe , Europe , Middle East , North America , Oceania , South America , Southeast Asia , Western Europe , Worldwide	Algeria , Argentina , Armenia , Australia , Azerbaijan , Austria , Bangladesh , Belarus , Belgium , Bolivia , Brazil , Bulgaria , Cambodia , Canada , Chile , China , Colombia , Costa Rica , Croatia , Cyprus , Czech , Denmark , Ecuador , Estonia , Egypt , Finland , France , Germany , Greece , Guatemala , HK , Honduras , Hungary , India , Indonesia , Iraq , Iran , Ireland , Israel , Italy , Japan ,…	599.99	USD	2024	2024-09-07 15:14:00

## Sheet: iOS_2024
No device specifications for iOS smartphones in 2024 as of September 22nd, 2024 in PhoneDB, but added Apple iPhone 16 Pro Max for consideration of best-selling smartphones
Apple iPhone 16 Pro Max 5G A3296 Global Dual SIM TD-LTE 1TB (Apple iPhone 17,2)	1	1	1	1	1	1	1	1	0	1	1	1	1	1	1	1	0	1	Africa , Asia , Australia , Central America , Eastern Europe , Europe , Middle East , North America , Oceania , South America , Southeast Asia , Western Europe , Worldwide	Algeria , Argentina , Armenia , Australia , Azerbaijan , Austria , Bangladesh , Belarus , Belgium , Bolivia , Brazil , Bulgaria , Cambodia , Chile , Colombia , Costa Rica , Croatia , Cyprus , Czech , Denmark , Ecuador , Egypt , Estonia , Finland , France , Greece , Germany , Guatemala , Honduras , Hungary , India , Indonesia , Ireland , Israel , Italy , Kazakhstan , Kenya , Kyrgyzstan , Latvia , …	1949	GBP	2024	2024-10-12 21:40:00
Apple iPhone 16 Pro Max 5G A3296 Global Dual SIM TD-LTE 256GB (Apple iPhone 17,2)	1	1	1	1	1	1	1	1	0	1	1	1	1	1	1	1	0	1	Africa , Asia , Australia , Central America , Eastern Europe , Europe , Middle East , North America , Oceania , South America , Southeast Asia , Western Europe , Worldwide	Algeria , Argentina , Armenia , Australia , Azerbaijan , Austria , Bangladesh , Belarus , Belgium , Bolivia , Brazil , Bulgaria , Cambodia , Chile , Colombia , Costa Rica , Croatia , Cyprus , Czech , Denmark , Ecuador , Egypt , Estonia , Finland , France , Greece , Germany , Guatemala , Honduras , Hungary , India , Indonesia , Ireland , Israel , Italy , Kazakhstan , Kenya , Kyrgyzstan , Latvia , …	1199	GBP	2024	2024-10-12 10:54:00
Apple iPhone 16 Pro Max 5G A3296 Global Dual SIM TD-LTE 512GB (Apple iPhone 17,2)	1	1	1	1	1	1	1	1	0	1	1	1	1	1	1	1	0	1	Africa , Asia , Australia , Central America , Eastern Europe , Europe , Middle East , North America , Oceania , South America , Southeast Asia , Western Europe , Worldwide	Algeria , Argentina , Armenia , Australia , Azerbaijan , Austria , Bangladesh , Belarus , Belgium , Bolivia , Brazil , Bulgaria , Cambodia , Chile , Colombia , Costa Rica , Croatia , Cyprus , Czech , Denmark , Ecuador , Egypt , Estonia , Finland , France , Greece , Germany , Guatemala , Honduras , Hungary , India , Indonesia , Ireland , Israel , Italy , Kazakhstan , Kenya , Kyrgyzstan , Latvia , …	2499	AUD	2024	2024-10-12 21:30:00
Apple iPhone 16 Pro Max 5G A3297 Dual SIM TD-LTE CN HK 1TB (Apple iPhone 17,2)	1	1	1	1	1	1	1	1	0	1	1	1	1	1	1	1	0	1	Asia , Southeast Asia	China , HK	13999	CNY	2024	2024-10-15 22:39:00
Apple iPhone 16 Pro Max 5G A3297 Dual SIM TD-LTE CN HK 256GB (Apple iPhone 17,2)	1	1	1	1	1	1	1	1	0	1	1	1	1	1	1	1	0	1	Asia , Southeast Asia	China , HK	9999	CNY	2024	2024-10-15 21:46:00
Apple iPhone 16 Pro Max 5G A3297 Dual SIM TD-LTE CN HK 512GB (Apple iPhone 17,2)	1	1	1	1	1	1	1	1	0	1	1	1	1	1	1	1	0	1	Asia , Southeast Asia	China , HK	11999	CNY	2024	2024-10-15 22:33:00
Apple iPhone 16 Pro Max UW 5G A3084 Dual SIM TD-LTE US 1TB (Apple iPhone 17,2)	1	1	1	1	1	1	1	1	0	1	1	1	1	1	1	1	0	1	Central America , North America	Puerto Rico , USA	1599	USD	2024	2024-10-22 22:16:00
Apple iPhone 16 Pro Max UW 5G A3084 Dual SIM TD-LTE US 256GB (Apple iPhone 17,2)	1	1	1	1	1	1	1	1	0	1	1	1	1	1	1	1	0	1	Central America , North America	Puerto Rico , USA	1199	USD	2024	2024-10-22 22:05:00
Apple iPhone 16 Pro Max UW 5G A3084 Dual SIM TD-LTE US 512GB (Apple iPhone 17,2)	1	1	1	1	1	1	1	1	0	1	1	1	1	1	1	1	0	1	Central America , North America	Puerto Rico , USA	1399	USD	2024	2024-10-22 22:14:00

## Sheet: Android_2023
model	Accelerometer	Barometer	Battery	Bluetooth	Camera	Cell	GPS	Gyroscope	Humidity	IR	IRAndLiDAR	LiDAR	Light	Magnetometer	Sound	StepCounter	Temperature	Wifi	market_regions	market_countries	price	currency	release_year	date_added
Asus ROG Phone 7 5G Premium Edition Dual SIM TD-LTE CN Version B 256GB AI2205 (Asus I2205A)	1	0	1	1	1	1	1	1	0	0	0	0	1	1	1	1	0	1	Asia	China	4999	CNY	2023	2023-06-13 18:13:00
Asus ROG Phone 7 5G Premium Edition Dual SIM TD-LTE US Version C 256GB AI2205 (Asus I2205A)	1	0	1	1	1	1	1	1	0	0	0	0	1	1	1	1	0	1	North America	USA			2023	2023-06-13 18:28:00
Asus ROG Phone 7 5G Premium Edition Global Dual SIM TD-LTE Version A 256GB AI2205 (Asus I2205A)	1	0	1	1	1	1	1	1	0	0	0	0	1	1	1	1	0	1	Africa , Asia , Australia , Eastern Europe , Europe , North America , South America , Southeast Asia , Western Europe	Australia , Austria , Bangladesh , Belarus , Belgium , Brazil , Bulgaria , Cambodia , Canada , Croatia , Cyprus , Czech , Denmark , Estonia , Finland , France , Greece , Germany , HK , Hungary , India , Indonesia , Ireland , Italy , Japan , Kazakhstan , Kenya , Latvia , Lithuania , Malaysia , Myanmar , Netherlands , NZ , Philippines , Poland , Portugal , Romania , Russia , Serbia , Slovakia , Sin…	999	EUR	2023	2023-06-13 18:23:00
Asus ROG Phone 7 5G Standard Edition Dual SIM TD-LTE CN Version B 256GB AI2205 (Asus I2205A)	1	0	1	1	1	1	1	1	0	0	0	0	1	1	1	1	0	1	Asia	China	4499	CNY	2023	2023-06-13 18:18:00
Asus ROG Phone 7 5G Top Edition Dual SIM TD-LTE CN Version B 512GB AI2205 (Asus I2205A)	1	0	1	1	1	1	1	1	0	0	0	0	1	1	1	1	0	1	Asia	China	5799	CNY	2023	2023-06-12 16:12:00
Asus ROG Phone 7 5G Top Edition Dual SIM TD-LTE US Version C 512GB AI2205 (Asus I2205A)	1	0	1	1	1	1	1	1	0	0	0	0	1	1	1	1	0	1	North America	USA			2023	2023-06-12 16:36:00
Asus ROG Phone 7 5G Top Edition Global Dual SIM TD-LTE Version A 512GB AI2205 (Asus I2205A)	1	0	1	1	1	1	1	1	0	0	0	0	1	1	1	1	0	1	Africa , Asia , Australia , Eastern Europe , Europe , North America , South America , Southeast Asia , Western Europe	Australia , Austria , Bangladesh , Belarus , Belgium , Brazil , Bulgaria , Cambodia , Canada , Croatia , Cyprus , Czech , Denmark , Estonia , Finland , France , Greece , Germany , HK , Hungary , India , Indonesia , Ireland , Italy , Japan , Kazakhstan , Kenya , Latvia , Lithuania , Malaysia , Myanmar , Netherlands , NZ , Philippines , Poland , Portugal , Romania , Russia , Serbia , Slovakia , Sin…	33900	TWD	2023	2023-06-12 16:07:00
Asus ROG Phone 7 Pro 5G Dual SIM TD-LTE CN Version B 512GB AI2205 (Asus I2205)	1	0	1	1	1	1	1	1	0	0	0	0	1	1	1	1	0	1	Asia	China	7999	CNY	2023	2023-06-12 15:24:00
Asus ROG Phone 7 Ultimate 5G Dual SIM TD-LTE US Version C 512GB AI2205 (Asus I2205)	1	0	1	1	1	1	1	1	0	0	0	0	1	1	1	1	0	1	North America	USA			2023	2023-06-12 15:48:00
Asus ROG Phone 7 Ultimate 5G Global Dual SIM TD-LTE Version A 512GB AI2205 (Asus I2205)	1	0	1	1	1	1	1	1	0	0	0	0	1	1	1	1	0	1	Africa , Asia , Australia , Eastern Europe , Europe , North America , South America , Southeast Asia , Western Europe	Australia , Austria , Bangladesh , Belgium , Brazil , Bulgaria , Cambodia , Canada , Croatia , Cyprus , Czech , Estonia , France , Greece , Germany , HK , Hungary , India , Indonesia , Ireland , Italy , Japan , Kenya , Latvia , Lithuania , Malaysia , Myanmar , Netherlands , NZ , Philippines , Poland , Portugal , Slovakia , Singapore , South Korea , Spain , Sri Lanka , Sweden , Switzerland , Taiwa…	1399	EUR	2023	2023-06-12 13:13:00
Asus Zenfone 10 5G Premium Edition Dual SIM TD-LTE US 512GB AI2302 (Asus I2302)	1	0	1	1	1	1	1	1	0	0	0	0	1	1	1	1	0	1	North America	USA	799	USD	2023	2024-01-05 08:37:00
Asus Zenfone 10 5G Premium Edition Global Dual SIM TD-LTE 512GB AI2302 (Asus I2302)	1	0	1	1	1	1	1	1	0	0	0	0	1	1	1	1	0	1	Asia , Australia , Eastern Europe , Europe , Southeast Asia , Western Europe	Australia , Austria , Belgium , Bulgaria , Cyprus , Croatia , Czech , Denmark , Estonia , Finland , France , Greece , Germany , HK , Hungary , Indonesia , Ireland , Italy , Japan , Latvia , Lithuania , Netherlands , Norway , NZ , Poland , Portugal , Russia , Romania , Serbia , Singapore , Slovakia , Slovenia , Spain , Switzerland , Sweden , Taiwan , UK	26990	TWD	2023	2024-01-04 21:25:00
Asus Zenfone 10 5G Standard Edition Dual SIM TD-LTE US 128GB AI2302 (Asus I2302)	1	0	1	1	1	1	1	1	0	0	0	0	1	1	1	1	0	1	North America	USA	699	USD	2023	2024-01-05 08:19:00
Asus Zenfone 10 5G Standard Edition Dual SIM TD-LTE US 256GB AI2302 (Asus I2302)	1	0	1	1	1	1	1	1	0	0	0	0	1	1	1	1	0	1	North America	USA	749.99	USD	2023	2024-01-05 08:42:00
Asus Zenfone 10 5G Standard Edition Global Dual SIM TD-LTE 128GB AI2302 (Asus I2302)	1	0	1	1	1	1	1	1	0	0	0	0	1	1	1	1	0	1	Asia , Australia , Eastern Europe , Europe , Southeast Asia , Western Europe	Australia , Austria , Belgium , Bulgaria , Cyprus , Croatia , Czech , Denmark , Estonia , Finland , France , Greece , Germany , HK , Hungary , Indonesia , Ireland , Italy , Japan , Latvia , Lithuania , Netherlands , Norway , NZ , Poland , Portugal , Russia , Romania , Serbia , Singapore , Slovakia , Slovenia , Spain , Switzerland , Sweden , Taiwan , UK	19990	TWD	2023	2024-01-04 20:20:00
Asus Zenfone 10 5G Standard Edition Global Dual SIM TD-LTE 256GB AI2302 (Asus I2302)	1	0	1	1	1	1	1	1	0	0	0	0	1	1	1	1	0	1	Asia , Australia , Eastern Europe , Europe , Southeast Asia , Western Europe	Australia , Austria , Belgium , Bulgaria , Cyprus , Croatia , Czech , Denmark , Estonia , Finland , France , Greece , Germany , HK , Hungary , Indonesia , Ireland , Italy , Japan , Latvia , Lithuania , Netherlands , Norway , NZ , Poland , Portugal , Russia , Romania , Serbia , Singapore , Slovakia , Slovenia , Spain , Switzerland , Sweden , Taiwan , UK	749.99	GBP	2023	2024-01-05 08:34:00
BBK Vivo S16 Pro 5G Standard Edition Dual SIM TD-LTE CN 256GB V2245A (BBK V2245A)	1	0	1	1	1	1	1	1	0	0	0	0	1	1	1	0	0	1	Asia	China	3199	CNY	2023	2023-09-03 15:39:00
BBK Vivo S17 5G 2023 Premium Edition Dual SIM TD-LTE CN 256GB V2283A (BBK V2283A)	1	0	1	1	1	1	1	1	0	0	0	0	1	1	1	0	0	1	Asia	China	2799	CNY	2023	2024-02-06 13:51:00
BBK Vivo S17 5G 2023 Premium Edition Dual SIM TD-LTE CN 512GB V2283A (BBK V2283A)	1	0	1	1	1	1	1	1	0	0	0	0	1	1	1	0	0	1	Asia	China	2999	CNY	2023	2024-02-06 14:08:00
BBK Vivo S17 5G 2023 Standard Edition Dual SIM TD-LTE CN 256GB V2283A (BBK V2283A)	1	0	1	1	1	1	1	1	0	0	0	0	1	1	1	0	0	1	Asia	China	2499	CNY	2023	2024-02-06 14:13:00
BBK Vivo S17 Pro 5G 2023 Premium Edition Dual SIM TD-LTE CN 256GB V2284A (BBK V2284A)	1	0	1	1	1	1	1	1	0	0	0	0	1	1	1	0	0	1	Asia	China	3299	CNY	2023	2024-02-06 15:11:00
BBK Vivo S17 Pro 5G 2023 Premium Edition Dual SIM TD-LTE CN 512GB V2284A (BBK V2284A)	1	0	1	1	1	1	1	1	0	0	0	0	1	1	1	0	0	1	Asia	China	3499	CNY	2023	2024-02-06 15:20:00
BBK Vivo S17 Pro 5G 2023 Standard Edition Dual SIM TD-LTE CN 256GB V2284A (BBK V2284A)	1	0	1	1	1	1	1	1	0	0	0	0	1	1	1	0	0	1	Asia	China	3099	CNY	2023	2024-02-06 15:32:00
BBK Vivo S17e 5G Premium Edition Dual SIM TD-LTE CN 256GB V2285A (BBK V2285A)	1	0	1	1	1	1	1	1	0	0	0	0	1	1	1	0	0	1	Asia	China	2499	CNY	2023	2024-01-29 21:33:00
BBK Vivo S17e 5G Standard Edition Dual SIM TD-LTE CN 128GB V2285A (BBK V2285A)	1	0	1	1	1	1	1	1	0	0	0	0	1	1	1	0	0	1	Asia	China	2099	CNY	2023	2024-01-29 21:47:00
BBK Vivo S17e 5G Standard Edition Dual SIM TD-LTE CN 256GB V2285A (BBK V2285A)	1	0	1	1	1	1	1	1	0	0	0	0	1	1	1	0	0	1	Asia	China	2299	CNY	2023	2024-01-29 21:45:00
BBK Vivo S17t 5G 2023 Premium Edition Dual SIM TD-LTE CN 512GB V2282A (BBK V2282A)	1	0	1	1	1	1	1	1	0	0	0	0	1	1	1	0	0	1	Asia	China	2999	CNY	2023	2024-02-06 14:52:00
BBK Vivo V27 5G Premium Edition Dual SIM TD-LTE ID V1 256GB V2231 (BBK V2246)	1	0	1	1	1	1	1	1	0	0	0	0	1	1	1	0	0	1	Asia	Indonesia	5999000	IDR	2023	2023-09-24 15:37:00
BBK Vivo V27 5G Premium Edition Dual SIM TD-LTE IN V2 256GB V2231 (BBK V2246)	1	0	1	1	1	1	1	1	0	0	0	0	1	1	1	0	0	1	Asia	India	40999	INR	2023	2023-09-24 13:12:00
BBK Vivo V27 5G Premium Edition Global Dual SIM TD-LTE V3 256GB V2246 (BBK V2246)	1	0	1	1	1	1	1	1	0	0	0	0	1	1	1	0	0	1	Asia , Eastern Europe , Europe , Middle East , Oceania , Southeast Asia	Bangladesh , Belarus , Cambodia , Indonesia , Malaysia , Philippines , Russia , Saudi Arabia , Singapore , Taiwan , Thailand , UAE	41999	RUB	2023	2023-09-24 13:20:00
BBK Vivo V27 5G Standard Edition Dual SIM TD-LTE IN V2 128GB V2231 (BBK V2246)	1	0	1	1	1	1	1	1	0	0	0	0	1	1	1	0	0	1	Asia	India	36999	INR	2023	2023-09-24 13:17:00
BBK Vivo V27 5G Standard Edition Global Dual SIM TD-LTE V3 256GB V2246 (BBK V2246)	1	0	1	1	1	1	1	1	0	0	0	0	1	1	1	0	0	1	Asia , Eastern Europe , Europe , Middle East , Southeast Asia	Belarus , Cambodia , Indonesia , Israel , Kuwait , Lebanon , Malaysia , Russia , Saudi Arabia , Singapore , Taiwan , Thailand , UAE	16990	TWD	2023	2023-09-24 13:30:00
BBK Vivo V27 Pro 5G Premium Edition Dual SIM TD-LTE IN 256GB V2230 (BBK V2245A)	1	0	1	1	1	1	1	1	0	0	0	0	1	1	1	0	0	1	Asia	India	45999	INR	2023	2023-09-24 12:13:00
BBK Vivo V27 Pro 5G Standard Edition Dual SIM TD-LTE IN 128GB V2230 (BBK V2245A)	1	0	1	1	1	1	1	1	0	0	0	0	1	1	1	0	0	1	Asia	India	41999	INR	2023	2023-09-24 12:39:00
BBK Vivo V27 Pro 5G Standard Edition Dual SIM TD-LTE IN 256GB V2230 (BBK V2245A)	1	0	1	1	1	1	1	1	0	0	0	0	1	1	1	0	0	1	Asia	India	44999	INR	2023	2023-09-24 12:34:00
BBK Vivo V27e 2023 NFC Premium Edition Global Dual SIM TD-LTE V1 256GB V2237 (BBK V2237)	1	0	1	1	1	1	1	1	0	0	0	0	1	1	1	0	0	1	Asia , Europe , Southeast Asia	Indonesia	4899000	IDR	2023	2023-05-19 12:33:00
BBK Vivo V27e 2023 NFC Standard Edition Global Dual SIM TD-LTE V1 128GB V2237 (BBK V2237)	1	0	1	1	1	1	1	1	0	0	0	0	1	1	1	0	0	1	Asia , Eastern Europe , Europe	Armenia , Azerbaijan , Belarus , Kazakhstan , Kyrgyzstan , Russia , Ukraine , Uzbekistan	25999	RUB	2023	2023-05-19 12:08:00
BBK Vivo V27e 2023 NFC Standard Edition Global Dual SIM TD-LTE V1 256GB V2237 (BBK V2237)	1	0	1	1	1	1	1	1	0	0	0	0	1	1	1	0	0	1	Africa , Asia , Eastern Europe , Europe , Southeast Asia	Belarus , Indonesia , Kazakhstan , Malaysia , Russia , South Africa , Ukraine , Uzbekistan	29999	RUB	2023	2023-05-19 12:06:00
BBK Vivo V27e 2023 Standard Edition Global Dual SIM TD-LTE V1 256GB V2237 (BBK V2237)	1	0	1	1	1	1	1	1	0	0	0	0	1	1	1	0	0	1	Africa , Asia , Europe , Oceania , Southeast Asia	Egypt , Kenya , Nigeria , Philippines , Tanzania , Tunisie , Uganda , Vietnam	8990000	VND	2023	2023-05-19 11:36:00
BBK Vivo X Flip 5G Dual SIM TD-LTE CN 256GB V2256A (BBK V2256A)	1	0	1	1	1	1	1	1	0	0	0	0	1	1	1	0	0	1	Asia	China	5999	CNY	2023	2023-11-27 16:03:00
BBK Vivo X Flip 5G Dual SIM TD-LTE CN 512GB V2256A (BBK V2256A)	1	0	1	1	1	1	1	1	0	0	0	0	1	1	1	0	0	1	Asia	China	6699	CNY	2023	2023-11-27 13:55:00
BBK Vivo X Fold2 5G 2023 Dual SIM TD-LTE CN 256GB V2266A (BBK V2266A)	1	0	1	1	1	1	1	1	0	0	0	0	1	1	1	1	0	1	Asia , Southeast Asia	China , HK	8999	CNY	2023	2023-11-22 10:29:00
BBK Vivo X Fold2 5G 2023 Dual SIM TD-LTE CN 512GB V2266A (BBK V2266A)	1	0	1	1	1	1	1	1	0	0	0	0	1	1	1	1	0	1	Asia , Southeast Asia	China , HK	9999	CNY	2023	2023-11-22 10:05:00
BBK Vivo X100 5G Premium Edition Dual SIM TD-LTE CN 1TB V2309A (BBK V2309A)	1	0	1	1	1	1	1	1	0	0	0	0	1	1	1	1	0	1	Asia	China	4999	CNY	2023	2024-02-09 08:56:00
BBK Vivo X100 5G Premium Edition Dual SIM TD-LTE CN 256GB V2309A (BBK V2309A)	1	0	1	1	1	1	1	1	0	0	0	0	1	1	1	1	0	1	Asia	China	4299	CNY	2023	2024-02-09 20:18:00
BBK Vivo X100 5G Premium Edition Dual SIM TD-LTE CN 512GB V2309A (BBK V2309A)	1	0	1	1	1	1	1	1	0	0	0	0	1	1	1	1	0	1	Asia	China	4599	CNY	2023	2024-02-09 18:31:00
BBK Vivo X100 5G Premium Edition Global Dual SIM TD-LTE 512GB V2308 (BBK V2309A)	1	0	1	1	1	1	1	1	0	0	0	0	1	1	1	1	0	1	Asia , Southeast Asia	HK , India , Malaysia	74999	INR	2023	2024-02-09 15:21:00
BBK Vivo X100 5G Standard Edition Dual SIM TD-LTE CN 256GB V2309A (BBK V2309A)	1	0	1	1	1	1	1	1	0	0	0	0	1	1	1	1	0	1	Asia	China	3999	CNY	2023	2024-02-09 20:19:00
BBK Vivo X100 5G Standard Edition Global Dual SIM TD-LTE 256GB V2308 (BBK V2309A)	1	0	1	1	1	1	1	1	0	0	0	0	1	1	1	1	0	1	Asia , Southeast Asia	India , Taiwan , Thailand	26999	THB	2023	2024-02-09 15:17:00
BBK Vivo X100 5G Turbo Edition Dual SIM TD-LTE CN 1TB V2309A (BBK V2309A)	1	0	1	1	1	1	1	1	0	0	0	0	1	1	1	1	0	1	Asia	China	5099	CNY	2023	2024-02-08 22:26:00
BBK Vivo X100 Pro 5G Premium Edition Dual SIM TD-LTE APAC 512GB V2309 (BBK V2324A)	1	0	1	1	1	1	1	1	0	0	0	0	1	1	1	1	0	1	Asia , Southeast Asia	HK , India , Indonesia , Malaysia , Singapore , Taiwan , Thailand	96999	INR	2023	2024-02-09 22:26:00
BBK Vivo X100 Pro 5G Premium Edition Dual SIM TD-LTE CN 256GB V2324A (BBK V2324A)	1	0	1	1	1	1	1	1	0	0	0	0	1	1	1	1	0	1	Asia	China	5299	CNY	2023	2024-02-09 21:16:00
BBK Vivo X100 Pro 5G Premium Edition Dual SIM TD-LTE CN 512GB V2324A (BBK V2324A)	1	0	1	1	1	1	1	1	0	0	0	0	1	1	1	1	0	1	Asia	China	5499	CNY	2023	2024-02-09 21:50:00
BBK Vivo X100 Pro 5G Premium Edition Dual SIM TD-LTE EU 512GB V2309 (BBK V2324A)	1	0	1	1	1	1	1	1	0	0	0	0	1	1	1	1	0	1	Europe , Western Europe	Austria , Czech			2023	2024-02-09 22:22:00
BBK Vivo X100 Pro 5G Standard Edition Dual SIM TD-LTE CN 256GB V2324A (BBK V2324A)	1	0	1	1	1	1	1	1	0	0	0	0	1	1	1	1	0	1	Asia	China	4999	CNY	2023	2024-02-09 21:33:00
BBK Vivo X100 Pro 5G Turbo Edition Dual SIM TD-LTE CN 1TB V2324A (BBK V2324A)	1	0	1	1	1	1	1	1	0	0	0	0	1	1	1	1	0	1	Asia	China	5999	CNY	2023	2024-02-09 21:55:00
BBK Vivo X90 5G Premium Edition Global Dual SIM TD-LTE 256GB V2218 (BBK V2241A)	1	0	1	1	1	1	1	1	0	0	0	0	1	1	1	1	0	1	Africa , Asia , Australia , Central America , Eastern Europe , Europe , Middle East , North America , Oceania , South America , Southeast Asia , Western Europe , Worldwide	Argentina , Armenia , Australia , Azerbaijan , Austria , Bangladesh , Belarus , Belgium , Bolivia , Brazil , Bulgaria , Cambodia , Canada , Chile , Colombia , Costa Rica , Croatia , Cyprus , Czech , Denmark , Ecuador , Estonia , Egypt , Finland , France , Greece , Germany , Guatemala , HK , Hungary , India , Indonesia , Iraq , Iran , Ireland , Israel , Italy , Japan , Jordan , Kazakhstan , Kenya …	64999	INR	2023	2023-06-28 14:30:00
BBK Vivo X90 5G Standard Edition Global Dual SIM TD-LTE 256GB V2218 (BBK V2241A)	1	0	1	1	1	1	1	1	0	0	0	0	1	1	1	1	0	1	Africa , Asia , Australia , Central America , Eastern Europe , Europe , Middle East , North America , Oceania , South America , Southeast Asia , Western Europe , Worldwide	Argentina , Armenia , Australia , Azerbaijan , Austria , Bangladesh , Belarus , Belgium , Bolivia , Brazil , Bulgaria , Cambodia , Canada , Chile , Colombia , Costa Rica , Croatia , Cyprus , Czech , Denmark , Ecuador , Estonia , Egypt , Finland , France , Greece , Germany , Guatemala , HK , Hungary , India , Indonesia , Iraq , Iran , Ireland , Israel , Italy , Japan , Jordan , Kazakhstan , Kenya …	61999	INR	2023	2023-06-28 14:46:00
BBK Vivo X90 Pro 5G Premium Edition Global Dual SIM TD-LTE 256GB V2219 (BBK V2242A)	1	0	1	1	1	1	1	1	0	0	0	0	1	1	1	1	0	1	Africa , Asia , Australia , Central America , Eastern Europe , Europe , Middle East , North America , Oceania , South America , Southeast Asia , Western Europe , Worldwide	Argentina , Armenia , Australia , Azerbaijan , Austria , Bangladesh , Belarus , Belgium , Bolivia , Brazil , Bulgaria , Cambodia , Canada , Chile , Colombia , Costa Rica , Croatia , Cyprus , Czech , Denmark , Ecuador , Estonia , Egypt , Finland , France , Greece , Germany , HK , Hungary , India , Indonesia , Iraq , Iran , Ireland , Israel , Italy , Japan , Jordan , Kazakhstan , Kenya , Kuwait , K…	91999	INR	2023	2023-06-28 12:38:00
BBK Vivo X90s 5G Premium Edition Dual SIM TD-LTE CN 256GB V2241HA (BBK V2241HA)	1	0	1	1	1	1	1	1	0	0	0	0	1	1	1	1	0	1	Asia	China	4299	CNY	2023	2023-06-28 15:04:00
BBK Vivo X90s 5G Premium Edition Dual SIM TD-LTE CN 512GB V2241HA (BBK V2241HA)	1	0	1	1	1	1	1	1	0	0	0	0	1	1	1	1	0	1	Asia	China	4699	CNY	2023	2023-06-28 14:52:00
BBK Vivo X90s 5G Standard Edition Dual SIM TD-LTE CN 256GB V2241HA (BBK V2241HA)	1	0	1	1	1	1	1	1	0	0	0	0	1	1	1	1	0	1	Asia	China	3999	CNY	2023	2023-06-28 15:08:00
BBK Vivo Y100 5G 2023 Premium Edition Dual SIM TD-LTE CN 256GB V2313A (BBK V2313A)	1	0	1	1	1	1	1	1	0	0	0	0	1	1	1	1	0	1	Asia	China	1799	CNY	2023	2024-02-06 18:33:00
BBK Vivo Y100 5G 2023 Premium Edition Dual SIM TD-LTE CN 512GB V2313A (BBK V2313A)	1	0	1	1	1	1	1	1	0	0	0	0	1	1	1	1	0	1	Asia	China	1999	CNY	2023	2024-02-06 20:27:00
BBK Vivo Y100 5G 2023 Standard Edition Dual SIM TD-LTE CN 128GB V2313A (BBK V2313A)	1	0	1	1	1	1	1	1	0	0	0	0	1	1	1	1	0	1	Asia	China	1399	CNY	2023	2024-02-06 20:37:00
BBK Vivo Y100 5G 2023 Standard Edition Dual SIM TD-LTE CN 256GB V2313A (BBK V2313A)	1	0	1	1	1	1	1	1	0	0	0	0	1	1	1	1	0	1	Asia	China	1599	CNY	2023	2024-02-06 20:31:00
BBK Vivo Y100 5G 2023 Standard Edition Dual SIM TD-LTE IN V1 128GB V2239 (BBK V2239)	1	0	1	1	1	1	1	1	0	0	0	0	1	1	1	0	0	1	Asia	India	29999	INR	2023	2023-05-16 13:58:00
BBK Vivo Y100 5G 2023 Standard Edition Dual SIM TD-LTE IN V1 256GB V2239 (BBK V2239)	1	0	1	1	1	1	1	1	0	0	0	0	1	1	1	0	0	1	Asia	India	31999	INR	2023	2023-05-16 15:11:00
BBK Vivo Y100A 5G 2023 Dual SIM TD-LTE IN 128GB V2222 (BBK V2222)	1	0	1	1	1	1	1	1	0	0	0	0	1	1	1	0	0	1	Asia	India	23999	INR	2023	2024-02-11 13:52:00
BBK Vivo Y100A 5G 2023 Dual SIM TD-LTE IN 256GB V2222 (BBK V2222)	1	0	1	1	1	1	1	1	0	0	0	0	1	1	1	0	0	1	Asia	India	25999	INR	2023	2024-02-11 13:37:00
BBK Vivo Y100i 5G 2023 Large Battery Edition Dual SIM TD-LTE CN 512GB V2312BA (BBK V2312)	1	0	1	1	1	1	1	1	0	0	0	0	1	1	1	0	0	1	Asia	China	2099	CNY	2023	2024-02-23 09:38:00
BBK Vivo Y100i 5G 2023 Premium Edition Dual SIM TD-LTE CN 256GB V2279A (BBK V2279A)	1	0	1	1	1	1	1	0	0	0	0	0	1	1	1	0	0	1	Asia	China	1499	CNY	2023	2024-02-22 21:53:00
BBK Vivo Y100i 5G 2023 Premium Edition Dual SIM TD-LTE CN 512GB V2279A (BBK V2279A)	1	0	1	1	1	1	1	0	0	0	0	0	1	1	1	0	0	1	Asia	China	1599	CNY	2023	2024-02-22 21:09:00
BBK Vivo Y100i 5G 2023 Standard Edition Dual SIM TD-LTE CN 128GB V2279A (BBK V2279A)	1	0	1	1	1	1	1	0	0	0	0	0	1	1	1	0	0	1	Asia	China	999	CNY	2023	2024-02-22 21:54:00
BBK Vivo Y100i 5G 2023 Standard Edition Dual SIM TD-LTE CN 256GB V2279A (BBK V2279A)	1	0	1	1	1	1	1	0	0	0	0	0	1	1	1	0	0	1	Asia	China	1199	CNY	2023	2024-02-22 21:56:00
BBK Vivo Y35+ 5G 2023 Standard Edition Dual SIM TD-LTE CN 128GB V2279A / Y35m+ (BBK V2279BA)	1	0	1	1	1	1	1	0	0	0	0	0	1	1	1	0	0	1	Asia	China	1599	CNY	2023	2024-02-23 10:12:00
BBK Vivo Y35+ 5G 2023 Standard Edition Dual SIM TD-LTE CN 256GB V2279A / Y35m+ (BBK V2279BA)	1	0	1	1	1	1	1	0	0	0	0	0	1	1	1	0	0	1	Asia	China	1799	CNY	2023	2024-02-23 09:52:00
BBK Vivo Y36 5G 2023 Premium Edition Dual SIM TD-LTE CN 128GB V2318A / Y36m (BBK V2318A)	1	0	1	1	1	1	1	0	0	0	0	0	1	1	1	0	0	1	Asia	China	1599	CNY	2023	2024-02-21 08:11:00
BBK Vivo Y36 5G 2023 Premium Edition Dual SIM TD-LTE CN 256GB V2318A / Y36m (BBK V2318A)	1	0	1	1	1	1	1	0	0	0	0	0	1	1	1	0	0	1	Asia	China	1799	CNY	2023	2024-02-21 09:26:00
BBK Vivo Y36 5G 2023 Standard Edition Dual SIM TD-LTE CN 128GB V2318A / Y36m (BBK V2318A)	1	0	1	1	1	1	1	0	0	0	0	0	1	1	1	0	0	1	Asia	China	1399	CNY	2023	2024-02-21 09:24:00
BBK Vivo Y36 5G 2023 Top Edition Dual SIM TD-LTE CN 256GB V2318A / Y36m (BBK V2318A)	1	0	1	1	1	1	1	0	0	0	0	0	1	1	1	0	0	1	Asia	China	1999	CNY	2023	2024-02-21 09:28:00
BBK Vivo Y36 5G 2023 Top Edition Dual SIM TD-LTE CN 512GB V2318A / Y36m (BBK V2318A)	1	0	1	1	1	1	1	0	0	0	0	0	1	1	1	0	0	1	Asia	China	2399	CNY	2023	2024-02-21 09:29:00
BBK Vivo Y36i 5G 2023 Dual SIM TD-LTE CN 128GB V2318A (BBK V2318A)	1	0	1	1	1	1	1	0	0	0	0	0	1	1	1	0	0	1	Asia	China	1199	CNY	2023	2024-02-21 09:36:00
BBK Vivo Y53t 5G 2023 Premium Edition Dual SIM TD-LTE CN 128GB V2230A (BBK V2230A)	1	0	1	1	1	1	1	0	0	0	0	0	1	1	1	0	0	1	Asia	China	1099	CNY	2023	2023-05-16 13:23:00
BBK Vivo Y53t 5G 2023 Standard Edition Dual SIM TD-LTE CN 128GB V2230A (BBK V2230A)	1	0	1	1	1	1	1	0	0	0	0	0	1	1	1	0	0	1	Asia	China	999	CNY	2023	2023-05-16 13:40:00
BBK Vivo Y55s 5G 2023 Premium Edition Global Dual SIM TD-LTE V2 128GB V2127 (BBK V2127)	1	0	1	1	1	1	1	1	0	0	0	0	1	1	1	0	0	1	Asia , Europe , Southeast Asia	HK	1998	HKD	2023	2023-08-27 23:07:00
BBK Vivo Y56 5G 2023 Premium Edition Dual SIM TD-LTE IN 128GB V2225 (BBK V2225)	1	0	1	1	1	1	1	1	0	0	0	0	1	1	1	0	0	1	Asia	India	24990	INR	2023	2023-05-16 15:26:00
BBK Vivo Y56 5G 2023 Standard Edition Dual SIM TD-LTE IN 128GB V2225 (BBK V2225)	1	0	1	1	1	1	1	1	0	0	0	0	1	1	1	0	0	1	Asia	India			2023	2023-05-16 15:36:00
BBK Vivo Y77t 5G 2023 Premium Edition Dual SIM TD-LTE CN 256GB V2278A (BBK V2278A)	1	0	1	1	1	1	1	1	0	0	0	0	1	1	1	0	0	1	Asia	China	1699	CNY	2023	2024-01-09 12:11:00
BBK Vivo Y77t 5G 2023 Standard Edition Dual SIM TD-LTE CN 256GB V2278A (BBK V2278A)	1	0	1	1	1	1	1	1	0	0	0	0	1	1	1	0	0	1	Asia	China	1499	CNY	2023	2024-01-09 13:26:00
BBK Vivo Y78 5G 2023 Premium Edition Dual SIM TD-LTE CN 256GB V2278A (BBK V2278A)	1	0	1	1	1	1	1	1	0	0	0	0	1	1	1	0	0	1	Asia	China	1999	CNY	2023	2024-01-09 10:36:00
BBK Vivo Y78 5G 2023 Standard Edition Dual SIM TD-LTE CN 128GB V2278A (BBK V2278A)	1	0	1	1	1	1	1	1	0	0	0	0	1	1	1	0	0	1	Asia	China	1399	CNY	2023	2024-01-09 11:04:00
BBK Vivo Y78 5G 2023 Standard Edition Dual SIM TD-LTE CN 256GB V2278A (BBK V2278A)	1	0	1	1	1	1	1	1	0	0	0	0	1	1	1	0	0	1	Asia	China	1699	CNY	2023	2024-01-09 10:56:00
BBK Vivo Y78+ 5G 2023 Premium Edition Dual SIM TD-LTE CN 256GB V2271A (BBK V2271A)	1	0	1	1	1	1	1	1	0	0	0	0	1	1	1	1	0	1	Asia	China	1999	CNY	2023	2024-01-29 20:49:00
BBK Vivo Y78+ 5G 2023 Standard Edition Dual SIM TD-LTE CN 128GB V2271A (BBK V2271A)	1	0	1	1	1	1	1	1	0	0	0	0	1	1	1	1	0	1	Asia	China	1599	CNY	2023	2024-01-29 20:54:00
BBK Vivo Y78+ 5G 2023 Standard Edition Dual SIM TD-LTE CN 256GB V2271A (BBK V2271A)	1	0	1	1	1	1	1	1	0	0	0	0	1	1	1	1	0	1	Asia	China	1799	CNY	2023	2024-01-29 20:56:00
BBK Vivo Y78t 5G 2023 Premium Edition Dual SIM TD-LTE CN 256GB V2312BA (BBK V2312)	1	0	1	1	1	1	1	1	0	0	0	0	1	1	1	0	0	1	Asia	China	1499	CNY	2023	2024-01-29 21:06:00
BBK Vivo Y78t 5G 2023 Standard Edition Dual SIM TD-LTE CN 128GB V2312BA (BBK V2312)	1	0	1	1	1	1	1	1	0	0	0	0	1	1	1	0	0	1	Asia	China	1199	CNY	2023	2024-01-29 21:20:00
BBK Vivo Y78t 5G 2023 Standard Edition Dual SIM TD-LTE CN 256GB V2312BA (BBK V2312)	1	0	1	1	1	1	1	1	0	0	0	0	1	1	1	0	0	1	Asia	China	1299	CNY	2023	2024-01-29 21:18:00
BBK vivo iQOO 11S 5G Premium Edition Dual SIM TD-LTE CN 1TB V2304A (BBK V2304A)	1	1	1	1	1	1	1	1	0	0	0	0	1	1	1	1	0	1	Asia	China	4799	CNY	2023	2023-09-07 12:30:00
BBK vivo iQOO 11S 5G Premium Edition Dual SIM TD-LTE CN 256GB V2304A (BBK V2304A)	1	1	1	1	1	1	1	1	0	0	0	0	1	1	1	1	0	1	Asia	China	4099	CNY	2023	2023-09-07 12:27:00
BBK vivo iQOO 11S 5G Premium Edition Dual SIM TD-LTE CN 512GB V2304A (BBK V2304A)	1	1	1	1	1	1	1	1	0	0	0	0	1	1	1	1	0	1	Asia	China	4399	CNY	2023	2023-09-07 12:21:00
BBK vivo iQOO 11S 5G Standard Edition Dual SIM TD-LTE CN 256GB V2304A (BBK V2304A)	1	1	1	1	1	1	1	1	0	0	0	0	1	1	1	1	0	1	Asia	China	3799	CNY	2023	2023-09-07 12:08:00
BBK vivo iQOO 12 5G Premium Edition Dual SIM TD-LTE CN 1TB V2307A (BBK V2307A)	1	1	1	1	1	1	1	1	0	0	0	0	1	1	1	1	0	1	Asia	China	4699	CNY	2023	2024-05-30 21:49:00
BBK vivo iQOO 12 5G Premium Edition Dual SIM TD-LTE CN 512GB V2307A (BBK V2307A)	1	1	1	1	1	1	1	1	0	0	0	0	1	1	1	1	0	1	Asia	China	4299	CNY	2023	2024-05-30 21:47:00
BBK vivo iQOO 12 5G Premium Edition Global Dual SIM TD-LTE 512GB I2220 (BBK V2307A)	1	1	1	1	1	1	1	1	0	0	0	0	1	1	1	1	0	1	Asia , Southeast Asia	India , Malaysia , Singapore , Thailand , Vietnam	3399	MYR	2023	2024-05-31 21:34:00
BBK vivo iQOO 12 5G Standard Edition Dual SIM TD-LTE CN 256GB V2307A (BBK V2307A)	1	1	1	1	1	1	1	1	0	0	0	0	1	1	1	1	0	1	Asia	China	3999	CNY	2023	2024-05-31 15:19:00
BBK vivo iQOO 12 5G Standard Edition Global Dual SIM TD-LTE 256GB I2220 (BBK V2307A)	1	1	1	1	1	1	1	1	0	0	0	0	1	1	1	1	0	1	Asia , Southeast Asia	India , Malaysia , Singapore	59999	INR	2023	2024-05-31 21:22:00
BBK vivo iQOO 12 Pro 5G Premium Edition Dual SIM TD-LTE CN 1TB V2329A (BBK V2329A)	1	1	1	1	1	1	1	1	0	0	0	0	1	1	1	1	0	1	Asia	China	5999	CNY	2023	2024-05-30 14:45:00
BBK vivo iQOO 12 Pro 5G Premium Edition Dual SIM TD-LTE CN 256GB V2329A (BBK V2329A)	1	1	1	1	1	1	1	1	0	0	0	0	1	1	1	1	0	1	Asia	China	4999	CNY	2023	2024-05-30 12:47:00
BBK vivo iQOO 12 Pro 5G Premium Edition Dual SIM TD-LTE CN 512GB V2329A (BBK V2329A)	1	1	1	1	1	1	1	1	0	0	0	0	1	1	1	1	0	1	Asia	China	5499	CNY	2023	2024-05-30 13:09:00
Caterpillar CAT S75 5G NTN Dual SIM TD-LTE NA BM1S1B (Caterpillar Rupert)	1	0	1	1	1	1	1	1	0	0	0	0	1	1	0	0	0	1	North America	Canada , Mexico , USA			2023	2023-09-13 18:10:00
Caterpillar CAT S75 5G NTN Global Dual SIM TD-LTE BM1S1B (Caterpillar Rupert)	1	0	1	1	1	1	1	1	0	0	0	0	1	1	0	0	0	1	Africa , Asia , Australia , Eastern Europe , Europe , Middle East , Western Europe	Australia , Belarus , Belgium , Bulgaria , Croatia , Czech , Denmark , Egypt , Finland , France , Germany , Greece , Hungary , Iran , Iraq , Ireland , Israel , Italy , Jordan , Kuwait , Netherlands , Norway , Poland , Portugal , Russia , Romania , Saudi Arabia , Serbia , Slovakia , Slovenia , South Africa , Spain , Sweden , Turkey , UAE , UK	599	EUR	2023	2023-09-13 17:56:00
Fujitsu Arrows BZ03 5G Dual SIM TD-LTE JP (Fujitsu B03)	1	0	1	1	1	1	1	1	0	0	0	0	1	1	1	0	0	1	Asia	Japan			2023	2023-05-19 13:25:00
Fujitsu Arrows N 5G TD-LTE JP F-51C	1	0	1	1	1	1	1	1	0	0	0	0	1	1	1	0	0	1	Asia	Japan	98700	JPY	2023	2023-06-02 20:36:00
Gigaset GX4 Pro 5G Dual SIM TD-LTE EU 128GB	1	1	1	1	1	1	1	1	0	0	0	0	1	1	1	0	0	1	Africa , Asia , Eastern Europe , Europe , Southeast Asia , Western Europe	Austria , Belarus , Belgium , Bulgaria , Cyprus , Croatia , Czech , Denmark , Estonia , Finland , France , Greece , Germany , HK , Hungary , Ireland , Italy , Latvia , Lithuania , Netherlands , Norway , Poland , Portugal , Romania , Russia , Serbia , Slovakia , Singapore , Slovenia , Spain , Sweden , Switzerland , UK	399	GBP	2023	2024-09-11 08:14:00
Google Pixel 7a 5G Global TD-LTE 128GB GHL1X (Google Lynx)	1	1	1	1	1	1	1	1	0	0	0	0	1	1	1	0	0	1	Asia , Australia , Europe , Middle East , Western Europe	Australia , Austria , Belgium , Czech , Finland , France , Germany , Ireland , Italy , Netherlands , Norway , NZ , Portugal , Singapore , Spain , Sweden , Taiwan , UAE , UK	509	EUR	2023	2023-05-19 22:15:00
Google Pixel 7a 5G TD-LTE JP 128GB G82U8 (Google Lynx)	1	1	1	1	1	1	1	1	0	0	0	0	1	1	1	0	0	1	Asia	Japan	62700	JPY	2023	2023-05-21 12:31:00
Google Pixel 7a 5G TD-LTE NA 128GB GWKK3 (Google Lynx)	1	1	1	1	1	1	1	1	0	0	0	0	1	1	1	0	0	1	North America	Canada , USA	599	CAD	2023	2023-05-22 15:13:00
Google Pixel 7a 5G UW TD-LTE US 128GB G0DZQ (Google Lynx)	1	1	1	1	1	1	1	1	0	0	0	0	1	1	1	0	0	1	North America	USA	499	USD	2023	2023-05-22 16:05:00
Google Pixel 8 5G Global TD-LTE 128GB GPJ41 (Google Shiba)	1	1	1	1	1	1	1	1	0	0	0	0	1	1	1	1	0	1	Asia , Australia , Europe , North America , Southeast Asia , Western Europe	Australia , Austria , Belgium , Canada , Czech , Finland , France , Germany , India , Ireland , Italy , Netherlands , Norway , Portugal , Singapore , Spain , Sweden , Switzerland , Taiwan , UK	949	CAD	2023	2024-04-16 22:40:00
Google Pixel 8 5G Global TD-LTE 256GB GPJ41 (Google Shiba)	1	1	1	1	1	1	1	1	0	0	0	0	1	1	1	1	0	1	Asia , Australia , Europe , North America , Southeast Asia , Western Europe	Australia , Austria , Belgium , Canada , Czech , Finland , France , Germany , India , Ireland , Italy , Netherlands , Norway , Portugal , Singapore , Spain , Sweden , Switzerland , Taiwan , UK	859	EUR	2023	2024-04-16 22:50:00
Google Pixel 8 5G TD-LTE JP 128GB GZPFO (Google Shiba)	1	1	1	1	1	1	1	1	0	0	0	0	1	1	1	1	0	1	Asia	Japan	112900	JPY	2023	2024-04-16 23:17:00
Google Pixel 8 5G TD-LTE JP 256GB GZPFO (Google Shiba)	1	1	1	1	1	1	1	1	0	0	0	0	1	1	1	1	0	1	Asia	Japan	122900	JPY	2023	2024-04-16 23:17:00
Google Pixel 8 5G TD-LTE NA 128GB G9BQD (Google Shiba)	1	1	1	1	1	1	1	1	0	0	0	0	1	1	1	1	0	1	North America	USA	699	USD	2023	2024-04-16 23:10:00
Google Pixel 8 5G TD-LTE NA 256GB G9BQD (Google Shiba)	1	1	1	1	1	1	1	1	0	0	0	0	1	1	1	1	0	1	North America	USA	759	USD	2023	2024-04-16 23:15:00
Google Pixel 8 5G UW TD-LTE US 128GB GKWS6 (Google Shiba)	1	1	1	1	1	1	1	1	0	0	0	0	1	1	1	1	0	1	North America	USA	799	USD	2023	2024-04-16 23:02:00
Google Pixel 8 5G UW TD-LTE US 256GB GKWS6 (Google Shiba)	1	1	1	1	1	1	1	1	0	0	0	0	1	1	1	1	0	1	North America	USA	859.99	USD	2023	2024-04-16 23:07:00
Google Pixel 8 Pro 5G Global TD-LTE 128GB GC3VE (Google Husky)	1	1	1	1	1	1	1	1	0	0	0	0	1	1	1	1	1	1	Asia , Europe , North America , Southeast Asia , Western Europe	Austria , Belgium , Canada , Czech , Finland , France , Germany , India , Ireland , Italy , Netherlands , Norway , Portugal , Singapore , Spain , Sweden , Switzerland , Taiwan , UK	999	GBP	2023	2024-04-16 10:49:00
Google Pixel 8 Pro 5G Global TD-LTE 256GB GC3VE (Google Husky)	1	1	1	1	1	1	1	1	0	0	0	0	1	1	1	1	1	1	Asia , Europe , North America , Southeast Asia , Western Europe	Austria , Belgium , Canada , Czech , Finland , France , Germany , India , Ireland , Italy , Netherlands , Norway , Portugal , Singapore , Spain , Sweden , Switzerland , Taiwan , UK	35900	TWD	2023	2024-04-16 18:14:00
Google Pixel 8 Pro 5G Global TD-LTE 512GB GC3VE (Google Husky)	1	1	1	1	1	1	1	1	0	0	0	0	1	1	1	1	1	1	Asia , Europe , North America , Southeast Asia , Western Europe	Austria , Belgium , Canada , Czech , Finland , France , Germany , India , Ireland , Italy , Netherlands , Norway , Portugal , Singapore , Spain , Sweden , Switzerland , Taiwan , UK	1549	SGD	2023	2024-04-16 18:27:00
Google Pixel 8 Pro 5G UW TD-LTE JP 128GB GE9DP (Google Husky)	1	1	1	1	1	1	1	1	0	0	0	0	1	1	1	1	1	1	Asia	Japan	159900	JPY	2023	2024-04-16 17:06:00
Google Pixel 8 Pro 5G UW TD-LTE JP 256GB GE9DP (Google Husky)	1	1	1	1	1	1	1	1	0	0	0	0	1	1	1	1	1	1	Asia	Japan	169900	JPY	2023	2024-04-16 17:23:00
Google Pixel 8 Pro 5G UW TD-LTE JP 512GB GE9DP (Google Husky)	1	1	1	1	1	1	1	1	0	0	0	0	1	1	1	1	1	1	Asia	Japan	189900	JPY	2023	2024-04-16 17:25:00
Google Pixel 8 Pro 5G UW TD-LTE US 1TB G1MNW (Google Husky)	1	1	1	1	1	1	1	1	0	0	0	0	1	1	1	1	1	1	North America	USA	1399	USD	2023	2024-04-16 17:59:00
Google Pixel 8 Pro 5G UW TD-LTE US AU 128GB G1MNW (Google Husky)	1	1	1	1	1	1	1	1	0	0	0	0	1	1	1	1	1	1	Australia , North America	Australia , USA	999	USD	2023	2024-04-16 17:35:00
Google Pixel 8 Pro 5G UW TD-LTE US AU 256GB G1MNW (Google Husky)	1	1	1	1	1	1	1	1	0	0	0	0	1	1	1	1	1	1	Australia , North America	Australia , USA	1059	USD	2023	2024-04-16 17:54:00
Google Pixel 8 Pro 5G UW TD-LTE US AU 512GB G1MNW (Google Husky)	1	1	1	1	1	1	1	1	0	0	0	0	1	1	1	1	1	1	Australia , North America	Australia , USA	1999	AUD	2023	2024-04-16 17:56:00
Google Pixel Fold 5G UW Global TD-LTE 256GB G9FPL (Google Felix)	1	1	1	1	1	1	1	1	0	0	0	0	1	1	1	0	0	1	Asia , Australia , Europe , Middle East , North America , Western Europe	Australia , Austria , Belgium , Canada , Czech , Finland , France , Germany , Ireland , Italy , Netherlands , Norway , NZ , Portugal , Singapore , Spain , Sweden , Taiwan , UK , USA	1799	USD	2023	2023-05-22 17:02:00
Google Pixel Fold 5G UW Global TD-LTE 512GB G9FPL (Google Felix)	1	1	1	1	1	1	1	1	0	0	0	0	1	1	1	0	0	1	Asia , Australia , Europe , Middle East , North America , Western Europe	Australia , Austria , Belgium , Canada , Czech , Finland , France , Germany , Ireland , Italy , Netherlands , Norway , NZ , Portugal , Singapore , Spain , Sweden , Taiwan , UK , USA	1869	GBP	2023	2023-05-22 17:38:00
Google Pixel Fold 5G UW TD-LTE JP 256GB G0B96 (Google Felix)	1	1	1	1	1	1	1	1	0	0	0	0	1	1	1	0	0	1	Asia	Japan	253000	JPY	2023	2023-05-22 17:32:00
HTC U23 5G Dual SIM TD-LTE TW 256GB (HTC Sood)	1	0	1	1	1	1	1	1	0	0	0	0	1	1	1	0	0	1	Asia	Taiwan	14990	TWD	2023	2024-01-07 19:24:00
HTC U23 Pro 5G Premium Edition Dual SIM TD-LTE TW 256GB (HTC SoodU)	1	0	1	1	1	1	1	1	0	0	0	0	1	1	1	0	0	1	Asia	Taiwan	17990	TWD	2023	2024-01-07 13:11:00
HTC U23 Pro 5G Premium Edition Global Dual SIM TD-LTE 256GB (HTC SoodU)	1	0	1	1	1	1	1	1	0	0	0	0	1	1	1	0	0	1	Africa , Asia , Australia , Eastern Europe , Europe , Middle East , Oceania , Southeast Asia , Western Europe , Worldwide	Algeria , Australia , Austria , Belarus , Belgium , Bulgaria , Cyprus , Croatia , Denmark , Estonia , Egypt , Finland , France , Greece , Germany , HK , Hungary , India , Indonesia , Ireland , Italy , Kenya , Latvia , Lebanon , Lithuania , Malaysia , Netherlands , Norway , NZ , Pakistan , Philippines , Poland , Portugal , Russia , Romania , Saudi Arabia , Serbia , Slovakia , Singapore , Slovenia …	569	EUR	2023	2024-01-06 20:33:00
HTC U23 Pro 5G Standard Edition Dual SIM TD-LTE TW 256GB (HTC SoodU)	1	0	1	1	1	1	1	1	0	0	0	0	1	1	1	0	0	1	Asia	Taiwan	16990	TWD	2023	2024-01-07 13:18:00
Huawei Enjoy 60 Dual SIM TD-LTE CN 128GB MGA-AL40 / Changxiang 60 (Huawei Mega B)	1	0	1	1	1	1	1	0	0	0	0	0	1	0	1	1	0	1	Asia	China	1299	CNY	2023	2023-09-30 22:36:00
Huawei Enjoy 60 Dual SIM TD-LTE CN 256GB MGA-AL40 / Changxiang 60 (Huawei Mega B)	1	0	1	1	1	1	1	0	0	0	0	0	1	0	1	1	0	1	Asia	China	1499	CNY	2023	2023-10-03 09:42:00
Huawei Enjoy 60 Pro 4G Dual SIM TD-LTE CN 128GB MAO-AL00 / Changxiang 60 Pro (Huawei Mario)	1	0	1	1	1	1	1	0	0	0	0	0	1	1	1	0	0	1	Asia	China	1599	CNY	2023	2023-10-28 19:57:00
Huawei Enjoy 60 Pro 4G Dual SIM TD-LTE CN 256GB MAO-AL00 / Changxiang 60 Pro (Huawei Mario)	1	0	1	1	1	1	1	0	0	0	0	0	1	1	1	0	0	1	Asia	China	1799	CNY	2023	2023-10-28 20:18:00
Huawei Enjoy 60 Pro 4G Dual SIM TD-LTE CN 512GB MAO-AL00 / Changxiang 60 Pro (Huawei Mario)	1	0	1	1	1	1	1	0	0	0	0	0	1	1	1	0	0	1	Asia	China	1999	CNY	2023	2023-10-28 20:22:00
Huawei Enjoy 60X 4G Dual SIM TD-LTE CN 128GB STG-AL00 / Changxiang 60X (Huawei Stig)	1	0	1	1	1	1	1	0	0	0	0	0	1	1	1	0	0	1	Asia	China	1799	CNY	2023	2023-10-12 09:41:00
Huawei Enjoy 60X 4G Dual SIM TD-LTE CN 256GB STG-AL00 / Changxiang 60X (Huawei Stig)	1	0	1	1	1	1	1	0	0	0	0	0	1	1	1	0	0	1	Asia	China	1999	CNY	2023	2023-10-12 09:31:00
Huawei Enjoy 60X 4G Dual SIM TD-LTE CN 512GB STG-AL00 / Changxiang 60X (Huawei Stig)	1	0	1	1	1	1	1	0	0	0	0	0	1	1	1	0	0	1	Asia	China	2299	CNY	2023	2023-10-12 09:40:00
Huawei Enjoy 70 Dual SIM TD-LTE CN 128GB FGD-AL00 / Changxiang 70 (Huawei Garfield)	1	0	1	1	1	1	1	0	0	0	0	0	1	1	1	1	0	1	Asia	China	1199	CNY	2023	2024-06-23 21:15:00
Huawei Enjoy 70 Dual SIM TD-LTE CN 256GB FGD-AL00 / Changxiang 70 (Huawei Garfield)	1	0	1	1	1	1	1	0	0	0	0	0	1	1	1	1	0	1	Asia	China	1399	CNY	2023	2024-06-23 21:36:00
Huawei Honor 70 Lite 5G Global Dual SIM TD-LTE 128GB RBN-NX1 / Honor X8a / Honor X6 (Huawei Robin)	1	0	1	1	1	1	1	0	0	0	0	0	1	1	1	0	0	1	Asia , Eastern Europe , Europe , Middle East , North America , Southeast Asia , Western Europe	Austria , Belarus , Belgium , Bulgaria , Croatia , Czech , Denmark , Estonia , Finland , France , Germany , Hungary , Ireland , Italy , Japan , Latvia , Lebanon , Lithuania , Malaysia , Netherlands , Norway , Poland , Portugal , Russia , Romania , Saudi Arabia , Serbia , Singapore , Slovakia , Slovenia , Spain , Sweden , Switzerland , UAE , UK	149.99	GBP	2023	2023-10-06 12:36:00
Huawei Honor 80 GT 5G Standard Edition Dual SIM TD-LTE CN 512GB AGT-AN00 (Huawei Agatha)	1	0	1	1	1	1	1	1	0	0	0	0	1	1	1	1	0	1	Asia	China	3299	CNY	2023	2023-08-27 18:13:00
Huawei Honor 80 Pro Flat Screen Edition 5G Dual SIM TD-LTE CN 256GB ANB-AN00 (Huawei Annabelle B)	1	0	1	1	1	1	1	1	0	0	0	0	1	1	1	0	0	1	Asia	China	3599	CNY	2023	2023-09-30 12:30:00
Huawei Honor Magic 5 5G Base Edition Dual SIM TD-LTE CN 256GB PGT-AN00 (Huawei Piaget 0)	1	0	1	1	1	1	1	1	0	0	0	0	1	1	1	0	0	1	Asia	China	3999	CNY	2023	2023-10-10 21:33:00
Huawei Honor Magic 5 5G Global Dual SIM TD-LTE 256GB PGT-N09 (Huawei Piaget 0)	1	0	1	1	1	1	1	1	0	0	0	0	1	1	1	0	0	1	Asia , Europe , Southeast Asia	Bangladesh , Malaysia , Myanmar , Singapore	3778	MYR	2023	2023-10-10 13:00:00
Huawei Honor Magic 5 5G Premium Edition Dual SIM TD-LTE CN 512GB PGT-AN00 (Huawei Piaget 0)	1	0	1	1	1	1	1	1	0	0	0	0	1	1	1	0	0	1	Asia	China	4999	CNY	2023	2023-10-10 21:36:00
Huawei Honor Magic 5 5G Standard Edition Dual SIM TD-LTE CN 256GB PGT-AN00 (Huawei Piaget 0)	1	0	1	1	1	1	1	1	0	0	0	0	1	1	1	0	0	1	Asia	China	4499	CNY	2023	2023-10-10 21:24:00
Huawei Honor Magic 5 Lite 5G Premium Edition Dual SIM TD-LTE LATAM 256GB RMO-NX3 (Huawei Ramone B)	1	0	1	1	1	1	1	1	0	0	0	0	1	1	1	0	0	1	North America , South America	Chile , Colombia , Mexico , Peru	13999	MXN	2023	2023-06-09 19:11:00
Huawei Honor Magic 5 Lite 5G Premium Edition TD-LTE LATAM 256GB RMO-NX3 (Huawei Ramone B)	1	0	1	1	1	1	1	1	0	0	0	0	1	1	1	0	0	1	North America , South America	Chile , Mexico , Peru	11999	MXN	2023	2023-10-10 21:49:00
Huawei Honor Magic 5 Lite 5G Standard Edition Dual SIM TD-LTE LATAM 128GB RMO-NX3 (Huawei Ramone B)	1	0	1	1	1	1	1	1	0	0	0	0	1	1	1	0	0	1	North America , South America	Chile , Colombia , Mexico , Peru	9999	MXN	2023	2023-06-09 18:08:00
Huawei Honor Magic 5 Lite 5G Standard Edition TD-LTE LATAM 128GB RMO-NX3 (Huawei Ramone B)	1	0	1	1	1	1	1	1	0	0	0	0	1	1	1	0	0	1	North America , South America	Chile , Mexico , Peru	9999	MXN	2023	2023-06-09 19:07:00
Huawei Honor Magic 5 Pro 5G Base Edition Dual SIM TD-LTE CN 256GB PGT-AN10 (Huawei Piaget)	1	0	1	1	1	1	1	1	0	0	0	0	1	1	1	1	0	1	Asia	China	5199	CNY	2023	2023-10-02 14:58:00
Huawei Honor Magic 5 Pro 5G Premium Edition Dual SIM TD-LTE CN 512GB PGT-AN10 (Huawei Piaget)	1	0	1	1	1	1	1	1	0	0	0	0	1	1	1	1	0	1	Asia	China	6199	CNY	2023	2023-10-01 13:32:00
Huawei Honor Magic 5 Pro 5G Standard Edition Dual SIM TD-LTE CN 256GB PGT-AN10 (Huawei Piaget)	1	0	1	1	1	1	1	1	0	0	0	0	1	1	1	1	0	1	Asia	China	5699	CNY	2023	2023-10-02 14:45:00
Huawei Honor Magic 5 Pro 5G Standard Edition Global Dual SIM TD-LTE 256GB PGT-N19 / PGT-NX9 (Huawei Piaget)	1	0	1	1	1	1	1	1	0	0	0	0	1	1	1	1	0	1	Asia , Eastern Europe , Europe , Middle East , North America , Southeast Asia , Western Europe	Armenia , Australia , Azerbaijan , Austria , Belarus , Belgium , Bulgaria , Cyprus , Croatia , Czech , Denmark , Estonia , Egypt , Finland , France , Germany , Greece , Hungary , Ireland , Israel , Italy , Kazakhstan , Latvia , Lithuania , Malaysia , Mexico , Netherlands , Norway , NZ , Poland , Portugal , Romania , Saudi Arabia , Serbia , Slovakia , Slovenia , Spain , Sweden , Switzerland , UAE …	849	GBP	2023	2023-10-02 14:11:00
Huawei Honor Magic 5 Ultimate 5G Dual SIM TD-LTE CN 512GB PGT-AN20 (Huawei Piaget U)	1	0	1	1	1	1	1	1	0	0	0	0	1	1	1	1	0	1	Asia	China	6699	CNY	2023	2023-10-02 21:41:00
Huawei Honor Magic Vs 5G Premium Edition Global Dual SIM TD-LTE 512GB FRI-NX9 (Huawei Frida)	1	0	1	1	1	1	1	1	0	0	0	0	1	1	1	1	0	1	Asia , Eastern Europe , Europe , Middle East , North America , South America , Southeast Asia , Western Europe	Finland , France , Germany , Hungary , Malaysia , Mexico , Peru , Saudi Arabia , Spain , UAE , UK	1599	EUR	2023	2023-07-30 21:19:00
Huawei Honor X5 4G Dual SIM TD-LTE LATAM 32GB VNA-LX3 / VNA-L23 (Huawei Vanessa)	1	0	1	1	1	1	1	0	0	0	0	0	1	0	1	0	0	1	North America , South America	Bolivia , Chile , Colombia , Mexico , Nicaragua , Peru	2499	MXN	2023	2023-08-12 14:51:00
Huawei Honor X5 4G Global Dual SIM LTE 32GB VNA-LX2 / VNA-L22 (Huawei Vanessa)	1	0	1	1	1	1	1	0	0	0	0	0	1	0	1	0	0	1	Africa , Asia , Eastern Europe , Europe , Middle East , Southeast Asia , Western Europe	Algeria , Armenia , Azerbaijan , Austria , Belarus , Belgium , Bulgaria , Croatia , Czech , Denmark , Estonia , Egypt , Finland , France , Germany , Hungary , India , Israel , Italy , Jordan , Kazakhstan , Latvia , Lebanon , Lithuania , Malaysia , Morocco , Norway , Poland , Portugal , Russia , Romania , Saudi Arabia , Serbia , Slovakia , Slovenia , Spain , Sri Lanka , Sweden , Turkey , UAE , UK	99	EUR	2023	2023-08-12 14:14:00
Huawei Honor X5 4G TD-LTE LATAM 32GB VNA-LX3 / VNA-L03 (Huawei Vanessa)	1	0	1	1	1	1	1	0	0	0	0	0	1	0	1	0	0	1	Central America , North America , South America	Argentina , Chile , Ecuador , Guatemala , Mexico , Peru	2499	MXN	2023	2023-08-12 15:16:00
Huawei Honor X50i 5G Premium Edition Dual SIM TD-LTE CN 256GB CRT-AN00 (Huawei Christina 5G)	1	0	1	1	1	1	1	0	0	0	0	0	1	1	1	0	0	1	Asia	China	1699	CNY	2023	2023-10-12 11:19:00
Huawei Honor X50i 5G Standard Edition Dual SIM TD-LTE CN 256GB CRT-AN00 (Huawei Christina 5G)	1	0	1	1	1	1	1	0	0	0	0	0	1	1	1	0	0	1	Asia	China	1499	CNY	2023	2023-10-12 11:02:00
Huawei Honor X7a Premium Edition Dual SIM TD-LTE APAC 128GB RKY-LX2 / RKY-L22 (Huawei Rocky 4G)	1	0	1	1	1	1	1	0	0	0	0	0	1	0	1	0	0	1	Asia , Australia , Middle East , Southeast Asia	Australia , Bangladesh , Egypt , India , Indonesia , Iran , Iraq , Malaysia , Morocco , NZ , Pakistan , Saudi Arabia , Singapore , Thailand , UAE	799	MYR	2023	2023-09-02 16:07:00
Huawei Honor X7a Premium Edition Dual SIM TD-LTE LATAM 128GB RKY-LX3 / RKY-L23 (Huawei Rocky 4G)	1	0	1	1	1	1	1	0	0	0	0	0	1	0	1	0	0	1	Central America , North America , South America	Bolivia , Brazil , Colombia , Costa Rica , Ecuador , Guatemala , Honduras , Mexico , Nicaragua , Peru	6269	MXN	2023	2023-09-02 13:29:00
Huawei Honor X7a Premium Edition TD-LTE LATAM 128GB RKY-L03B1 (Huawei Rocky 4G)	1	0	1	1	1	1	1	0	0	0	0	0	1	0	1	0	0	1	North America	Chile , Ecuador , Mexico , Peru	6269	MXN	2023	2023-09-02 13:32:00
Huawei Honor X7a Standard Edition Dual SIM TD-LTE APAC 128GB RKY-LX2 / RKY-L22 (Huawei Rocky 4G)	1	0	1	1	1	1	1	0	0	0	0	0	1	0	1	0	0	1	Asia , Australia , Middle East , Southeast Asia	Australia , Bangladesh , Cambodia , Egypt , India , Iran , Iraq , Malaysia , Morocco , Myanmar , NZ , Pakistan , Saudi Arabia , Singapore , Thailand , UAE	199	SGD	2023	2023-09-02 16:13:00
Huawei Honor X7a Standard Edition Global Dual SIM TD-LTE 128GB RKY-LX1 / RKY-L21 (Huawei Rocky 4G)	1	0	1	1	1	1	1	0	0	0	0	0	1	0	1	0	0	1	Africa , Asia , Eastern Europe , Europe , Western Europe	Armenia , Azerbaijan , Austria , Belarus , Belgium , Bulgaria , Croatia , Czech , Denmark , Estonia , Finland , France , Greece , Germany , Hungary , Ireland , Italy , Kazakhstan , Kenya , Latvia , Lithuania , Netherlands , Nigeria , Norway , Poland , Portugal , Romania , Russia , Serbia , Slovakia , Slovenia , South Africa , Spain , Sweden , Switzerland , Tanzania , UK , Ukraine , Uzbekistan	179.99	GBP	2023	2023-08-31 17:09:00
Huawei Honor X8a 4G Premium Edition Dual SIM TD-LTE APAC 128GB CRT-LX2 / CRT-L22 (Huawei Christina)	1	0	1	1	1	1	1	0	0	0	0	0	1	1	1	0	0	1	Africa , Asia , Middle East , Oceania , Southeast Asia	Egypt , India , Malaysia , Philippines , Saudi Arabia , Singapore , Thailand , UAE	999	MYR	2023	2023-09-25 20:17:00
Huawei Honor X8a 4G Premium Edition Dual SIM TD-LTE LATAM 128GB CRT-LX3 / CRT-L23 (Huawei Christina)	1	0	1	1	1	1	1	0	0	0	0	0	1	1	1	0	0	1	Central America , North America , South America	Chile , Colombia , Costa Rica , Mexico , Paraguay , Peru	7999	MXN	2023	2023-09-25 20:43:00
Huawei Honor X8a 4G Premium Edition TD-LTE LATAM 128GB CRT-LX3 / CRT-L03 (Huawei Christina)	1	0	1	1	1	1	1	0	0	0	0	0	1	1	1	0	0	1	Central America , North America , South America	Chile , Mexico , Paraguay , Peru	7999	MXN	2023	2023-09-25 20:38:00
Huawei Honor X8a 4G Standard Edition Global Dual SIM TD-LTE 128GB CRT-LX1 / CRT-L21 (Huawei Christina)	1	0	1	1	1	1	1	0	0	0	0	0	1	1	1	0	0	1	Asia , Eastern Europe , Europe , Western Europe	Austria , Belarus , Belgium , Bulgaria , Cyprus , Croatia , Czech , Denmark , Estonia , France , Greece , Germany , Hungary , Ireland , Italy , Kazakhstan , Latvia , Lithuania , Netherlands , Norway , Poland , Romania , Russia , Serbia , Slovakia , Slovenia , Spain , Sweden , Switzerland , UK , Ukraine , Uzbekistan	179.99	GBP	2023	2023-09-25 12:58:00
Huawei Honor X8a 5G Dual SIM TD-LTE LATAM 128GB RBN-NX3 (Huawei Robin)	1	0	1	1	1	1	1	0	0	0	0	0	1	1	1	0	0	1	Central America , North America , South America	Bolivia , Chile , Guatemala , Honduras , Mexico , Peru	8689	MXN	2023	2023-10-06 12:51:00
Huawei Honor X9a 5G Premium Edition Global Dual SIM TD-LTE 128GB RMO-NX1 (Huawei Ramone B)	1	0	1	1	1	1	1	1	0	0	0	0	1	1	1	0	0	1	Asia , Eastern Europe , Europe , Middle East	Iran , Iraq , Saudi Arabia , Turkey , UAE	1417	AED	2023	2023-06-09 13:20:00
Huawei Honor X9a 5G Premium Edition Global Dual SIM TD-LTE 256GB RMO-NX1 / Magic 5 Lite (Huawei Ramone B)	1	0	1	1	1	1	1	1	0	0	0	0	1	1	1	0	0	1	Africa , Asia , Eastern Europe , Europe , Southeast Asia , Western Europe	Austria , Belarus , Belgium , Bulgaria , Cyprus , Czech , Estonia , Finland , France , Germany , Greece , Hungary , Ireland , Italy , Latvia , Lithuania , Malaysia , Netherlands , Poland , Portugal , Romania , Russia , Serbia , Singapore , Slovakia , South Africa , Spain , Sweden	349.9	EUR	2023	2023-06-09 13:21:00
Huawei Honor X9a 5G Standard Edition Global Dual SIM TD-LTE 128GB RMO-NX1 / Magic 5 Lite (Huawei Ramone B)	1	0	1	1	1	1	1	1	0	0	0	0	1	1	1	0	0	1	Asia , Eastern Europe , Europe , Western Europe	Austria , Belarus , Belgium , Bulgaria , Cyprus , Czech , Estonia , Finland , France , Germany , Greece , Hungary , Ireland , Italy , Latvia , Lithuania , Netherlands , Poland , Portugal , Romania , Russia , Serbia , Slovakia , Spain , Sweden	379	EUR	2023	2023-06-09 13:23:00
Huawei Mate 60 Dual SIM TD-LTE CN 1TB BRA-AL00 (Huawei Bryan)	1	1	1	1	1	1	1	1	0	1	0	0	1	1	1	1	0	1	Asia	China	6999	CNY	2023	2024-04-27 22:40:00
Huawei Mate 60 Dual SIM TD-LTE CN 256GB BRA-AL00 (Huawei Bryan)	1	1	1	1	1	1	1	1	0	1	0	0	1	1	1	1	0	1	Asia	China	5499	CNY	2023	2024-04-27 22:01:00
Huawei Mate 60 Dual SIM TD-LTE CN 512GB BRA-AL00 (Huawei Bryan)	1	1	1	1	1	1	1	1	0	1	0	0	1	1	1	1	0	1	Asia	China	5999	CNY	2023	2024-04-27 22:01:00
Huawei Mate 60 Pro Dual SIM TD-LTE CN 1TB ALN-AL00 / ALN-AL80 (Huawei Allen)	1	1	1	1	1	1	1	1	0	1	0	0	1	1	1	1	0	1	Asia	China	7999	CNY	2023	2024-04-27 20:59:00
Huawei Mate 60 Pro Dual SIM TD-LTE CN 256GB ALN-AL00 / ALN-AL80 (Huawei Allen)	1	1	1	1	1	1	1	1	0	1	0	0	1	1	1	1	0	1	Asia	China	6499	CNY	2023	2024-04-26 10:32:00
Huawei Mate 60 Pro Dual SIM TD-LTE CN 512GB ALN-AL00 / ALN-AL80 (Huawei Allen)	1	1	1	1	1	1	1	1	0	1	0	0	1	1	1	1	0	1	Asia	China	6999	CNY	2023	2024-04-25 22:31:00
Huawei Mate 60 Pro+ Dual SIM TD-LTE CN 1TB ALN-AL10 (Huawei AllenP)	1	1	1	1	1	1	1	1	0	1	0	0	1	1	1	1	0	1	Asia	China	9999	CNY	2023	2024-04-25 21:40:00
Huawei Mate 60 Pro+ Dual SIM TD-LTE CN 512GB ALN-AL10 (Huawei AllenP)	1	1	1	1	1	1	1	1	0	1	0	0	1	1	1	1	0	1	Asia	China	8999	CNY	2023	2024-04-25 21:45:00
Huawei Mate 60 RS Ultimate Design Dual SIM TD-LTE CN 1TB ALN-AL10 (Huawei AllenR)	1	1	1	1	1	1	1	1	0	1	0	0	1	1	1	1	0	1	Asia	China	12999	CNY	2023	2024-04-27 23:09:00
Huawei Mate 60 RS Ultimate Design Dual SIM TD-LTE CN 512GB ALN-AL10 (Huawei AllenR)	1	1	1	1	1	1	1	1	0	1	0	0	1	1	1	1	0	1	Asia	China	11999	CNY	2023	2024-04-27 23:04:00
Huawei Mate X 3 4G Collector Edition Dual SIM TD-LTE CN 1TB ALT-AL00 (Huawei Alta)	1	1	1	1	1	1	1	1	0	0	0	0	1	1	1	0	0	1	Asia	China	15999	CNY	2023	2023-10-11 19:11:00
Huawei Mate X 3 4G Dual SIM TD-LTE CN 256GB ALT-AL00 (Huawei Alta)	1	1	1	1	1	1	1	1	0	0	0	0	1	1	1	0	0	1	Asia	China	12999	CNY	2023	2023-10-11 15:55:00
Huawei Mate X 3 4G Dual SIM TD-LTE CN 512GB ALT-AL00 (Huawei Alta)	1	1	1	1	1	1	1	1	0	0	0	0	1	1	1	0	0	1	Asia	China	13999	CNY	2023	2023-10-11 15:15:00
Huawei Mate X 3 4G Standard Edition Global Dual SIM TD-LTE 512GB ALT-LX9 / ALT-L29 (Huawei Alta)	1	1	1	1	1	1	1	1	0	0	0	0	1	1	1	0	0	1	Africa , Asia , Australia , Eastern Europe , Europe , Middle East , North America , Oceania , South America , Southeast Asia , Western Europe	Australia , Austria , Belarus , Belgium , Bolivia , Bulgaria , Canada , China , Colombia , Croatia , Cyprus , Czech , Egypt , Estonia , Finland , France , Germany , Greece , HK , Hungary , India , Indonesia , Ireland , Israel , Italy , Kazakhstan , Kuwait , Latvia , Lithuania , Malaysia , Mexico , Netherlands , Norway , NZ , Philippines , Poland , Portugal , Russia , Romania , Saudi Arabia , Serb…	2199	EUR	2023	2023-10-11 05:45:00
Huawei Mate X5 4G Collector Edition Dual SIM TD-LTE CN 1TB ALT-AL10 (Huawei Alta 2)	1	1	1	1	1	1	1	1	0	0	0	0	1	1	1	0	0	1	Asia	China	16999	CNY	2023	2024-04-28 14:31:00
Huawei Mate X5 4G Collector Edition Dual SIM TD-LTE CN 512GB ALT-AL10 (Huawei Alta 2)	1	1	1	1	1	1	1	1	0	0	0	0	1	1	1	0	0	1	Asia	China	15999	CNY	2023	2024-04-28 14:27:00
Huawei Mate X5 4G Premium Edition Dual SIM TD-LTE CN 512GB ALT-AL10 (Huawei Alta 2)	1	1	1	1	1	1	1	1	0	0	0	0	1	1	1	0	0	1	Asia	China	14999	CNY	2023	2024-04-28 12:39:00
Huawei Mate X5 4G Standard Edition Dual SIM TD-LTE CN 256GB ALT-AL10 (Huawei Alta 2)	1	1	1	1	1	1	1	1	0	0	0	0	1	1	1	0	0	1	Asia	China	12999	CNY	2023	2024-04-28 12:58:00
Huawei Mate X5 4G Standard Edition Dual SIM TD-LTE CN 512GB ALT-AL10 (Huawei Alta 2)	1	1	1	1	1	1	1	1	0	0	0	0	1	1	1	0	0	1	Asia	China	13999	CNY	2023	2024-04-28 14:25:00
Huawei Nova Y71 Global Dual SIM TD-LTE 128GB MGA-LX9 / MGA-L29 (Huawei Mega C)	1	0	1	1	1	1	1	0	0	0	0	0	1	0	1	1	0	1	Africa , Asia , Eastern Europe , Europe , Middle East , Oceania , Southeast Asia , Western Europe	Austria , Bangladesh , Belarus , Belgium , Bulgaria , Cambodia , Cyprus , Croatia , Czech , Denmark , Estonia , Egypt , Finland , France , Greece , Germany , Hungary , Ireland , Italy , Kazakhstan , Kyrgyzstan , Latvia , Lithuania , Myanmar , Netherlands , Norway , Philippines , Poland , Portugal , Russia , Romania , Saudi Arabia , Serbia , Slovakia , Slovenia , South Africa , Spain , Sweden , Sw…			2023	2023-10-13 11:55:00
Huawei Nova Y91 4G Dual SIM TD-LTE APAC 256GB STG-LX2 (Huawei Stig)	1	0	1	1	1	1	1	0	0	0	0	0	1	1	1	0	0	1	Asia , Middle East , Oceania , Southeast Asia	Iran , Iraq , Jordan , Kuwait , Lebanon , Philippines , Saudi Arabia , Singapore , Thailand , UAE			2023	2023-10-11 21:41:00
Huawei Nova Y91 4G Global Dual SIM TD-LTE 128GB STG-LX1 (Huawei Stig)	1	0	1	1	1	1	1	0	0	0	0	0	1	1	1	0	0	1	Africa , Asia , Eastern Europe , Europe	Algeria , Armenia , Azerbaijan , Belarus , Bulgaria , Egypt , Hungary , Kazakhstan , Kenya , Kyrgyzstan , Morocco , Poland , Russia , Romania , Serbia , Slovakia , South Africa , Tunisie , UK , Uzbekistan	21999	RUB	2023	2023-10-11 20:33:00
Huawei Nova Y91 4G Global Dual SIM TD-LTE 256GB STG-LX1 (Huawei Stig)	1	0	1	1	1	1	1	0	0	0	0	0	1	1	1	0	0	1	Africa , Asia , Eastern Europe , Europe	Algeria , Armenia , Azerbaijan , Belarus , Bulgaria , Egypt , Hungary , Kazakhstan , Kenya , Kyrgyzstan , Morocco , Poland , Russia , Romania , Serbia , Slovakia , South Africa , Tunisie , UK , Uzbekistan	23999	RUB	2023	2023-10-11 22:24:00
Huawei P60 4G Dual SIM TD-LTE CN 128GB LNA-AL00 (Huawei Leonardo)	1	0	1	1	1	1	1	1	0	0	0	0	1	1	1	1	0	1	Asia	China	4488	CNY	2023	2023-09-26 13:09:00
Huawei P60 4G Dual SIM TD-LTE CN 256GB LNA-AL00 (Huawei Leonardo)	1	0	1	1	1	1	1	1	0	0	0	0	1	1	1	1	0	1	Asia	China	4998	CNY	2023	2023-09-26 12:55:00
Huawei P60 4G Dual SIM TD-LTE CN 512GB LNA-AL00 (Huawei Leonardo)	1	0	1	1	1	1	1	1	0	0	0	0	1	1	1	1	0	1	Asia	China	5988	CNY	2023	2023-09-26 13:11:00
Huawei P60 4G Global Dual SIM TD-LTE 256GB LNA-LX9 / LNA-L29 (Huawei Leonardo)	1	0	1	1	1	1	1	1	0	0	0	0	1	1	1	1	0	1	Asia , Eastern Europe , Europe , North America , Western Europe	Armenia , Azerbaijan , Belarus , Belgium , Bulgaria , Croatia , Czech , Estonia , Greece , Hungary , Italy , Kazakhstan , Kuwait , Kyrgyzstan , Latvia , Lithuania , Netherlands , Poland , Portugal , Russia , Romania , Serbia , Slovakia , Slovenia , Spain , Uzbekistan	64999	RUB	2023	2023-09-26 12:33:00
Huawei P60 Art 4G Dual SIM TD-LTE CN 1TB MNA-AL00 (Huawei Mona Lisa A)	1	0	1	1	1	1	1	1	0	0	0	0	1	1	1	1	0	1	Asia	China	10998	CNY	2023	2023-09-26 13:45:00
Huawei P60 Art 4G Dual SIM TD-LTE CN 512GB MNA-AL00 (Huawei Mona Lisa A)	1	0	1	1	1	1	1	1	0	0	0	0	1	1	1	1	0	1	Asia	China	8998	CNY	2023	2023-09-26 13:28:00
Huawei P60 Art 4G Global Dual SIM TD-LTE 1TB MNA-LX9 / MNA-L29 (Huawei Mona Lisa A)	1	0	1	1	1	1	1	1	0	0	0	0	1	1	1	1	0	1	Asia , Eastern Europe , Europe , Middle East , Western Europe	Belarus , Greece , Israel , Italy , Jordan , Kazakhstan , Kuwait , Netherlands , Poland , Portugal , Russia , Saudi Arabia , Spain , UAE			2023	2023-09-26 13:54:00
Huawei P60 Art 4G Global Dual SIM TD-LTE 512GB MNA-LX9 / MNA-L29 (Huawei Mona Lisa A)	1	0	1	1	1	1	1	1	0	0	0	0	1	1	1	1	0	1	Asia , Eastern Europe , Europe , Middle East , Western Europe	Belarus , Greece , Israel , Italy , Jordan , Kazakhstan , Kuwait , Netherlands , Poland , Portugal , Russia , Saudi Arabia , Spain , UAE			2023	2023-09-26 13:48:00
Huawei P60 Pro 4G Premium Edition Dual SIM TD-LTE CN 256GB MNA-AL00 (Huawei Mona Lisa)	1	0	1	1	1	1	1	1	0	0	0	0	1	1	1	1	0	1	Asia	China	7298	CNY	2023	2023-09-26 11:48:00
Huawei P60 Pro 4G Premium Edition Dual SIM TD-LTE CN 512GB MNA-AL00 (Huawei Mona Lisa)	1	0	1	1	1	1	1	1	0	0	0	0	1	1	1	1	0	1	Asia	China	7998	CNY	2023	2023-09-26 11:33:00
Huawei P60 Pro 4G Premium Edition Global Dual SIM TD-LTE 512GB MNA-LX9 / MNA-L29 (Huawei Mona Lisa)	1	0	1	1	1	1	1	1	0	0	0	0	1	1	1	1	0	1	Africa , Asia , Eastern Europe , Europe , Middle East , North America , Oceania , South America , Southeast Asia , Western Europe	Armenia , Azerbaijan , Austria , Belarus , Belgium , Bulgaria , Canada , Colombia , Cyprus , Croatia , Czech , Denmark , Estonia , Finland , France , Germany , Greece , HK , Hungary , India , Iraq , Iran , Ireland , Israel , Italy , Jordan , Kazakhstan , Kuwait , Kyrgyzstan , Latvia , Lithuania , Malaysia , Mexico , Netherlands , Norway , Philippines , Poland , Portugal , Russia , Romania , Saudi…	1399	EUR	2023	2023-09-25 22:08:00
Huawei P60 Pro 4G Standard Edition Dual SIM TD-LTE CN 256GB MNA-AL00 (Huawei Mona Lisa)	1	0	1	1	1	1	1	1	0	0	0	0	1	1	1	1	0	1	Asia	China	6998	CNY	2023	2023-09-26 11:52:00
Huawei P60 Pro 4G Standard Edition Global Dual SIM TD-LTE 256GB MNA-LX9 / MNA-L29 (Huawei Mona Lisa)	1	0	1	1	1	1	1	1	0	0	0	0	1	1	1	1	0	1	Africa , Asia , Eastern Europe , Europe , Middle East , North America , Oceania , South America , Southeast Asia , Western Europe	Armenia , Azerbaijan , Austria , Belarus , Belgium , Bulgaria , Canada , Colombia , Cyprus , Croatia , Czech , Denmark , Estonia , Finland , France , Germany , Greece , HK , Hungary , India , Iraq , Iran , Ireland , Israel , Italy , Jordan , Kazakhstan , Kuwait , Kyrgyzstan , Latvia , Lithuania , Malaysia , Mexico , Netherlands , Norway , Philippines , Poland , Portugal , Russia , Romania , Saudi…	1199	EUR	2023	2023-09-25 21:20:00
Huawei P60 Pro 4G Standard Edition Global TD-LTE 256GB MNA-LX9 / MNA-L09 (Huawei Mona Lisa)	1	0	1	1	1	1	1	1	0	0	0	0	1	1	1	1	0	1	Africa , Asia , Australia , Eastern Europe , Europe , Middle East , North America , South America , Southeast Asia	Argentina , Australia , Chile , Mexico , NZ , Peru , South Africa , Turkey	25999	MXN	2023	2023-09-26 11:56:00
Huawei Wiko Hi Changxiang 60 5G Dual SIM TD-LTE CN 128GB GAR-AN00 (Huawei Gabrielle)	1	0	1	1	1	1	1	0	0	0	0	0	1	0	1	1	0	1	Asia	China	1399	CNY	2023	2023-10-12 09:53:00
Huawei Wiko Hi Changxiang 60 5G Dual SIM TD-LTE CN 256GB GAR-AN00 (Huawei Gabrielle)	1	0	1	1	1	1	1	0	0	0	0	0	1	0	1	1	0	1	Asia	China	1599	CNY	2023	2023-10-12 10:22:00
Huawei nova 11 4G Dual SIM TD-LTE CN 128GB FOA-AL00 (Huawei Fiona)	1	0	1	1	1	1	1	1	0	0	0	0	1	1	1	0	0	1	Asia	China	2499	CNY	2023	2023-10-28 11:23:00
Huawei nova 11 4G Dual SIM TD-LTE CN 256GB FOA-AL00 (Huawei Fiona)	1	0	1	1	1	1	1	1	0	0	0	0	1	1	1	0	0	1	Asia	China	2799	CNY	2023	2023-10-27 19:15:00
Huawei nova 11 4G Dual SIM TD-LTE CN 512GB FOA-AL00 (Huawei Fiona)	1	0	1	1	1	1	1	1	0	0	0	0	1	1	1	0	0	1	Asia	China	3399	CNY	2023	2023-10-28 11:47:00
Huawei nova 11 4G Global Dual SIM TD-LTE 256GB FOA-LX9 / FOA-L29 (Huawei Fiona)	1	0	1	1	1	1	1	1	0	0	0	0	1	1	1	0	0	1	Africa , Asia , Eastern Europe , Europe , Middle East , North America , Oceania , Southeast Asia , Western Europe	Armenia , Azerbaijan , Austria , Belarus , Belgium , Bulgaria , Colombia , Cyprus , Croatia , Czech , Denmark , Estonia , Finland , France , Greece , Germany , Hungary , Ireland , Israel , Italy , Jordan , Kazakhstan , Kuwait , Kyrgyzstan , Latvia , Lebanon , Lithuania , Malaysia , Mexico , Mongolia , Netherlands , Norway , Philippines , Poland , Portugal , Russia , Romania , Saudi Arabia , Serbi…	39999	RUB	2023	2023-10-19 08:09:00
Huawei nova 11 4G Global TD-LTE 256GB FOA-LX9 / FOA-L09 (Huawei Fiona)	1	0	1	1	1	1	1	1	0	0	0	0	1	1	1	0	0	1	Africa , Europe , North America	Mexico , South Africa	12499	MXN	2023	2023-10-19 09:56:00
Huawei nova 11 Pro 4G Dual SIM TD-LTE CN 256GB GOA-AL80 (Huawei Giona)	1	0	1	1	1	1	1	1	0	0	0	0	1	1	1	0	0	1	Asia	China	3499	CNY	2023	2023-10-15 15:12:00
Huawei nova 11 Pro 4G Dual SIM TD-LTE CN 512GB GOA-AL80 (Huawei Giona)	1	0	1	1	1	1	1	1	0	0	0	0	1	1	1	0	0	1	Asia	China	3999	CNY	2023	2023-10-15 15:41:00
Huawei nova 11 Pro 4G Global Dual SIM TD-LTE 256GB GOA-LX9 / GOA-L29 (Huawei Giona)	1	0	1	1	1	1	1	1	0	0	0	0	1	1	1	0	0	1	Africa , Asia , Eastern Europe , Europe , Middle East , North America , Oceania , Southeast Asia , Western Europe	Armenia , Azerbaijan , Austria , Belarus , Belgium , Bulgaria , Cyprus , Croatia , Czech , Denmark , Estonia , Finland , France , Greece , Germany , Hungary , Ireland , Israel , Italy , Jordan , Kazakhstan , Kyrgyzstan , Latvia , Lebanon , Lithuania , Malaysia , Mexico , Netherlands , Norway , Philippines , Poland , Portugal , Russia , Romania , Saudi Arabia , Serbia , Slovakia , Singapore , Slov…	699	EUR	2023	2023-10-15 14:27:00
Huawei nova 11 Pro 4G Global TD-LTE 256GB GOA-LX9 / GOA-L09 (Huawei Giona)	1	0	1	1	1	1	1	1	0	0	0	0	1	1	1	0	0	1	Africa , Europe , North America	Mexico , South Africa	15999	MXN	2023	2023-10-15 15:03:00
Huawei nova 11 Ultra 4G Dual SIM TD-LTE CN 512GB GOA-AL80U (Huawei Giona U)	1	0	1	1	1	1	1	1	0	0	0	0	1	1	1	0	0	1	Asia	China	4499	CNY	2023	2023-10-15 15:51:00
Huawei nova 11i 4G Global Dual SIM TD-LTE 128GB MAO-LX9 / MAO-L29 (Huawei Mario B)	1	0	1	1	1	1	1	0	0	0	0	0	1	1	1	0	0	1	Asia , Middle East , North America , Oceania , Southeast Asia	Cambodia , Colombia , Egypt , Kazakhstan , Mexico , Peru , Philippines , Saudi Arabia , South Africa , Thailand , UAE	6999	MXN	2023	2023-10-28 22:55:00
Huawei nova 11i 4G Global Dual SIM TD-LTE 128GB MAO-LX9N / MAO-L29N (Huawei Mario B)	1	0	1	1	1	1	1	0	0	0	0	0	1	1	1	0	0	1	Africa , Asia , Eastern Europe , Europe , Middle East , Southeast Asia , Western Europe	Austria , Belarus , Belgium , Bulgaria , Cyprus , Croatia , Czech , Denmark , Estonia , Finland , Greece , Germany , Hungary , Ireland , Italy , Latvia , Lithuania , Netherlands , Norway , Poland , Portugal , Romania , Russia , Serbia , Slovakia , Slovenia , South Africa , Spain , Sweden , Uzbekistan	279	EUR	2023	2023-10-28 12:25:00
Huawei nova 11i 4G Global Dual SIM TD-LTE 256GB MAO-LX9 / MAO-L29 (Huawei Mario B)	1	0	1	1	1	1	1	0	0	0	0	0	1	1	1	0	0	1	Asia , Oceania , Southeast Asia	Cambodia , Malaysia , Philippines , Singapore , Thailand	1299	MYR	2023	2023-10-28 22:53:00
Huawei nova 11i 4G Global TD-LTE 256GB MAO-LX9 / MAO-L09 (Huawei Mario B)	1	0	1	1	1	1	1	0	0	0	0	0	1	1	1	0	0	1	Africa , North America , South America	Chile , Mexico , Peru , South Africa	6999	MXN	2023	2023-10-28 22:51:00
Kyocera Android One S10 Dual SIM TD-LTE JP S10-KC	1	0	1	1	1	1	1	1	0	0	0	0	1	1	1	0	0	1	Asia	Japan			2023	2023-09-08 22:05:00
Kyocera DIGNO SX3 Dual SIM TD-LTE JP KYG02	1	0	1	1	1	1	1	1	0	0	0	0	1	1	1	0	0	1	Asia	Japan			2023	2023-09-08 22:45:00
Kyocera DuraForce Pro 3 5G UW TD-LTE US E7200 (Kyocera E7200)	1	1	1	1	1	1	1	1	0	0	0	0	1	1	1	0	0	1	North America	USA	899.99	USD	2023	2024-01-06 13:36:00
Kyocera Easy Smartphone 3 5G Dual SIM TD-LTE JP A205KC / Kantan 3	1	0	1	1	1	1	1	1	0	0	0	0	1	1	1	1	0	1	Asia	Japan	34920	JPY	2023	2023-09-23 17:21:00
Kyocera Torque G06 5G TD-LTE JP KYG03 (Kyocera E7200)	1	1	1	1	1	1	1	1	0	0	0	0	1	1	1	0	0	1	Asia	Japan	98000	JPY	2023	2024-01-06 16:59:00
Meizu 20 5G Classic Dual SIM TD-LTE CN 256GB M381Q (Meizu M2381)	1	0	1	1	1	1	1	1	0	0	0	0	1	1	1	0	0	1	Asia	China	3099	CNY	2023	2023-11-06 09:59:00
Meizu 20 5G Classic Dual SIM TD-LTE CN 512GB M381Q (Meizu M2381)	1	0	1	1	1	1	1	1	0	0	0	0	1	1	1	0	0	1	Asia	China	3399	CNY	2023	2023-11-06 09:33:00
Meizu 20 5G Dual SIM TD-LTE CN 128GB M381Q (Meizu M2381)	1	0	1	1	1	1	1	1	0	0	0	0	1	1	1	0	0	1	Asia	China	2999	CNY	2023	2023-11-06 09:17:00
Meizu 20 5G Dual SIM TD-LTE CN 256GB M381Q (Meizu M2381)	1	0	1	1	1	1	1	1	0	0	0	0	1	1	1	0	0	1	Asia	China	3399	CNY	2023	2023-11-05 22:55:00
Meizu 20 5G Dual SIM TD-LTE CN 512GB M381Q (Meizu M2381)	1	0	1	1	1	1	1	1	0	0	0	0	1	1	1	0	0	1	Asia	China	3799	CNY	2023	2023-11-05 21:14:00
Meizu 20 Infinity 5G Premium Edition Dual SIM TD-LTE CN 1TB M392Q (Meizu M2392)	1	1	1	1	1	1	1	1	0	0	0	0	1	1	1	0	0	1	Asia	China	8499	CNY	2023	2023-11-03 21:41:00
Meizu 20 Infinity 5G Standard Edition Dual SIM TD-LTE CN 256GB M392Q (Meizu M2392)	1	1	1	1	1	1	1	1	0	0	0	0	1	1	1	0	0	1	Asia	China	6299	CNY	2023	2023-11-03 21:44:00
Meizu 20 Infinity 5G Standard Edition Dual SIM TD-LTE CN 512GB M392Q (Meizu M2392)	1	1	1	1	1	1	1	1	0	0	0	0	1	1	1	0	0	1	Asia	China	7299	CNY	2023	2023-11-03 21:46:00
Meizu 20 Pro 5G Premium Edition Dual SIM TD-LTE CN 128GB M391Q (Meizu M2391)	1	0	1	1	1	1	1	1	0	0	0	0	1	1	1	0	0	1	Asia	China	3999	CNY	2023	2023-11-05 10:24:00
Meizu 20 Pro 5G Premium Edition Dual SIM TD-LTE CN 256GB M391Q (Meizu M2391)	1	0	1	1	1	1	1	1	0	0	0	0	1	1	1	0	0	1	Asia	China	4399	CNY	2023	2023-11-05 09:01:00
Meizu 20 Pro 5G Premium Edition Dual SIM TD-LTE CN 512GB M391Q (Meizu M2391)	1	0	1	1	1	1	1	1	0	0	0	0	1	1	1	0	0	1	Asia	China	4799	CNY	2023	2023-11-05 10:18:00
Meizu 20 Pro 5G Standard Edition Dual SIM TD-LTE CN 256GB M391Q (Meizu M2391)	1	0	1	1	1	1	1	1	0	0	0	0	1	1	1	0	0	1	Asia	China	3899	CNY	2023	2023-11-05 10:21:00
Meizu 21 5G Premium Edition Dual SIM TD-LTE CN 256GB M461Q (Meizu M2461)	1	0	1	1	1	1	1	1	0	0	0	0	1	1	1	0	0	1	Asia	China	3699	CNY	2023	2024-05-08 21:16:00
Meizu 21 5G Premium Edition Dual SIM TD-LTE CN 512GB M461Q (Meizu M2461)	1	0	1	1	1	1	1	1	0	0	0	0	1	1	1	0	0	1	Asia	China	3999	CNY	2023	2024-05-08 20:55:00
Meizu 21 5G Standard Edition Dual SIM TD-LTE CN 256GB M461Q (Meizu M2461)	1	0	1	1	1	1	1	1	0	0	0	0	1	1	1	0	0	1	Asia	China	3399	CNY	2023	2024-05-08 21:14:00
Motorola Defy 2 5G NTN Dual SIM TD-LTE NA (Caterpillar Rupert)	1	0	1	1	1	1	1	1	0	0	0	0	1	1	0	0	0	1	North America	Canada , USA	599	USD	2023	2023-09-13 18:29:00
Motorola Moto E13 2023 Premium Edition Dual SIM TD-LTE BR 64GB XT2345-1 (Motorola SabahL)	1	0	1	1	1	1	1	0	0	0	0	0	1	0	1	0	0	1	South America	Brazil	899	MXN	2023	2023-08-19 22:35:00
Motorola Moto E13 2023 Premium Edition Global Dual SIM TD-LTE 64GB XT2345-3 (Motorola SabahL)	1	0	1	1	1	1	1	0	0	0	0	0	1	0	1	0	0	1	Eastern Europe , Europe , Southeast Asia , Western Europe	Bulgaria , Croatia , Czech , Greece , Hungary , India , Nepal , Portugal , Romania , Serbia , Slovakia , Slovenia	7999	INR	2023	2023-08-19 11:24:00
Motorola Moto E13 2023 Standard Edition Dual SIM TD-LTE APAC 64GB XT2345-4 (Motorola SabahL)	1	0	1	1	1	1	1	0	0	0	0	0	1	0	1	0	0	1	Asia , Australia , Middle East , Southeast Asia	Israel , Jordan , Kuwait , Lebanon , NZ , Saudi Arabia , Taiwan , Thailand , UAE			2023	2023-08-19 22:16:00
Motorola Moto E13 2023 Standard Edition Dual SIM TD-LTE AU 64GB XT2345-6 (Motorola SabahL)	1	0	1	1	1	1	1	0	0	0	0	0	1	0	1	0	0	1	Australia	Australia , NZ	159	AUD	2023	2023-08-19 11:53:00
Motorola Moto E13 2023 Standard Edition Dual SIM TD-LTE BR 32GB XT2345-1 (Motorola SabahL)	1	0	1	1	1	1	1	0	0	0	0	0	1	0	1	0	0	1	South America	Brazil	799	BRL	2023	2023-08-19 22:33:00
Motorola Moto E13 2023 Standard Edition Dual SIM TD-LTE LATAM 64GB XT2345-2 (Motorola SabahL)	1	0	1	1	1	1	1	0	0	0	0	0	1	0	1	0	0	1	Central America , North America , South America	Argentina , Chile , Colombia , Costa Rica , Guatemala , Honduras , Mexico , Nicaragua , Peru	2499	MXN	2023	2023-08-19 22:05:00
Motorola Moto E13 2023 Standard Edition Global Dual SIM TD-LTE 64GB XT2345-3 (Motorola SabahL)	1	0	1	1	1	1	1	0	0	0	0	0	1	0	1	0	0	1	Asia , Eastern Europe , Europe , Southeast Asia , Western Europe	Armenia , Azerbaijan , Austria , Bangladesh , Belgium , Bulgaria , Cyprus , Czech , Denmark , Estonia , Finland , France , Greece , Germany , Hungary , India , Ireland , Italy , Latvia , Lithuania , Nepal , Netherlands , Norway , Poland , Portugal , Romania , Serbia , Slovakia , Slovenia , Spain , Switzerland , Sweden , UK	499	PLN	2023	2023-08-19 10:33:00
Motorola Moto E13 2023 Standard Edition TD-LTE AU 64GB XT2345-6 (Motorola SabahL)	1	0	1	1	1	1	1	0	0	0	0	0	1	0	1	0	0	1	Australia	Australia , NZ	159	AUD	2023	2023-08-19 11:59:00
Motorola Moto E13 2023 Standard Edition TD-LTE LATAM 64GB XT2345-2 (Motorola SabahL)	1	0	1	1	1	1	1	0	0	0	0	0	1	0	1	0	0	1	Central America , North America , South America	Argentina , Chile , Guatemala , Mexico , Paraguay , Peru	2499	MXN	2023	2023-08-19 12:21:00
Motorola Moto E13 2023 Top Edition Global Dual SIM TD-LTE 128GB XT2345-3 (Motorola SabahL)	1	0	1	1	1	1	1	0	0	0	0	0	1	0	1	0	0	1	Asia , Europe	India	9999	INR	2023	2023-08-19 22:39:00
Motorola Moto Edge 40 5G 2023 Dual SIM TD-LTE JP 256GB XT2303-3 (Motorola Lyriq)	1	0	1	1	1	1	1	1	0	0	0	0	1	1	1	0	0	1	Asia	Japan	64800	JPY	2023	2023-09-04 16:29:00
Motorola Moto Edge 40 5G 2023 Global Dual SIM TD-LTE 256GB XT2303-1 (Motorola Lyriq)	1	0	1	1	1	1	1	1	0	0	0	0	1	1	1	0	0	1	Africa , Asia , Europe , Middle East	Egypt , Jordan , Kuwait , Morocco , Saudi Arabia , Tunisie , UAE			2023	2023-09-04 16:02:00
Motorola Moto Edge 40 5G 2023 Global Dual SIM TD-LTE 256GB XT2303-2 (Motorola Lyriq)	1	0	1	1	1	1	1	1	0	0	0	0	1	1	1	0	0	1	Asia , Australia , Central America , Eastern Europe , Europe , Middle East , South America , Southeast Asia , Western Europe	Australia , Austria , Belarus , Belgium , Brazil , Bulgaria , Chile , Colombia , Costa Rica , Croatia , Cyprus , Czech , Denmark , Estonia , Finland , France , Germany , Greece , Hungary , India , Ireland , Israel , Italy , Kazakhstan , Latvia , Lithuania , Lebanon , Netherlands , Norway , NZ , Panama , Peru , Poland , Portugal , Russia , Romania , Serbia , Slovakia , Slovenia , Spain , Sweden , …	34999	EUR	2023	2023-09-04 15:19:00
Motorola Moto Edge 40 5G 2023 Global TD-LTE 256GB XT2303-2 (Motorola Lyriq)	1	0	1	1	1	1	1	1	0	0	0	0	1	1	1	0	0	1	Central America , Europe , North America , South America	Argentina , Chile , Costa Rica , Ecuador , Guatemala , Mexico , Peru	9999	MXN	2023	2023-09-04 16:20:00
Motorola Moto Edge 40 Neo 5G 2023 Dual SIM TD-LTE IN 128GB XT2307-2 (Motorola Manaus)	1	0	1	1	1	1	1	1	0	0	0	0	1	1	1	0	0	1	Asia	India	27999	INR	2023	2024-05-15 12:29:00
Motorola Moto Edge 40 Neo 5G 2023 Dual SIM TD-LTE IN 256GB XT2307-2 (Motorola Manaus)	1	0	1	1	1	1	1	1	0	0	0	0	1	1	1	0	0	1	Asia	India	29999	INR	2023	2024-05-15 12:25:00
Motorola Moto Edge 40 Neo 5G 2023 Global Dual SIM TD-LTE 256GB XT2307-1 (Motorola Manaus)	1	0	1	1	1	1	1	1	0	0	0	0	1	1	1	0	0	1	Asia , Central America , Eastern Europe , Europe , Middle East , North America , South America , Southeast Asia , Western Europe , Worldwide	Austria , Belarus , Belgium , Brazil , Bulgaria , Chile , Costa Rica , Croatia , Cyprus , Czech , Denmark , Estonia , Finland , France , Greece , Germany , Hungary , India , Ireland , Israel , Italy , Kazakhstan , Latvia , Lithuania , Lebanon , Mexico , Netherlands , Norway , Poland , Portugal , Romania , Russia , Saudi Arabia , Serbia , Slovakia , Slovenia , Spain , Sweden , Switzerland , Taiwan…	399	EUR	2023	2024-05-15 11:54:00
Motorola Moto Edge 40 Pro 5G 2023 Premium Edition Global Dual SIM TD-LTE 256GB XT2301-4 (Motorola RTwo)	1	0	1	1	1	1	1	1	0	0	0	0	1	1	1	1	0	1	Asia , Australia , Eastern Europe , Europe , South America , Southeast Asia , Western Europe	Australia , Austria , Belarus , Belgium , Brazil , Bulgaria , Chile , Croatia , Cyprus , Czech , Denmark , Estonia , Finland , France , Germany , Greece , HK , Hungary , India , Ireland , Italy , Japan , Latvia , Lithuania , Malaysia , Netherlands , Norway , NZ , Peru , Poland , Portugal , Romania , Russia , Serbia , Singapore , Slovakia , Slovenia , Spain , Switzerland , Sweden , Taiwan , UK	899.99	EUR	2023	2023-09-02 19:33:00
Motorola Moto Edge+ 5G 2023 3rd gen Standard Edition Dual SIM TD-LTE US 512GB XT2301-1 (Motorola RTwo)	1	1	1	1	1	1	1	1	0	0	0	0	1	1	1	1	0	1	North America	USA	799	USD	2023	2023-09-03 11:05:00
Motorola Moto Edge+ 5G 2023 3rd gen Standard Edition TD-LTE US 512GB XT2301-1 (Motorola RTwo)	1	1	1	1	1	1	1	1	0	0	0	0	1	1	1	1	0	1	North America	Canada , USA	1099	CAD	2023	2023-09-03 11:54:00
Motorola Moto G 5G 2023 2nd gen Dual SIM TD-LTE NA 128GB XT2313-6 (Motorola PenangN)	1	0	1	1	1	1	1	1	0	0	0	0	1	1	1	0	0	1	North America	USA	249.99	USD	2023	2023-09-03 22:16:00
Motorola Moto G 5G 2023 2nd gen TD-LTE NA 128GB XT2313-6 (Motorola PenangN)	1	0	1	1	1	1	1	1	0	0	0	0	1	1	1	0	0	1	Central America , North America	Canada , Puerto Rico , USA	249.99	USD	2023	2023-09-03 22:30:00
Motorola Moto G 5G 2023 2nd gen TD-LTE US 128GB XT2313-3 (Motorola PenangN)	1	0	1	1	1	1	1	1	0	0	0	0	1	1	1	0	0	1	North America	USA	299.99	USD	2023	2023-09-03 22:34:00
Motorola Moto G 5G 2023 2nd gen TD-LTE US 64GB XT2313-4 (Motorola PenangN)	1	0	1	1	1	1	1	1	0	0	0	0	1	1	1	0	0	1	North America	USA			2023	2023-09-04 13:14:00
Motorola Moto G Play 2023 2nd gen NFC TD-LTE US 32GB XT2271-1 / XT2271-1PP (Motorola Maui)	1	1	1	1	1	1	1	0	0	0	0	0	1	1	1	0	0	1	North America	USA	169.99	USD	2023	2023-09-06 11:58:00
Motorola Moto G Play 2023 2nd gen TD-LTE NA 32GB XT2271-5 (Motorola Maui)	1	1	1	1	1	1	1	0	0	0	0	0	1	1	1	0	0	1	North America	Canada , USA	169.99	USD	2023	2023-09-06 11:44:00
Motorola Moto G Play 2023 2nd gen TD-LTE US 32GB XT2271-3 (Motorola Maui)	1	1	1	1	1	1	1	0	0	0	0	0	1	1	1	0	0	1	North America	USA			2023	2023-09-06 12:17:00
Motorola Moto G Play 2023 2nd gen TD-LTE US 32GB XT2271-4 (Motorola Maui)	1	1	1	1	1	1	1	0	0	0	0	0	1	1	1	0	0	1	North America	USA	129	USD	2023	2023-09-06 12:14:00
Motorola Moto G Play 2023 2nd gen TD-LTE US 32GB XT2271DL (Motorola Maui)	1	1	1	1	1	1	1	0	0	0	0	0	1	1	1	0	0	1	North America	USA			2023	2023-09-06 12:23:00
Motorola Moto G Power 5G 2023 TD-LTE NA 256GB XT2311-3 (Motorola DevonN)	1	0	1	1	1	1	1	1	0	0	0	0	1	1	1	0	0	1	North America	Canada , USA	299.99	USD	2023	2023-08-29 11:18:00
Motorola Moto G Power 5G 2023 TD-LTE US 128GB XT2311-4 (Motorola DevonN)	1	0	1	1	1	1	1	1	0	0	0	0	1	1	1	0	0	1	North America	USA	119.99	USD	2023	2023-08-29 11:43:00
Motorola Moto G Power 5G 2023 TD-LTE US 128GB XT2311DL (Motorola DevonN)	1	0	1	1	1	1	1	1	0	0	0	0	1	1	1	0	0	1	North America	USA	119.99	USD	2023	2023-08-29 11:36:00
Motorola Moto G Stylus 5G 2023 4th gen Dual SIM TD-LTE NA 256GB XT2315-1 (Motorola GenevN)	1	1	1	1	1	1	1	1	0	0	0	0	1	1	1	0	0	1	North America	Canada , USA	399.99	USD	2023	2023-09-04 20:58:00
Motorola Moto G Stylus 5G 2023 4th gen TD-LTE NA 128GB XT2315-1 (Motorola GenevN)	1	1	1	1	1	1	1	1	0	0	0	0	1	1	1	0	0	1	North America	USA	269.99	USD	2023	2023-09-04 22:19:00
Motorola Moto G Stylus 5G 2023 4th gen TD-LTE US 128GB XT2315-4 (Motorola GenevN)	1	1	1	1	1	1	1	1	0	0	0	0	1	1	1	0	0	1	North America	USA	299.99	USD	2023	2023-09-04 22:11:00
Motorola Moto G Stylus 5G 2023 4th gen TD-LTE US 128GB XT2315-5 (Motorola GenevN)	1	1	1	1	1	1	1	1	0	0	0	0	1	1	1	0	0	1	North America	USA	249.99	USD	2023	2023-09-04 22:37:00
Motorola Moto G13 2023 Dual SIM TD-LTE APAC 128GB XT2331-3 (Motorola PenangF)	1	0	1	1	1	1	1	1	0	0	0	0	1	0	1	0	0	1	Central America , North America , South America	HK , Japan , Malaysia , Saudi Arabia , Singapore , Thailand , UAE	22800	JPY	2023	2023-08-11 17:50:00
Motorola Moto G13 2023 Dual SIM TD-LTE IN 128GB XT2331-2 (Motorola PenangF)	1	0	1	1	1	1	1	1	0	0	0	0	1	0	1	0	0	1	Asia	India	12999	INR	2023	2023-08-11 18:07:00
Motorola Moto G13 2023 Dual SIM TD-LTE IN 64GB XT2331-2 (Motorola PenangF)	1	0	1	1	1	1	1	1	0	0	0	0	1	0	1	0	0	1	Asia	India	11999	INR	2023	2023-08-11 18:47:00
Motorola Moto G13 2023 Dual SIM TD-LTE LATAM 128GB XT2331-1 (Motorola PenangF)	1	0	1	1	1	1	1	1	0	0	0	0	1	0	1	0	0	1	Central America , North America , South America	Colombia , Costa Rica , Ecuador , Guatemala , Honduras , Mexico , Nicaragua , Paraguay , Peru			2023	2023-08-11 16:39:00
Motorola Moto G13 2023 Global Dual SIM TD-LTE 128GB XT2331-2 (Motorola PenangF)	1	0	1	1	1	1	1	1	0	0	0	0	1	0	1	0	0	1	Asia , Australia , Eastern Europe , Europe , Western Europe	Australia , Austria , Belarus , Belgium , Bulgaria , Cyprus , Croatia , Czech , Denmark , Estonia , Finland , France , Greece , Germany , Hungary , Ireland , Italy , Latvia , Lithuania , Netherlands , Norway , NZ , Poland , Portugal , Romania , Russia , Serbia , Slovakia , Slovenia , Spain , Switzerland , Sweden , UK	179	EUR	2023	2023-08-09 22:58:00
Motorola Moto G13 2023 Global Dual SIM TD-LTE 64GB XT2331-2 (Motorola PenangF)	1	0	1	1	1	1	1	1	0	0	0	0	1	0	1	0	0	1	Asia , Eastern Europe , Europe , Western Europe	Austria , Belarus , Belgium , Bulgaria , Cyprus , Croatia , Czech , Denmark , Estonia , Finland , France , Greece , Hungary , Italy , Latvia , Lithuania , Netherlands , Norway , Poland , Portugal , Romania , Russia , Serbia , Slovakia , Slovenia , Spain , Switzerland , Sweden			2023	2023-08-11 18:54:00
Motorola Moto G13 2023 TD-LTE LATAM 128GB XT2331-1 (Motorola PenangF)	1	0	1	1	1	1	1	1	0	0	0	0	1	0	1	0	0	1	Central America , North America , South America	Chile , Guatemala , Mexico , Peru			2023	2023-08-11 16:58:00
Motorola Moto G14 2023 Dual SIM TD-LTE EU 128GB XT2341-3 (Motorola Cancun)	1	0	1	1	1	1	1	1	0	0	0	0	1	0	1	0	0	1	Asia , Eastern Europe , Europe , Western Europe	Austria , Belgium , Bulgaria , Cyprus , Croatia , Czech , Estonia , Finland , France , Germany , Greece , Hungary , Italy , Latvia , Lithuania , Netherlands , Norway , Poland , Portugal , Russia , Romania , Serbia , Slovakia , Slovenia , Spain , Sweden	149.99	EUR	2023	2023-08-12 15:47:00
Motorola Moto G14 2023 Dual SIM TD-LTE IN 128GB XT2341-3 (Motorola Cancun)	1	0	1	1	1	1	1	1	0	0	0	0	1	0	1	0	0	1	Asia	India	9999	INR	2023	2023-08-12 16:38:00
Motorola Moto G14 2023 Dual SIM TD-LTE LATAM 128GB XT2341-2 (Motorola Cancun)	1	0	1	1	1	1	1	1	0	0	0	0	1	0	1	0	0	1	Central America , North America , South America	Costa Rica , Mexico , Paraguay , Peru	3699	MXN	2023	2023-08-12 17:00:00
Motorola Moto G14 2023 Dual SIM TD-LTE MEA 128GB XT2341-4 (Motorola Cancun)	1	0	1	1	1	1	1	1	0	0	0	0	1	0	1	0	0	1	Africa , Asia , Middle East	Egypt , Lebanon , Saudi Arabia , UAE			2023	2023-08-12 16:50:00
Motorola Moto G14 2023 TD-LTE LATAM 128GB XT2341-2 (Motorola Cancun)	1	0	1	1	1	1	1	1	0	0	0	0	1	0	1	0	0	1	North America	Mexico	3699	MXN	2023	2023-08-12 17:06:00
Motorola Moto G23 2023 Premium Edition Dual SIM TD-LTE MEA 128GB XT2333-5 (Motorola PenangF)	1	0	1	1	1	1	1	1	0	0	0	0	1	0	1	0	0	1	Africa , Asia , Middle East	Egypt , Jordan , Kuwait , Lebanon , Saudi Arabia , UAE	699	AED	2023	2023-08-12 12:38:00
Motorola Moto G23 2023 Premium Edition Global Dual SIM TD-LTE 128GB XT2333-3 (Motorola PenangF)	1	0	1	1	1	1	1	1	0	0	0	0	1	0	1	0	0	1	Asia , Eastern Europe , Europe , Western Europe	Austria , Belarus , Belgium , Bulgaria , Cyprus , Croatia , Czech , Denmark , Estonia , Finland , France , Greece , Germany , Hungary , Italy , Latvia , Lithuania , Netherlands , Norway , Poland , Portugal , Romania , Russia , Serbia , Slovakia , Slovenia , Spain , Sweden , Switzerland , UK , Ukraine	229	GBP	2023	2023-08-12 12:21:00
Motorola Moto G23 2023 Standard Edition Dual SIM TD-LTE LATAM 128GB XT2333-1 (Motorola PenangF)	1	0	1	1	1	1	1	1	0	0	0	0	1	0	1	0	0	1	Central America , North America , South America	Chile , Colombia , Costa Rica , Mexico , Peru			2023	2023-08-12 12:07:00
Motorola Moto G23 2023 Standard Edition Dual SIM TD-LTE LATAM 128GB XT2333-4 (Motorola PenangF)	1	0	1	1	1	1	1	1	0	0	0	0	1	0	1	0	0	1	South America	Brazil	1599	BRL	2023	2023-08-12 11:53:00
Motorola Moto G23 2023 Standard Edition Global Dual SIM TD-LTE 128GB XT2333-3 (Motorola PenangF)	1	0	1	1	1	1	1	1	0	0	0	0	1	0	1	0	0	1	Asia , Eastern Europe , Europe , Western Europe	Austria , Belarus , Belgium , Bulgaria , Cyprus , Croatia , Czech , Denmark , Estonia , Finland , France , Greece , Hungary , Italy , Latvia , Lithuania , Netherlands , Norway , Poland , Portugal , Romania , Russia , Serbia , Slovakia , Slovenia , Spain , Switzerland , Sweden , UK	230	EUR	2023	2023-08-11 21:45:00
Motorola Moto G23 2023 Standard Edition TD-LTE LATAM 128GB XT2333-1 (Motorola PenangF)	1	0	1	1	1	1	1	1	0	0	0	0	1	0	1	0	0	1	Central America , North America , South America	Argentina , Chile , Mexico , Peru			2023	2023-08-11 23:19:00
Motorola Moto G52j 5G Special 2023 Dual SIM TD-LTE JP 256GB XT2219-1 (Motorola CypfR)	1	0	1	1	1	1	1	1	0	0	0	0	1	1	1	0	0	1	Asia	Japan	41800	JPY	2023	2023-12-05 21:23:00
Motorola Moto G52j II 5G 2023 Dual SIM TD-LTE JP 128GB XT2219-1 (Motorola CypfR)	1	0	1	1	1	1	1	1	0	0	0	0	1	1	1	0	0	1	Asia	Japan	40800	JPY	2023	2023-08-09 21:12:00
Motorola Moto G53 5G 2022 Premium Edition TD-LTE LATAM 128GB XT2335-1 (Motorola Penang)	1	0	1	1	1	1	1	1	0	0	0	0	1	1	1	0	0	1	North America , South America	Chile , Mexico , Peru	4999	MXN	2023	2023-07-23 15:52:00
Motorola Moto G53 5G 2022 Standard Edition Dual SIM TD-LTE CN 128GB XT2335-3 (Motorola Penang)	1	0	1	1	1	1	1	1	0	0	0	0	1	1	1	0	0	1	Asia	China	899	CNY	2023	2023-07-23 16:17:00
Motorola Moto G53 5G 2022 Standard Edition Dual SIM TD-LTE LATAM 128GB XT2335-1 (Motorola Penang)	1	0	1	1	1	1	1	1	0	0	0	0	1	1	1	0	0	1	Central America , South America	Brazil , Chile , Costa Rica	1899	BRL	2023	2023-07-23 15:13:00
Motorola Moto G53 5G 2022 Standard Edition Global Dual SIM TD-LTE 128GB XT2335-2 (Motorola Penang)	1	0	1	1	1	1	1	1	0	0	0	0	1	1	1	0	0	1	Asia , Australia , Eastern Europe , Europe , Middle East , South America , Western Europe	Australia , Austria , Belarus , Belgium , Bulgaria , Cyprus , Czech , Denmark , Estonia , Finland , France , Germany , Greece , Hungary , Ireland , Italy , Latvia , Lithuania , Netherlands , Norway , NZ , Poland , Portugal , Russia , Romania , Saudi Arabia , Serbia , Slovakia , Slovenia , Spain , Sweden , UK	249	EUR	2023	2023-07-23 14:37:00
Motorola Moto G53 5G 2022 Top Edition Dual SIM TD-LTE CN 128GB XT2335-3 (Motorola Penang)	1	0	1	1	1	1	1	1	0	0	0	0	1	1	1	0	0	1	Asia	China	1099	CNY	2023	2023-07-23 16:27:00
Motorola Moto G53j 5G 2023 Dual SIM TD-LTE JP 128GB XT2335-5 (Motorola Penang)	1	0	1	1	1	1	1	1	0	0	0	0	1	1	1	0	0	1	Asia	Japan	34800	JPY	2023	2023-07-23 19:14:00
Motorola Moto G53y 5G 2023 Dual SIM TD-LTE JP 128GB A301MO XT2335-4 (Motorola Penang)	1	0	1	1	1	1	1	1	0	0	0	0	1	1	1	0	0	1	Asia	Japan	21996	JPY	2023	2023-07-23 19:37:00
Motorola Moto G73 5G 2023 Global Dual SIM TD-LTE 128GB XT2237-2 (Motorola DevonF)	1	0	1	1	1	1	1	1	0	0	0	0	1	1	1	0	0	1	Asia , Europe	India	18999	INR	2023	2023-08-09 21:45:00
Motorola Moto G73 5G 2023 Global Dual SIM TD-LTE 256GB XT2237-2 (Motorola DevonF)	1	0	1	1	1	1	1	1	0	0	0	0	1	1	1	0	0	1	Asia , Eastern Europe , Europe , Middle East , Southeast Asia , Western Europe	Austria , Belarus , Belgium , Bulgaria , Cyprus , Croatia , Czech , Estonia , Finland , France , Germany , Greece , Hungary , India , Ireland , Israel , Italy , Kazakhstan , Latvia , Lebanon , Lithuania , Netherlands , Norway , Poland , Portugal , Russia , Romania , Saudi Arabia , Serbia , Slovakia , Slovenia , Spain , Switzerland , Sweden , Taiwan , UAE , UK	299	EUR	2023	2023-08-09 20:42:00
Motorola RAZR 40 5G 2023 Premium Edition Dual SIM TD-LTE CN 256GB XT2323-3 (Motorola Lynkco)	1	0	1	1	1	1	1	1	0	0	0	0	1	1	1	0	0	1	Asia	China	4699	CNY	2023	2023-09-08 07:46:00
Motorola RAZR 40 5G 2023 Standard Edition Dual SIM TD-LTE CN 128GB XT2323-3 (Motorola Lynkco)	1	0	1	1	1	1	1	1	0	0	0	0	1	1	1	0	0	1	Asia	China	3999	CNY	2023	2023-09-08 07:44:00
Motorola RAZR 40 5G 2023 Standard Edition Dual SIM TD-LTE CN 256GB XT2323-3 (Motorola Lynkco)	1	0	1	1	1	1	1	1	0	0	0	0	1	1	1	0	0	1	Asia	China	4299	CNY	2023	2023-09-08 07:40:00
Motorola RAZR 40 5G 2023 Standard Edition Global Dual SIM TD-LTE 256GB XT2323-1 (Motorola Lynkco)	1	0	1	1	1	1	1	1	0	0	0	0	1	1	1	0	0	1	Africa , Asia , Australia , Central America , Eastern Europe , Europe , Middle East , North America , Oceania , South America , Southeast Asia , Western Europe , Worldwide	Argentina , Australia , Austria , Belarus , Belgium , Brazil , Bulgaria , Chile , China , Colombia , Costa Rica , Croatia , Cyprus , Czech , Denmark , Egypt , Estonia , Finland , France , Greece , Germany , Guatemala , HK , Hungary , India , Ireland , Israel , Italy , Japan , Jordan , Kuwait , Latvia , Lebanon , Lithuania , Malaysia , Mexico , Netherlands , Norway , NZ , Peru , Poland , Portugal …	899	EUR	2023	2023-09-07 20:51:00
Motorola RAZR 40 5G 2023 Standard Edition Global TD-LTE 256GB XT2323-1 (Motorola Lynkco)	1	0	1	1	1	1	1	1	0	0	0	0	1	1	1	0	0	1	Australia , Europe , North America , South America	Australia , Chile , Mexico , NZ , Peru	16999	MXN	2023	2023-09-07 21:56:00
Motorola RAZR 40 5G 2023 Standard Edition TD-LTE JP 256GB XT2323-4 (Motorola Lynkco)	1	0	1	1	1	1	1	1	0	0	0	0	1	1	1	0	0	1	Asia	Japan	125800	JPY	2023	2023-09-08 09:41:00
Motorola RAZR 40 Ultra 5G 4th gen 2023 Global Dual SIM TD-LTE 256GB XT2321-1 (Motorola Zeekr)	1	0	1	1	1	1	1	1	0	0	0	0	1	1	1	0	0	1	Africa , Asia , Australia , Central America , Eastern Europe , Europe , Middle East , North America , Oceania , South America , Southeast Asia , Western Europe , Worldwide	Australia , Austria , Belgium , Brazil , Bulgaria , Chile , China , Colombia , Costa Rica , Cyprus , Croatia , Czech , Denmark , Egypt , Estonia , Finland , France , Greece , Germany , Guatemala , HK , Hungary , India , Ireland , Israel , Italy , Japan , Kuwait , Latvia , Lithuania , Malaysia , Netherlands , Norway , NZ , Peru , Poland , Portugal , Romania , Saudi Arabia , Serbia , Singapore , Sl…	1199.99	EUR	2023	2023-09-05 07:30:00
Motorola RAZR 40 Ultra 5G 4th gen 2023 Global TD-LTE 512GB XT2321-1 (Motorola Zeekr)	1	0	1	1	1	1	1	1	0	0	0	0	1	1	1	0	0	1	Europe , North America , South America	Argentina , Chile , Mexico , Peru	29999	MXN	2023	2023-09-05 10:40:00
Motorola RAZR 40 Ultra 5G 4th gen 2023 TD-LTE CN 256GB XT2321-2 (Motorola Zeekr)	1	0	1	1	1	1	1	1	0	0	0	0	1	1	1	0	0	1	Asia	China	5699	CNY	2023	2023-09-05 11:05:00
Motorola RAZR 40 Ultra 5G 4th gen 2023 TD-LTE CN 512GB XT2321-2 (Motorola Zeekr)	1	0	1	1	1	1	1	1	0	0	0	0	1	1	1	0	0	1	Asia	China	6399	CNY	2023	2023-09-05 11:14:00
Motorola RAZR 40s 5G 2023 Standard Edition TD-LTE JP 256GB A303MO XT2323-7 (Motorola Lynkco)	1	0	1	1	1	1	1	1	0	0	0	0	1	1	1	0	0	1	Asia	Japan	121680	JPY	2023	2023-09-08 10:32:00
Motorola RAZR+ 5G 4th gen 2023 Dual SIM TD-LTE US 256GB XT2321-5 (Motorola Zeekr)	1	1	1	1	1	1	1	1	0	0	0	0	1	1	1	0	0	1	North America	USA	999.99	USD	2023	2023-09-05 12:20:00
Motorola RAZR+ 5G 4th gen 2023 TD-LTE NA 256GB XT2321-3 (Motorola Zeekr)	1	1	1	1	1	1	1	1	0	0	0	0	1	1	1	0	0	1	North America	Canada , USA	999.99	USD	2023	2023-09-05 11:43:00
Motorola ThinkPhone 5G 2023 Dual SIM TD-LTE CN 256GB XT2309-1 (Motorola Bronco)	1	0	1	1	1	1	1	1	0	0	0	0	1	1	1	1	0	1	Asia	China	8999	CNY	2023	2023-08-27 14:12:00
Motorola ThinkPhone 5G 2023 Global Dual SIM TD-LTE 256GB XT2309-2 (Motorola Bronco)	1	0	1	1	1	1	1	1	0	0	0	0	1	1	1	1	0	1	Asia , Australia , Eastern Europe , Europe , North America , South America , Southeast Asia , Western Europe	Australia , Austria , Belgium , Bulgaria , Chile , Colombia , Cyprus , Czech , Denmark , Ecuador , Estonia , Finland , France , Greece , Germany , HK , Hungary , India , Ireland , Italy , Japan , Latvia , Lithuania , Malaysia , Mexico , Netherlands , Norway , NZ , Peru , Poland , Portugal , Russia , Romania , Serbia , Singapore , Slovakia , Slovenia , Spain , Switzerland , Sweden , Taiwan , UK	900	GBP	2023	2023-08-24 22:28:00
Motorola ThinkPhone 5G 2023 Global TD-LTE 256GB XT2309-2 (Motorola Bronco)	1	0	1	1	1	1	1	1	0	0	0	0	1	1	1	1	0	1	Europe , North America , South America	Chile , Mexico , Peru	14999	MXN	2023	2023-08-27 13:12:00
Motorola ThinkPhone 5G 2023 TD-LTE NA 256GB XT2309-3 (Motorola Bronco)	1	1	1	1	1	1	1	1	0	0	0	0	1	1	1	1	0	1	North America	Canada , USA	699.99	USD	2023	2023-08-25 17:12:00
NIO Phone 5G Premium Edition Dual SIM TD-LTE CN 1TB N2301	1	0	1	1	1	1	1	1	0	0	0	0	1	1	1	1	0	1	Asia	China	7499	CNY	2023	2024-06-30 13:54:00
NIO Phone 5G Standard Edition Dual SIM TD-LTE CN 1TB N2301	1	0	1	1	1	1	1	1	0	0	0	0	1	1	1	1	0	1	Asia	China	6899	CNY	2023	2024-06-30 13:52:00
NIO Phone 5G Standard Edition Dual SIM TD-LTE CN 512GB N2301	1	0	1	1	1	1	1	1	0	0	0	0	1	1	1	1	0	1	Asia	China	6499	CNY	2023	2024-06-30 13:34:00
Nokia C110 2023 TD-LTE US 32GB (HMD Dragon)	1	1	1	1	1	1	1	0	0	0	0	0	0	0	1	0	0	1	North America	USA	99	USD	2023	2023-06-29 14:18:00
Nokia C110 2023 TD-LTE US 32GB N156DL (HMD Dragon)	1	1	1	1	1	1	1	0	0	0	0	0	0	0	1	0	0	1	North America	USA	99	USD	2023	2023-06-29 14:25:00
Nokia C12 2023 Premium Edition Dual SIM TD-LTE APAC 64GB (HMD Nova)	1	0	1	1	1	1	1	0	0	0	0	0	0	0	1	0	0	1	Asia , Oceania , Southeast Asia	Indonesia , Pakistan , Philippines , Thailand	1349000	IDR	2023	2023-08-22 17:22:00
Nokia C12 2023 Premium Edition Global Dual SIM TD-LTE 64GB (HMD Nova)	1	0	1	1	1	1	1	0	0	0	0	0	0	0	1	0	0	1	Asia , Europe , Middle East	Israel , Jordan , Kuwait , Lebanon , Saudi Arabia , UAE			2023	2023-08-22 17:39:00
Nokia C12 2023 Standard Edition Dual SIM LTE LATAM 64GB (HMD Nova)	1	0	1	1	1	1	1	0	0	0	0	0	0	0	1	0	0	1	Central America , South America	Bolivia , Brazil , Colombia , Costa Rica , Ecuador , Guatemala , Honduras , Nicaragua , Panama , Paraguay , Peru , Puerto Rico			2023	2023-08-22 17:13:00
Nokia C12 2023 Standard Edition Global Dual SIM TD-LTE 64GB (HMD Nova)	1	0	1	1	1	1	1	0	0	0	0	0	0	0	1	0	0	1	Africa , Asia , Australia , Eastern Europe , Europe , Middle East , Western Europe	Australia , Austria , Belarus , Belgium , Bulgaria , Cyprus , Croatia , Czech , Denmark , Estonia , Egypt , Finland , France , Greece , Germany , Hungary , Ireland , Israel , Italy , Jordan , Kenya , Kuwait , Latvia , Lebanon , Lithuania , Netherlands , Norway , NZ , Poland , Portugal , Romania , Russia , Saudi Arabia , Serbia , Slovakia , South Africa , Spain , Sweden , Switzerland , UAE , UK , …	99	GBP	2023	2023-08-22 16:22:00
Nokia C12 2023 Standard Edition Global TD-LTE 64GB (HMD Nova)	1	0	1	1	1	1	1	0	0	0	0	0	0	0	1	0	0	1	Africa , Australia , Europe , Western Europe	Australia , Ireland , NZ , South Africa , UK	99	GBP	2023	2023-08-22 16:54:00
Nokia C12 2023 Standard Edition LTE LATAM 64GB (HMD Nova)	1	0	1	1	1	1	1	0	0	0	0	0	0	0	1	0	0	1	Central America , South America	Chile , Ecuador , Guatemala , Peru			2023	2023-08-22 17:06:00
Nokia C12 Pro 2023 Premium Edition Dual SIM TD-LTE IN 64GB (HMD Nova Pro)	1	0	1	1	1	1	1	0	0	0	0	0	1	0	1	0	0	1	Asia	India	9199	INR	2023	2023-08-22 20:24:00
Nokia C12 Pro 2023 Standard Edition Dual SIM TD-LTE IN 64GB (HMD Nova Pro)	1	0	1	1	1	1	1	0	0	0	0	0	1	0	1	0	0	1	Asia	India	8699	INR	2023	2023-08-22 20:12:00
Nokia C12 Pro 2023 Top Edition Dual SIM TD-LTE IN 64GB (HMD Nova Pro)	1	0	1	1	1	1	1	0	0	0	0	0	1	0	1	0	0	1	Asia	India	9199	INR	2023	2023-08-22 20:25:00
Nokia C22 2023 Premium Edition Global Dual SIM TD-LTE 64GB (HMD Hawkeye)	1	0	1	1	1	1	1	0	0	0	0	0	1	0	1	0	0	1	Asia , Eastern Europe , Europe , Western Europe	Austria , Belarus , Belgium , Bulgaria , Cyprus , Croatia , Czech , Denmark , Estonia , Finland , Greece , Hungary , Ireland , Latvia , Lithuania , Netherlands , Norway , Poland , Romania , Russia , Serbia , Slovakia , Sweden , Ukraine			2023	2023-08-20 12:37:00
Nokia C22 2023 Standard Edition Dual SIM LTE LATAM 64GB (HMD Hawkeye)	1	0	1	1	1	1	1	0	0	0	0	0	1	0	1	0	0	1	Central America , South America	Brazil , Chile , Colombia , Costa Rica , Ecuador , Guatemala , Honduras , Nicaragua , Panama , Paraguay , Peru , Puerto Rico			2023	2023-08-20 12:58:00
Nokia C22 2023 Standard Edition Global Dual SIM TD-LTE 64GB (HMD Hawkeye)	1	0	1	1	1	1	1	0	0	0	0	0	1	0	1	0	0	1	Africa , Asia , Eastern Europe , Europe , Western Europe	Austria , Belarus , Belgium , Bulgaria , Cyprus , Croatia , Czech , Denmark , Estonia , Finland , France , Germany , Greece , Hungary , Ireland , Italy , Kenya , Latvia , Lithuania , Netherlands , Norway , Poland , Portugal , Romania , Russia , Serbia , Slovakia , South Africa , Spain , Switzerland , Sweden , UK	129	EUR	2023	2023-08-20 11:06:00
Nokia C22 2023 Standard Edition LTE LATAM 64GB (HMD Hawkeye)	1	0	1	1	1	1	1	0	0	0	0	0	1	0	1	0	0	1	Central America , South America	Argentina , Chile , Costa Rica , Guatemala , Panama , Peru			2023	2023-08-20 13:23:00
Nokia C300 2023 TD-LTE US 32GB (HMD Orion)	1	1	1	1	1	1	1	1	0	0	0	0	1	0	1	0	0	1	North America	USA	155	USD	2023	2023-06-29 13:48:00
Nokia C300 2023 TD-LTE US 32GB N155DL (HMD Orion)	1	1	1	1	1	1	1	1	0	0	0	0	1	0	1	0	0	1	North America	USA	155	USD	2023	2023-06-29 13:28:00
Nokia C32 2023 Premium Edition Dual SIM LTE LATAM 128GB (HMD Mockingbird)	1	0	1	1	1	1	1	0	0	0	0	0	1	0	1	0	0	1	Central America , South America	Brazil , Colombia , Costa Rica , Ecuador , Guatemala , Honduras , Nicaragua , Panama , Paraguay , Peru , Puerto Rico			2023	2023-08-20 17:25:00
Nokia C32 2023 Premium Edition Dual SIM TD-LTE IN 128GB (HMD Mockingbird)	1	0	1	1	1	1	1	0	0	0	0	0	1	0	1	0	0	1	Asia	India	10999	INR	2023	2023-08-20 17:23:00
Nokia C32 2023 Premium Edition Dual SIM TD-LTE IN 64GB (HMD Mockingbird)	1	0	1	1	1	1	1	0	0	0	0	0	1	0	1	0	0	1	Asia	India	10499	INR	2023	2023-08-20 17:18:00
Nokia C32 2023 Premium Edition Global Dual SIM TD-LTE 64GB (HMD Mockingbird)	1	0	1	1	1	1	1	0	0	0	0	0	1	0	1	0	0	1	Africa , Asia , Eastern Europe , Europe , Western Europe	Austria , Belarus , Belgium , Bulgaria , Cyprus , Croatia , Czech , Denmark , Estonia , Finland , France , Germany , Greece , Hungary , Ireland , Italy , Kenya , Latvia , Lithuania , Netherlands , Norway , Poland , Portugal , Romania , Russia , Serbia , Slovakia , South Africa , Spain , Switzerland , Sweden , UK	129	GBP	2023	2023-08-20 16:51:00
Nokia C32 2023 Premium Edition LTE LATAM 128GB (HMD Mockingbird)	1	0	1	1	1	1	1	0	0	0	0	0	1	0	1	0	0	1	Central America , South America	Argentina , Chile , Ecuador , Guatemala , Panama , Peru			2023	2023-08-20 17:31:00
Nokia C32 2023 Standard Edition Dual SIM TD-LTE IN 64GB (HMD Hawkeye)	1	0	1	1	1	1	1	0	0	0	0	0	1	0	1	0	0	1	Asia	India	8499	INR	2023	2023-08-20 12:57:00
Nokia C32 2023 Standard Edition Global Dual SIM TD-LTE 64GB (HMD Mockingbird)	1	0	1	1	1	1	1	0	0	0	0	0	1	0	1	0	0	1	Africa , Asia , Eastern Europe , Europe , Western Europe	Austria , Belarus , Belgium , Bulgaria , Cyprus , Croatia , Czech , Denmark , Estonia , Finland , France , Germany , Greece , Hungary , Ireland , Italy , Kenya , Latvia , Lithuania , Netherlands , Norway , Poland , Portugal , Romania , Russia , Serbia , Slovakia , South Africa , Spain , Switzerland , Sweden , UK	139	EUR	2023	2023-08-20 17:36:00
Nokia C32 2023 Top Edition Dual SIM TD-LTE IN 64GB (HMD Hawkeye)	1	0	1	1	1	1	1	0	0	0	0	0	1	0	1	0	0	1	Asia	India	8999	INR	2023	2023-08-20 12:54:00
Nokia XR21 2023 5G Global Dual SIM TD-LTE 128GB (HMD Sentry)	1	1	1	1	1	1	1	1	0	0	0	0	1	1	1	0	0	1	Asia , Australia , Eastern Europe , Europe , Middle East , North America , Southeast Asia , Western Europe	Australia , Austria , Belarus , Belgium , Bulgaria , Canada , Cyprus , Czech , Denmark , Estonia , Finland , France , Greece , Germany , Hungary , India , Ireland , Italy , Latvia , Lithuania , Malaysia , Netherlands , Norway , NZ , Poland , Portugal , Russia , Romania , Saudi Arabia , Serbia , Singapore , Slovakia , Slovenia , Spain , Switzerland , Sweden , Taiwan , UAE , UK , Ukraine , USA	499	GBP	2023	2023-09-15 22:33:00
Nokia XR21 2023 5G Limited Edition Global Dual SIM TD-LTE 128GB (HMD Sentry)	1	1	1	1	1	1	1	1	0	0	0	0	1	1	1	0	0	1	Asia , Eastern Europe , Europe , Western Europe	Austria , Belarus , Belgium , Bulgaria , Cyprus , Czech , Denmark , Estonia , Finland , France , Germany , Greece , Hungary , Ireland , Italy , Latvia , Lithuania , Netherlands , Norway , Poland , Portugal , Romania , Russia , Serbia , Slovakia , Slovenia , Spain , Switzerland , Sweden , UK	699	EUR	2023	2024-01-06 13:19:00
Nothing Phone (2) 5G Premium Edition Dual SIM TD-LTE IN 256GB AIN065 (Nothing A065)	1	0	1	1	1	1	1	1	0	0	0	0	1	1	1	0	0	1	Asia	India	54999	INR	2023	2024-01-08 20:37:00
Nothing Phone (2) 5G Premium Edition Dual SIM TD-LTE IN 512GB AIN065 (Nothing A065)	1	0	1	1	1	1	1	1	0	0	0	0	1	1	1	0	0	1	Asia	India	59999	INR	2023	2024-01-08 20:47:00
Nothing Phone (2) 5G Premium Edition Global Dual SIM TD-LTE 256GB A065 (Nothing A065)	1	0	1	1	1	1	1	1	0	0	0	0	1	1	1	0	0	1	Asia , Australia , Eastern Europe , Europe , Middle East , North America , Oceania , South America , Southeast Asia , Western Europe	Australia , Belgium , Bulgaria , Canada , Chile , Colombia , Croatia , Cyprus , Czech , Denmark , Estonia , Finland , France , Greece , Germany , Hungary , Indonesia , Ireland , Italy , Japan , Jordan , Kuwait , Latvia , Lithuania , Malaysia , Mexico , Netherlands , Norway , NZ , Peru , Philippines , Poland , Portugal , Romania , Saudi Arabia , Serbia , Singapore , Slovakia , Slovenia , South Kor…	729	EUR	2023	2024-01-07 22:35:00
Nothing Phone (2) 5G Premium Edition Global Dual SIM TD-LTE 512GB A065 (Nothing A065)	1	0	1	1	1	1	1	1	0	0	0	0	1	1	1	0	0	1	Asia , Australia , Eastern Europe , Europe , Middle East , North America , Oceania , South America , Southeast Asia , Western Europe	Australia , Belgium , Bulgaria , Canada , Chile , Colombia , Croatia , Cyprus , Czech , Denmark , Estonia , Finland , France , Greece , Germany , Hungary , Indonesia , Ireland , Italy , Japan , Jordan , Kuwait , Latvia , Lithuania , Malaysia , Mexico , Netherlands , Norway , NZ , Peru , Philippines , Poland , Portugal , Romania , Saudi Arabia , Serbia , Singapore , Slovakia , Slovenia , South Kor…	849	EUR	2023	2024-01-08 11:16:00
Nothing Phone (2) 5G Standard Edition Dual SIM TD-LTE IN 128GB AIN065 (Nothing A065)	1	0	1	1	1	1	1	1	0	0	0	0	1	1	1	0	0	1	Asia	India	49999	INR	2023	2024-01-08 20:55:00
Nothing Phone (2) 5G Standard Edition Global Dual SIM TD-LTE 128GB A065 (Nothing A065)	1	0	1	1	1	1	1	1	0	0	0	0	1	1	1	0	0	1	Asia , Australia , Eastern Europe , Europe , Middle East , North America , Oceania , South America , Southeast Asia , Western Europe	Australia , Belgium , Bulgaria , Canada , Chile , Colombia , Croatia , Cyprus , Czech , Denmark , Estonia , Finland , France , Greece , Germany , Hungary , Indonesia , Ireland , Italy , Japan , Jordan , Kuwait , Latvia , Lithuania , Malaysia , Mexico , Netherlands , Norway , NZ , Peru , Philippines , Poland , Portugal , Romania , Saudi Arabia , Serbia , Singapore , Slovakia , Slovenia , South Kor…	79800	JPY	2023	2024-01-08 21:03:00
OnePlus 11 5G Jupiter Rock Limited Edition Dual SIM TD-LTE CN 512GB PHB110 (BBK Salami)	1	0	1	1	1	1	1	1	0	0	0	0	1	1	1	0	0	1	Asia	China	4899	CNY	2023	2023-07-06 16:36:00
OnePlus 11 5G Premium Edition Dual SIM TD-LTE CN 256GB PHB110 (BBK Salami)	1	0	1	1	1	1	1	1	0	0	0	0	1	1	1	0	0	1	Asia	China	3999	CNY	2023	2023-07-06 16:09:00
OnePlus 11 5G Standard Edition Dual SIM TD-LTE IN 128GB CPH2447 (BBK Salami)	1	0	1	1	1	1	1	1	0	0	0	0	1	1	1	0	0	1	Asia	India	56999	INR	2023	2023-07-06 10:38:00
OnePlus 11 5G Standard Edition Dual SIM TD-LTE NA 128GB CPH2451 (BBK Salami)	1	0	1	1	1	1	1	1	0	0	0	0	1	1	1	0	0	1	North America	Canada , USA	699	USD	2023	2023-07-06 10:12:00
OnePlus 11 5G Standard Edition Global Dual SIM TD-LTE 128GB CPH2449 (BBK Salami)	1	0	1	1	1	1	1	1	0	0	0	0	1	1	1	0	0	1	Asia , Australia , Eastern Europe , Europe , Middle East , North America , Southeast Asia , Western Europe	Australia , Austria , Belarus , Belgium , Bulgaria , Canada , China , Croatia , Cyprus , Czech , Denmark , Estonia , Finland , France , Germany , Greece , HK , Hungary , Iran , Iraq , Ireland , Italy , Latvia , Lithuania , Malaysia , Mexico , Netherlands , Norway , Poland , Portugal , Romania , Russia , Saudi Arabia , Serbia , Singapore , Slovakia , Slovenia , Spain , Sweden , Switzerland , Thail…	729	GBP	2023	2023-07-05 09:23:00
OnePlus 11 5G Top Edition Dual SIM TD-LTE CN 256GB PHB110 (BBK Salami)	1	0	1	1	1	1	1	1	0	0	0	0	1	1	1	0	0	1	Asia	China	4399	CNY	2023	2023-07-06 16:31:00
OnePlus 11 5G Top Edition Dual SIM TD-LTE CN 512GB PHB110 (BBK Salami)	1	0	1	1	1	1	1	1	0	0	0	0	1	1	1	0	0	1	Asia	China	4899	CNY	2023	2023-07-06 16:33:00
OnePlus 11 5G Top Edition Dual SIM TD-LTE IN 256GB CPH2447 (BBK Salami)	1	0	1	1	1	1	1	1	0	0	0	0	1	1	1	0	0	1	Asia	India	61999	INR	2023	2023-07-06 14:42:00
OnePlus 11 5G Top Edition Dual SIM TD-LTE NA 256GB CPH2451 (BBK Salami)	1	0	1	1	1	1	1	1	0	0	0	0	1	1	1	0	0	1	North America	Canada , USA	799	USD	2023	2023-07-06 15:54:00
OnePlus 11 5G Top Edition Global Dual SIM TD-LTE 256GB CPH2449 (BBK Salami)	1	0	1	1	1	1	1	1	0	0	0	0	1	1	1	0	0	1	Asia , Australia , Eastern Europe , Europe , Middle East , North America , Southeast Asia , Western Europe	Australia , Austria , Belarus , Belgium , Bulgaria , Canada , China , Croatia , Cyprus , Czech , Denmark , Estonia , Finland , France , Germany , Greece , HK , Hungary , Iran , Iraq , Ireland , Italy , Latvia , Lithuania , Malaysia , Mexico , Netherlands , Norway , Poland , Portugal , Romania , Russia , Saudi Arabia , Serbia , Singapore , Slovakia , Slovenia , Spain , Sweden , Switzerland , Thail…	919	EUR	2023	2023-07-06 16:02:00
OnePlus 11R 5G Standard Edition Dual SIM TD-LTE IN 128GB CPH2487 (BBK Udon)	1	0	1	1	1	1	1	1	0	0	0	0	1	1	1	0	0	1	Asia	India	39999	INR	2023	2023-07-08 12:12:00
OnePlus 11R 5G Top Edition Dual SIM TD-LTE IN 256GB CPH2487 (BBK Udon)	1	0	1	1	1	1	1	1	0	0	0	0	1	1	1	0	0	1	Asia	India	44999	INR	2023	2023-07-08 11:37:00
OnePlus 12 5G Premium Edition Dual SIM TD-LTE CN 1TB PJD110 (BBK Waffle)	1	0	1	1	1	1	1	1	0	0	0	0	1	1	1	1	0	1	Asia	China	5299	CNY	2023	2024-05-11 11:16:00
OnePlus 12 5G Premium Edition Dual SIM TD-LTE CN 512GB PJD110 (BBK Waffle)	1	0	1	1	1	1	1	1	0	0	0	0	1	1	1	1	0	1	Asia	China	4799	CNY	2023	2024-05-10 23:39:00
OnePlus 12 5G Standard Edition Dual SIM TD-LTE CN 256GB PJD110 (BBK Waffle)	1	0	1	1	1	1	1	1	0	0	0	0	1	1	1	1	0	1	Asia	China	4299	CNY	2023	2024-05-10 22:39:00
OnePlus 12 5G Top Edition Dual SIM TD-LTE CN 1TB PJD110 (BBK Waffle)	1	0	1	1	1	1	1	1	0	0	0	0	1	1	1	1	0	1	Asia	China	5799	CNY	2023	2024-05-10 23:48:00
OnePlus Ace 2 5G Premium Edition Dual SIM TD-LTE CN 256GB PHK110 (BBK Udon)	1	0	1	1	1	1	1	1	0	0	0	0	1	1	1	1	0	1	Asia	China	2799	CNY	2023	2023-07-08 11:47:00
OnePlus Ace 2 5G Red Edition Dual SIM TD-LTE CN 512GB PHK110 (BBK Udon)	1	0	1	1	1	1	1	1	0	0	0	0	1	1	1	1	0	1	Asia	China	3699	CNY	2023	2023-07-08 12:24:00
OnePlus Ace 2 5G Top Edition Dual SIM TD-LTE CN 256GB PHK110 (BBK Udon)	1	0	1	1	1	1	1	1	0	0	0	0	1	1	1	1	0	1	Asia	China	3099	CNY	2023	2023-07-08 12:21:00
OnePlus Ace 2 5G Top Edition Dual SIM TD-LTE CN 512GB PHK110 (BBK Udon)	1	0	1	1	1	1	1	1	0	0	0	0	1	1	1	1	0	1	Asia	China	3499	CNY	2023	2023-07-08 12:43:00
OnePlus Ace 2 Pro 5G Genshin Impact Limited Edition Dual SIM TD-LTE CN 512GB PJA110 (BBK Xigua Xiyou)	1	0	1	1	1	1	1	1	0	0	0	0	1	1	1	1	0	1	Asia	China			2023	2024-06-30 17:15:00
OnePlus Ace 2 Pro 5G Premium Edition Dual SIM TD-LTE CN 512GB PJA110 (BBK Xigua)	1	0	1	1	1	1	1	1	0	0	0	0	1	1	1	1	0	1	Asia	China			2023	2024-06-30 17:10:00
OnePlus Ace 2 Pro 5G Standard Edition Dual SIM TD-LTE CN 256GB PJA110 (BBK Xigua)	1	0	1	1	1	1	1	1	0	0	0	0	1	1	1	1	0	1	Asia	China	2999	CNY	2023	2024-06-30 16:12:00
OnePlus Ace 2 Pro 5G Top Edition Dual SIM TD-LTE CN 1TB PJA110 (BBK Xigua)	1	0	1	1	1	1	1	1	0	0	0	0	1	1	1	1	0	1	Asia	China	3999	CNY	2023	2024-06-30 17:11:00
OnePlus Ace 2V 5G Premium Edition Dual SIM TD-LTE CN 256GB PHP110 (BBK Vitamin)	1	0	1	1	1	1	1	1	0	0	0	0	1	1	1	1	0	1	Asia	China	2499	CNY	2023	2023-09-22 10:55:00
OnePlus Ace 2V 5G Top Edition Dual SIM TD-LTE CN 1TB PHP110 (BBK Vitamin)	1	0	1	1	1	1	1	1	0	0	0	0	1	1	1	1	0	1	Asia	China	2999	CNY	2023	2023-09-22 10:57:00
OnePlus Ace 2V 5G Top Edition Dual SIM TD-LTE CN 256GB PHP110 (BBK Vitamin)	1	0	1	1	1	1	1	1	0	0	0	0	1	1	1	1	0	1	Asia	China	2499	CNY	2023	2023-09-22 08:29:00
OnePlus Ace 2V 5G Top Edition Dual SIM TD-LTE CN 512GB PHP110 (BBK Vitamin)	1	0	1	1	1	1	1	1	0	0	0	0	1	1	1	1	0	1	Asia	China	2799	CNY	2023	2023-09-22 10:41:00
OnePlus Nord 3 5G Standard Edition Dual SIM TD-LTE IN 128GB CPH2491 (BBK Vitamin)	1	0	1	1	1	1	1	1	0	0	0	0	1	1	1	1	0	1	Asia	India	33999	INR	2023	2023-09-22 08:27:00
OnePlus Nord 3 5G Standard Edition Global Dual SIM TD-LTE 128GB CPH2493 (BBK Vitamin)	1	0	1	1	1	1	1	1	0	0	0	0	1	1	1	1	0	1	Africa , Asia , Eastern Europe , Europe , Oceania , Southeast Asia , Western Europe	Austria , Belarus , Belgium , Bulgaria , Cyprus , Croatia , Czech , Denmark , Egypt , Estonia , Finland , France , Greece , Germany , HK , Hungary , Iran , Iraq , Ireland , Israel , Italy , Jordan , Kazakhstan , Kuwait , Latvia , Lithuania , Malaysia , Myanmar , Nepal , Netherlands , Norway , Pakistan , Philippines , Poland , Portugal , Romania , Russia , Saudi Arabia , Serbia , Slovakia , Singap…	439	EUR	2023	2023-09-22 07:38:00
OnePlus Nord 3 5G Top Edition Dual SIM TD-LTE IN 256GB CPH2491 (BBK Vitamin)	1	0	1	1	1	1	1	1	0	0	0	0	1	1	1	1	0	1	Asia	India	37999	INR	2023	2023-09-22 08:08:00
OnePlus Nord 3 5G Top Edition Global Dual SIM TD-LTE 256GB CPH2493 (BBK Vitamin)	1	0	1	1	1	1	1	1	0	0	0	0	1	1	1	1	0	1	Africa , Asia , Eastern Europe , Europe , Oceania , Southeast Asia , Western Europe	Austria , Belarus , Belgium , Bulgaria , Cambodia , Cyprus , Croatia , Czech , Denmark , Estonia , Egypt , Finland , France , Greece , Germany , HK , Hungary , Iraq , Iran , Ireland , Israel , Italy , Jordan , Kazakhstan , Kuwait , Latvia , Lithuania , Malaysia , Myanmar , Nepal , Netherlands , Norway , Pakistan , Philippines , Poland , Portugal , Russia , Romania , Saudi Arabia , Serbia , Slovak…	499	GBP	2023	2023-09-17 10:11:00
OnePlus Nord CE 3 5G Premium Edition Dual SIM TD-LTE IN 256GB CPH2569 (BBK Ziti)	1	0	1	1	1	1	1	1	0	0	0	0	1	1	1	1	1	1	Asia	India	28999	INR	2023	2023-09-23 21:41:00
OnePlus Nord CE 3 5G Standard Edition Dual SIM TD-LTE IN 128GB CPH2569 (BBK Ziti)	1	0	1	1	1	1	1	1	0	0	0	0	1	1	1	1	1	1	Asia	India	26999	INR	2023	2023-09-23 21:30:00
OnePlus Nord CE 3 Lite 5G Dual SIM TD-LTE IN 128GB CPH2467 (BBK Larry)	1	0	1	1	1	1	1	1	0	0	0	0	1	1	1	1	0	1	Asia	India	19999	INR	2023	2023-09-24 11:08:00
OnePlus Nord CE 3 Lite 5G Dual SIM TD-LTE IN 256GB CPH2467 (BBK Larry)	1	0	1	1	1	1	1	1	0	0	0	0	1	1	1	1	0	1	Asia	India	21999	INR	2023	2023-09-24 10:54:00
OnePlus Nord CE 3 Lite 5G Global Dual SIM TD-LTE 128GB CPH2465 (BBK Larry)	1	0	1	1	1	1	1	1	0	0	0	0	1	1	1	1	0	1	Asia , Australia , Eastern Europe , Europe , Middle East , North America , Oceania , Southeast Asia , Western Europe	Australia , Austria , Bangladesh , Belarus , Belgium , Bulgaria , Cambodia , Cyprus , Croatia , Czech , Denmark , Egypt , Estonia , Finland , France , Germany , Greece , HK , Hungary , Ireland , Italy , Jordan , Kazakhstan , Kuwait , Latvia , Lithuania , Malaysia , Mexico , Netherlands , Norway , NZ , Pakistan , Philippines , Poland , Portugal , Romania , Russia , Saudi Arabia , Serbia , Singapor…	299	GBP	2023	2023-09-23 21:56:00
OnePlus Nord CE 3 Lite 5G Global Dual SIM TD-LTE 256GB CPH2465 (BBK Larry)	1	0	1	1	1	1	1	1	0	0	0	0	1	1	1	1	0	1	Asia , Australia , Eastern Europe , Europe , Middle East , North America , Oceania , Southeast Asia , Western Europe	Australia , Austria , Bangladesh , Belarus , Belgium , Bulgaria , Cambodia , Cyprus , Croatia , Czech , Denmark , Egypt , Estonia , Finland , France , Germany , Greece , HK , Hungary , Ireland , Italy , Jordan , Kazakhstan , Kuwait , Latvia , Lithuania , Malaysia , Mexico , Netherlands , Norway , NZ , Pakistan , Philippines , Poland , Portugal , Romania , Russia , Saudi Arabia , Serbia , Singapor…	10999	THB	2023	2023-09-24 10:44:00
OnePlus Open 5G 2023 Premium Edition Global TD-LTE 512GB CPH2551 (BBK Hedwig)	1	1	1	1	1	1	1	1	0	0	0	0	1	1	1	1	0	1	Asia , Eastern Europe , Europe , North America , Western Europe	Austria , Belgium , Bulgaria , Croatia , Czech , Denmark , Estonia , Finland , France , Germany , Greece , Hungary , India , Ireland , Italy , Latvia , Lithuania , Netherlands , Norway , Poland , Portugal , Romania , Slovakia , Slovenia , Spain , Sweden , Switzerland , UK	1849	EUR	2023	2024-04-25 18:15:00
Oppo A56s 5G 2021 Dual SIM TD-LTE CN PFTM20	1	0	1	1	1	1	1	1	0	0	0	0	1	1	1	1	0	1	Asia	China	1299	CNY	2023	2023-03-23 09:16:00
Oppo A78 5G 2022 Pemium Edition Global Dual SIM TD-LTE V1 128GB CPH2483 (BBK 2483)	1	0	1	1	1	1	1	1	0	0	0	0	1	1	1	1	0	1	Africa , Asia , Eastern Europe , Europe , Middle East , Oceania , Southeast Asia , Western Europe	Egypt , Indonesia , Italy , Malaysia , Philippines , Romania , Saudi Arabia , South Africa , Taiwan , Thailand , UAE	3999000	IDR	2023	2023-03-25 19:58:00
Oppo A78 5G 2022 Premium Edition Dual SIM TD-LTE IN V2 128GB CPH2495 (BBK 2483)	1	0	1	1	1	1	1	1	0	0	0	0	1	1	1	1	0	1	Asia	India	21999	INR	2023	2023-03-25 19:59:00
Oppo A78 5G 2022 Standard Edition Global Dual SIM TD-LTE V1 128GB CPH2483 (BBK 2483)	1	0	1	1	1	1	1	1	0	0	0	0	1	1	1	1	0	1	Africa , Asia , Eastern Europe , Europe , Middle East , Southeast Asia , Western Europe	Indonesia , Italy , Malaysia , Netherlands , Romania , Saudi Arabia , Serbia , South Africa , Spain , Taiwan , Thailand , UAE	9499	THB	2023	2023-03-25 19:57:00
Oppo A79 5G 2023 Premium Edition Dual SIM TD-LTE ID V4 256GB CPH2557 (BBK 2557)	1	0	1	1	1	1	1	1	0	0	0	0	1	1	1	1	0	1	Asia , Southeast Asia	Indonesia	3799000	IDR	2023	2024-02-22 14:12:00
Oppo A79 5G 2023 Premium Edition Dual SIM TD-LTE IN V2 128GB CPH2553 (BBK 2557)	1	0	1	1	1	1	1	1	0	0	0	0	1	1	1	1	0	1	Asia	India	22999	INR	2023	2024-02-22 14:30:00
Oppo A79 5G 2023 Premium Edition Global Dual SIM TD-LTE V1 256GB CPH2557 (BBK 2557)	1	0	1	1	1	1	1	1	0	0	0	0	1	1	1	1	0	1	Africa , Asia , Eastern Europe , Europe , Middle East , Southeast Asia , Western Europe	HK , Italy , Malaysia , Poland , Romania , Saudi Arabia , Singapore , South Africa , Spain , Thailand , Tunisie , UAE , Vietnam	7990000	VND	2023	2024-02-22 14:11:00
Oppo A79 5G 2023 Standard Edition Global Dual SIM TD-LTE V1 128GB CPH2557 (BBK 2557)	1	0	1	1	1	1	1	1	0	0	0	0	1	1	1	1	0	1	Asia , Australia , Eastern Europe , Europe , Southeast Asia , Western Europe	Australia , Bulgaria , Croatia , France , Italy , Netherlands , Poland , Portugal , Romania , Slovakia , Slovenia , Spain , Thailand , Vietnam			2023	2024-02-22 14:07:00
Oppo A98 5G Dual SIM TD-LTE APAC V3 256GB CPH2529 (BBK 2527)	1	0	1	1	1	1	1	1	0	0	0	0	1	1	1	1	0	1	Asia , Oceania , Southeast Asia	Malaysia , Philippines			2023	2023-11-09 21:38:00
Oppo A98 5G Dual SIM TD-LTE ID V2 256GB CPH2529 (BBK 2527)	1	0	1	1	1	1	1	1	0	0	0	0	1	1	1	1	0	1	Asia , Southeast Asia	Indonesia			2023	2023-11-09 22:00:00
Oppo A98 5G Dual SIM TD-LTE TW V4 256GB CPH2529 (BBK 2527)	1	0	1	1	1	1	1	1	0	0	0	0	1	1	1	1	0	1	Asia	Taiwan	11999	TWD	2023	2023-11-09 21:52:00
Oppo A98 5G Global Dual SIM TD-LTE V1 256GB CPH2529 (BBK 2527)	1	0	1	1	1	1	1	1	0	0	0	0	1	1	1	1	0	1	Africa , Asia , Australia , Eastern Europe , Europe , Oceania , Southeast Asia , Western Europe	Australia , Belgium , Croatia , Czech , Denmark , Estonia , Egypt , Finland , France , Greece , Germany , Hungary , Italy , Kenya , Latvia , Lithuania , Malaysia , Netherlands , Philippines , Poland , Portugal , Romania , Saudi Arabia , Serbia , Slovakia , Slovenia , South Africa , Spain , Sweden , Switzerland , Tanzania , Thailand , UAE , Ukraine , Vietnam	649	AUD	2023	2023-11-09 18:45:00
Oppo F23 5G Dual SIM TD-LTE V5 IN 256GB CPH2527 (BBK 2527)	1	0	1	1	1	1	1	1	0	0	0	0	1	1	1	1	0	1	Asia	India	28999	INR	2023	2023-09-10 15:30:00
Oppo Find N2 Flip 5G Standard Edition Dual SIM TD-LTE ID V2 256GB CPH2437 (BBK Dragonfly)	1	0	1	1	1	1	1	1	0	0	0	0	1	1	1	1	0	1	Asia , Southeast Asia	Indonesia	15999	IDR	2023	2023-07-13 22:26:00
Oppo Find N2 Flip 5G Standard Edition Dual SIM TD-LTE TW V3 256GB CPH2437 (BBK Dragonfly)	1	0	1	1	1	1	1	1	0	0	0	0	1	1	1	1	0	1	Asia	Taiwan	31999	TWD	2023	2023-07-13 22:38:00
Oppo Find N2 Flip 5G Standard Edition Global Dual SIM TD-LTE V1 256GB CPH2437 (BBK Dragonfly)	1	0	1	1	1	1	1	1	0	0	0	0	1	1	1	1	0	1	Africa , Asia , Australia , Eastern Europe , Europe , Middle East , North America , Oceania , South America , Southeast Asia , Western Europe , Worldwide	Australia , Austria , Belarus , Belgium , Bolivia , Brazil , Bulgaria , Canada , Colombia , Cyprus , Croatia , Czech , Denmark , Egypt , Estonia , Finland , France , Greece , Germany , HK , Hungary , India , Iran , Iraq , Ireland , Italy , Kazakhstan , Latvia , Lithuania , Malaysia , Netherlands , Norway , Peru , Philippines , Poland , Portugal , Romania , Russia , Saudi Arabia , Serbia , Singapo…	1099	EUR	2023	2023-07-08 14:32:00
Oppo Find N2 Flip 5G Standard Edition Global TD-LTE V1 256GB CPH2437 (BBK Dragonfly)	1	0	1	1	1	1	1	1	0	0	0	0	1	1	1	1	0	1	Europe , North America , South America	Chile , Mexico , Peru	24999	MXN	2023	2023-07-13 23:02:00
Oppo Find N3 5G 2023 Premium Edition Dual SIM TD-LTE CN 1TB PHN110 (BBK Hedwig)	1	1	1	1	1	1	1	1	0	0	0	0	1	1	1	1	0	1	Asia	China	12999	CNY	2023	2024-04-22 21:23:00
Oppo Find N3 5G 2023 Premium Edition Global Dual SIM TD-LTE 512GB CPH2499 (BBK Hedwig)	1	1	1	1	1	1	1	1	0	0	0	0	1	1	1	1	0	1	Africa , Asia , Australia , Eastern Europe , Europe , Middle East , Southeast Asia	Australia , Bangladesh , Belarus , Cambodia , Egypt , Indonesia , Jordan , Kazakhstan , Malaysia , NZ , Russia , Saudi Arabia , Singapore , Taiwan , Tunisie , UAE , Vietnam	2399	SGD	2023	2024-04-23 19:44:00
Oppo Find N3 5G 2023 Premium Edition Global TD-LTE 512GB CPH2499 (BBK Hedwig)	1	1	1	1	1	1	1	1	0	0	0	0	1	1	1	1	0	1	North America	Mexico			2023	2024-04-23 20:10:00
Oppo Find N3 5G 2023 Standard Edition Dual SIM TD-LTE CN 512GB PHN110 (BBK Hedwig)	1	1	1	1	1	1	1	1	0	0	0	0	1	1	1	1	0	1	Asia	China	9999	CNY	2023	2024-04-23 13:28:00
Oppo Find N3 Flip 5G Dual SIM TD-LTE V1 ID 256GB CPH2519 (BBK Flamingo)	1	0	1	1	1	1	1	1	0	0	0	0	1	1	1	1	0	1	Asia , Southeast Asia	Indonesia	1599000		2023	2024-04-24 17:23:00
Oppo Find N3 Flip 5G Dual SIM TD-LTE V3 CN 256GB PHT110 (BBK Flamingo)	1	0	1	1	1	1	1	1	0	0	0	0	1	1	1	1	0	1	Asia	China	6799		2023	2024-04-24 19:42:00
Oppo Find N3 Flip 5G Dual SIM TD-LTE V3 CN 512GB PHT110 (BBK Flamingo)	1	0	1	1	1	1	1	1	0	0	0	0	1	1	1	1	0	1	Asia	China	7599		2023	2024-04-24 20:34:00
Oppo Find N3 Flip 5G Global Dual SIM TD-LTE V2 256GB CPH2519 (BBK Flamingo)	1	0	1	1	1	1	1	1	0	0	0	0	1	1	1	1	0	1	Africa , Asia , Eastern Europe , Europe , Middle East , Oceania , Southeast Asia , Western Europe , Worldwide	Austria , Bangladesh , Belarus , Belgium , Bolivia , Bulgaria , Cambodia , Croatia , Cyprus , Czech , Denmark , Estonia , Finland , France , Greece , Germany , HK , Hungary , India , Ireland , Italy , Kazakhstan , Latvia , Lithuania , Malaysia , Netherlands , Norway , Philippines , Poland , Portugal , Russia , Romania , Serbia , Slovakia , Singapore , Slovenia , South Africa , Spain , Switzerland…	32990	TWD	2023	2024-04-24 17:28:00
Oppo Find N3 Flip 5G Global TD-LTE V2 256GB CPH2519 (BBK Flamingo)	1	0	1	1	1	1	1	1	0	0	0	0	1	1	1	1	0	1	North America	Mexico	24999	MXN	2023	2024-04-24 17:05:00
Oppo Find X6 5G Premium Edition Dual SIM TD-LTE CN 512GB PGFM10 (BBK Luna CN)	1	0	1	1	1	1	1	1	0	0	0	0	1	1	1	1	0	1	Asia	China	4999	CNY	2023	2023-09-30 22:11:00
Oppo Find X6 5G Standard Edition Dual SIM TD-LTE CN 256GB PGFM10 (BBK Luna CN)	1	0	1	1	1	1	1	1	0	0	0	0	1	1	1	1	0	1	Asia	China	4499	CNY	2023	2023-09-30 13:54:00
Oppo Find X6 Pro 5G Premium Edition Dual SIM TD-LTE CN 256GB PGEM10 (BBK Wukong)	1	0	1	1	1	1	1	1	0	0	0	0	1	1	1	1	0	1	Asia	China	6499	CNY	2023	2023-09-26 20:41:00
Oppo Find X6 Pro 5G Premium Edition Dual SIM TD-LTE CN 512GB PGEM10 (BBK Wukong)	1	0	1	1	1	1	1	1	0	0	0	0	1	1	1	1	0	1	Asia	China	6999	CNY	2023	2023-09-26 22:18:00
Oppo Find X6 Pro 5G Standard Edition Dual SIM TD-LTE CN 256GB PGEM10 (BBK Wukong)	1	0	1	1	1	1	1	1	0	0	0	0	1	1	1	1	0	1	Asia	China	5999	CNY	2023	2023-09-26 22:22:00
Oppo K11x 5G 2023 Premium Edition Dual SIM TD-LTE CN 256GB PHF110 (BBK Larry)	1	0	1	1	1	1	1	1	0	0	0	0	1	1	1	1	0	1	Asia	China	1899	CNY	2023	2023-09-10 16:11:00
Oppo K11x 5G 2023 Standard Edition Dual SIM TD-LTE CN 128GB PHF110 (BBK Larry)	1	0	1	1	1	1	1	1	0	0	0	0	1	1	1	1	0	1	Asia	China	1499	CNY	2023	2023-09-10 16:40:00
Oppo K11x 5G 2023 Standard Edition Dual SIM TD-LTE CN 256GB PHF110 (BBK Larry)	1	0	1	1	1	1	1	1	0	0	0	0	1	1	1	1	0	1	Asia	China	1699	CNY	2023	2023-09-10 16:39:00
Oppo Narzo 60x 5G 2023 Premium Edition Dual SIM TD-LTE IN 128GB RMX3782 (BBK R3782)	1	0	1	1	1	1	1	0	0	0	0	0	1	1	1	0	0	1	Asia	India	14999	INR	2023	2024-01-25 09:39:00
Oppo Narzo 60x 5G 2023 Standard Edition Dual SIM TD-LTE IN 128GB RMX3782 (BBK R3782)	1	0	1	1	1	1	1	0	0	0	0	0	1	1	1	0	0	1	Asia	India	13999	INR	2023	2024-01-25 09:13:00
Oppo Realme 10 Pro+ 5G NFC 2022 Premium Edition Dual SIM TD-LTE V1 RU 128GB RMX3687 (BBK R3686)	1	0	1	1	1	1	1	1	0	0	0	0	1	1	1	0	0	1	Asia , Eastern Europe , Europe	Russia	35900	RUB	2023	2023-08-10 14:13:00
Oppo Realme 10 Pro+ 5G NFC 2022 Premium Edition Global Dual SIM TD-LTE V2 128GB RMX3687 (BBK R3686B)	1	0	1	1	1	1	1	1	0	0	0	0	1	1	1	0	0	1	Asia , Eastern Europe , Europe , Middle East , North America , Oceania , Southeast Asia	Brazil , Indonesia , Malaysia , Mexico , Philippines , Turkey , Ukraine			2023	2023-08-10 15:26:00
Oppo Realme 10 Pro+ 5G NFC 2022 Standard Edition Global Dual SIM TD-LTE V2 128GB RMX3687 (BBK R3686B)	1	0	1	1	1	1	1	1	0	0	0	0	1	1	1	0	0	1	Asia , Eastern Europe , Europe , Middle East , Oceania , Southeast Asia	Brazil , Malaysia , Philippines , Turkey , Ukraine			2023	2023-08-10 15:36:00
Oppo Realme 10 Pro+ 5G NFC 2022 Top Edition Dual SIM TD-LTE V1 RU 256GB RMX3687 (BBK R3686)	1	0	1	1	1	1	1	1	0	0	0	0	1	1	1	0	0	1	Asia , Eastern Europe , Europe	Russia	39900	RUB	2023	2023-08-10 09:57:00
Oppo Realme 10 Pro+ 5G NFC 2022 Top Edition Dual SIM TD-LTE V2 TW 256GB RMX3687 (BBK R3686)	1	0	1	1	1	1	1	1	0	0	0	0	1	1	1	0	0	1	Asia	Taiwan			2023	2023-08-10 15:24:00
Oppo Realme 10 Pro+ 5G NFC 2022 Top Edition Global Dual SIM TD-LTE V2 256GB RMX3687 (BBK R3686B)	1	0	1	1	1	1	1	1	0	0	0	0	1	1	1	0	0	1	Asia , Eastern Europe , Europe , Middle East , North America , Oceania , South America , Southeast Asia	Brazil , Indonesia , Malaysia , Mexico , Philippines , Thailand , Turkey , Ukraine	16999	THB	2023	2023-08-10 14:15:00
Oppo Realme 10T 5G 2023 Premium Edition Global Dual SIM TD-LTE V2 256GB RMX3612 (BBK R3612)	1	0	1	1	1	1	1	0	0	0	0	0	1	1	1	0	0	1	Asia , Southeast Asia	Thailand	9999	THB	2023	2023-11-03 20:58:00
Oppo Realme 10T 5G 2023 Standard Edition Global Dual SIM TD-LTE V2 128GB RMX3612 (BBK R3612)	1	0	1	1	1	1	1	0	0	0	0	0	1	1	1	0	0	1	Asia , Southeast Asia	Thailand			2023	2023-11-03 21:15:00
Oppo Realme 11 4G 2023 Premium Edition Dual SIM TD-LTE V2 APAC 128GB RMX3636 (BBK 3636)	1	0	1	1	1	1	1	1	0	0	0	0	1	1	1	0	0	1	Asia , Oceania , Southeast Asia	Bangladesh , Myanmar , Philippines , Thailand , Vietnam	7390000	VND	2023	2024-01-25 12:47:00
Oppo Realme 11 4G 2023 Premium Edition Dual SIM TD-LTE V2 APAC 256GB RMX3636 (BBK 3636)	1	0	1	1	1	1	1	1	0	0	0	0	1	1	1	0	0	1	Asia , Oceania , Southeast Asia	Myanmar , Philippines , Thailand , Vietnam			2023	2024-01-25 13:43:00
Oppo Realme 11 4G 2023 Premium Edition Global Dual SIM TD-LTE V1 128GB RMX3635 (BBK 3636)	1	0	1	1	1	1	1	1	0	0	0	0	1	1	1	0	0	1	Asia , Eastern Europe , Europe , Middle East	Turkey , Ukraine			2023	2024-01-25 14:03:00
Oppo Realme 11 4G 2023 Premium Edition Global Dual SIM TD-LTE V1 256GB RMX3635 (BBK 3636)	1	0	1	1	1	1	1	1	0	0	0	0	1	1	1	0	0	1	Africa , Asia , Eastern Europe , Europe , Middle East	Egypt , Turkey , Ukraine			2023	2024-01-25 14:00:00
Oppo Realme 11 4G NFC 2023 Premium Edition Global Dual SIM TD-LTE V1 128GB RMX3636 (BBK 3636)	1	0	1	1	1	1	1	1	0	0	0	0	1	1	1	0	0	1	Asia , Eastern Europe , Europe	Belarus , Russia , Uzbekistan			2023	2024-01-25 13:58:00
Oppo Realme 11 4G NFC 2023 Premium Edition Global Dual SIM TD-LTE V1 256GB RMX3635 (BBK 3636)	1	0	1	1	1	1	1	1	0	0	0	0	1	1	1	0	0	1	Asia , Eastern Europe , Europe	Belarus , Kyrgyzstan , Russia , Uzbekistan	31999	RUB	2023	2024-01-25 13:48:00
Oppo Realme 11 5G 2023 Premium Edition Dual SIM TD-LTE CN 256GB RMX3751 (BBK R3750)	1	0	1	1	1	1	1	1	0	0	0	0	1	1	1	0	0	1	Asia	China	1799	CNY	2023	2024-01-29 13:51:00
Oppo Realme 11 5G 2023 Premium Edition Global Dual SIM TD-LTE V1 128GB RMX3780 (BBK R3780)	1	0	1	1	1	1	1	1	0	0	0	0	1	1	1	0	0	1	Asia , Eastern Europe , Europe , South America , Western Europe	Brazil , Colombia , India , Italy , Poland	18999	INR	2023	2024-01-21 14:30:00
Oppo Realme 11 5G 2023 Premium Edition Global Dual SIM TD-LTE V1 256GB RMX3780 (BBK R3780)	1	0	1	1	1	1	1	1	0	0	0	0	1	1	1	0	0	1	Asia , Eastern Europe , Europe , South America , Southeast Asia , Western Europe	Brazil , Colombia , India , Italy , Poland , Thailand	9499	THB	2023	2024-01-22 17:51:00
Oppo Realme 11 5G 2023 Standard Edition Dual SIM TD-LTE CN 128GB RMX3751 (BBK R3750)	1	0	1	1	1	1	1	1	0	0	0	0	1	1	1	0	0	1	Asia	China	999	CNY	2023	2024-01-29 14:05:00
Oppo Realme 11 5G 2023 Standard Edition Dual SIM TD-LTE CN 256GB RMX3751 (BBK R3750)	1	0	1	1	1	1	1	1	0	0	0	0	1	1	1	0	0	1	Asia	China	1599	CNY	2023	2024-01-29 14:08:00
Oppo Realme 11 5G 2023 Standard Edition Dual SIM TD-LTE V2 MY MX 256GB RMX3780 (BBK R3780)	1	0	1	1	1	1	1	1	0	0	0	0	1	1	1	0	0	1	Asia , North America , Southeast Asia	Malaysia , Mexico	8999	MXN	2023	2024-01-24 16:44:00
Oppo Realme 11 5G 2023 Standard Edition Global Dual SIM TD-LTE V1 128GB RMX3780 (BBK R3780)	1	0	1	1	1	1	1	1	0	0	0	0	1	1	1	0	0	1	Asia , Eastern Europe , Europe , South America , Southeast Asia , Western Europe	Brazil , Colombia , India , Italy , Poland , Thailand			2023	2024-01-21 13:55:00
Oppo Realme 11 5G NFC 2023 Standard Edition Dual SIM TD-LTE V2 TW 256GB RMX3781 (BBK R3780)	1	0	1	1	1	1	1	1	0	0	0	0	1	1	1	0	0	1	Asia	Taiwan	8990	TWD	2023	2024-01-24 16:43:00
Oppo Realme 11 Pro 5G 2023 Premium Edition Global Dual SIM TD-LTE V1 256GB RMX3771 (BBK R3770)	1	0	1	1	1	1	1	1	0	0	0	0	1	1	1	0	0	1	Asia , Eastern Europe , Europe , Oceania	Belarus , India , Philippines , Russia	27999	INR	2023	2024-01-19 21:21:00
Oppo Realme 11 Pro 5G 2023 Standard Edition Global Dual SIM TD-LTE V1 128GB RMX3771 (BBK R3770)	1	0	1	1	1	1	1	1	0	0	0	0	1	1	1	0	0	1	Asia , Eastern Europe , Europe , Oceania	Belarus , India , Philippines , Russia	23999	INR	2023	2024-01-19 21:19:00
Oppo Realme 11 Pro 5G 2023 Standard Edition Global Dual SIM TD-LTE V1 256GB RMX3771 (BBK R3770)	1	0	1	1	1	1	1	1	0	0	0	0	1	1	1	0	0	1	Asia , Eastern Europe , Europe , Oceania , Southeast Asia	Belarus , India , Malaysia , Philippines , Russia	24999	INR	2023	2024-01-19 20:51:00
Oppo Realme 11 Pro 5G NFC 2023 Premium Edition Dual SIM TD-LTE V3 CN 256GB RMX3770 (BBK R3770)	1	0	1	1	1	1	1	1	0	0	0	0	1	1	1	0	0	1	Asia	China	1999	CNY	2023	2024-01-19 21:39:00
Oppo Realme 11 Pro 5G NFC 2023 Premium Edition Dual SIM TD-LTE V3 CN 512GB RMX3770 (BBK R3770)	1	0	1	1	1	1	1	1	0	0	0	0	1	1	1	0	0	1	Asia	China	2199	CNY	2023	2024-01-19 21:35:00
Oppo Realme 11 Pro 5G NFC 2023 Standard Edition Dual SIM TD-LTE V2 TW TH 256GB RMX3770 (BBK R3770)	1	0	1	1	1	1	1	1	0	0	0	0	1	1	1	0	0	1	Asia , Southeast Asia	Taiwan , Thailand	12990	TWD	2023	2024-01-19 17:37:00
Oppo Realme 11 Pro 5G NFC 2023 Standard Edition Dual SIM TD-LTE V3 CN 256GB RMX3770 (BBK R3770)	1	0	1	1	1	1	1	1	0	0	0	0	1	1	1	0	0	1	Asia	China	1699	CNY	2023	2024-01-19 21:30:00
Oppo Realme 11 Pro 5G NFC 2023 Standard Edition Global Dual SIM TD-LTE V1 256GB RMX3770 (BBK R3770)	1	0	1	1	1	1	1	1	0	0	0	0	1	1	1	0	0	1	Asia , Eastern Europe , Europe , Middle East , Southeast Asia , Western Europe	Czech , Germany , Greece , Italy , Poland , Serbia , Spain , Turkey , Vietnam	11990000	VND	2023	2024-01-19 17:46:00
Oppo Realme 11 Pro+ 5G 2023 Premium Edition Global Dual SIM TD-LTE V1 256GB RMX3741 (BBK R3740)	1	0	1	1	1	1	1	1	0	0	0	0	1	1	1	0	0	1	Asia , Eastern Europe , Europe , Oceania , South America , Southeast Asia	Belarus , Brazil , India , Kazakhstan , Kyrgyzstan , Malaysia , Philippines , Russia , Singapore , Uzbekistan	32999	INR	2023	2024-01-10 13:28:00
Oppo Realme 11 Pro+ 5G 2023 Premium Edition Global Dual SIM TD-LTE V1 512GB RMX3741 (BBK R3740)	1	0	1	1	1	1	1	1	0	0	0	0	1	1	1	0	0	1	Asia , Eastern Europe , Europe , Oceania , South America , Southeast Asia	Armenia , Azerbaijan , Belarus , Brazil , Kazakhstan , Kyrgyzstan , Malaysia , Philippines , Russia , Singapore	1999	MYR	2023	2024-01-13 23:07:00
Oppo Realme 11 Pro+ 5G 2023 Standard Edition Global Dual SIM TD-LTE V1 128GB RMX3741 (BBK R3740)	1	0	1	1	1	1	1	1	0	0	0	0	1	1	1	0	0	1	Asia , Southeast Asia	Bangladesh , Malaysia , Myanmar			2023	2024-01-13 23:01:00
Oppo Realme 11 Pro+ 5G 2023 Standard Edition Global Dual SIM TD-LTE V1 256GB RMX3741 (BBK R3740)	1	0	1	1	1	1	1	1	0	0	0	0	1	1	1	0	0	1	Asia , Eastern Europe , Europe , Southeast Asia	India , Kazakhstan , Kyrgyzstan , Malaysia , Russia , Singapore , Uzbekistan	27999	INR	2023	2024-01-13 22:54:00
Oppo Realme 11 Pro+ 5G NFC 2023 Premium Edition Dual SIM TD-LTE V2 MX TW TH 512GB RMX3740 (BBK R3740)	1	0	1	1	1	1	1	1	0	0	0	0	1	1	1	0	0	1	Asia , North America , Southeast Asia	Mexico , Taiwan , Thailand	16999	TWD	2023	2024-01-13 09:30:00
Oppo Realme 11 Pro+ 5G NFC 2023 Premium Edition Dual SIM TD-LTE V3 CN 1TB RMX3740 (BBK R3740)	1	0	1	1	1	1	1	1	0	0	0	0	1	1	1	0	0	1	Asia	China	2599	CNY	2023	2024-01-13 10:00:00
Oppo Realme 11 Pro+ 5G NFC 2023 Premium Edition Dual SIM TD-LTE V3 CN 256GB RMX3740 (BBK R3740)	1	0	1	1	1	1	1	1	0	0	0	0	1	1	1	0	0	1	Asia	China	1999	CNY	2023	2024-01-10 10:40:00
Oppo Realme 11 Pro+ 5G NFC 2023 Premium Edition Dual SIM TD-LTE V3 CN 512GB RMX3740 (BBK R3740)	1	0	1	1	1	1	1	1	0	0	0	0	1	1	1	0	0	1	Asia	China	2299	CNY	2023	2024-01-13 10:05:00
Oppo Realme 11 Pro+ 5G NFC 2023 Premium Edition Global Dual SIM TD-LTE V1 256GB RMX3740 (BBK R3740)	1	0	1	1	1	1	1	1	0	0	0	0	1	1	1	0	0	1	Asia , Eastern Europe , Europe , Middle East , South America , Western Europe	Brazil , Colombia , Czech , France , Italy , Poland , Spain			2023	2024-01-14 12:41:00
Oppo Realme 11 Pro+ 5G NFC 2023 Premium Edition Global Dual SIM TD-LTE V1 512GB RMX3740 (BBK R3740)	1	0	1	1	1	1	1	1	0	0	0	0	1	1	1	0	0	1	Asia , Eastern Europe , Europe , Middle East , South America , Southeast Asia , Western Europe	Colombia , Czech , France , Italy , Poland , Spain , Turkey , Vietnam	25797	TRY	2023	2024-01-13 23:13:00
Oppo Realme 11 Pro+ 5G NFC 2023 Standard Edition Dual SIM TD-LTE V2 MX 256GB RMX3740 (BBK R3740)	1	0	1	1	1	1	1	1	0	0	0	0	1	1	1	0	0	1	North America	Mexico			2023	2024-01-15 23:11:00
Oppo Realme 11 Pro+ 5G NFC 2023 Standard Edition Global Dual SIM TD-LTE V1 128GB RMX3740 (BBK R3740)	1	0	1	1	1	1	1	1	0	0	0	0	1	1	1	0	0	1	Asia , Eastern Europe , Europe , Middle East , South America , Western Europe	Brazil , Colombia , Czech , France , Italy , Poland , Spain			2023	2024-01-14 12:47:00
Oppo Realme 11x 5G 2023 Premium Edition Dual SIM TD-LTE APAC V2 128GB RMX3785 (BBK R3785)	1	0	1	1	1	1	1	0	0	0	0	0	1	1	1	0	0	1	Asia , Southeast Asia	India , Malaysia , Thailand	15999	INR	2023	2024-01-25 12:24:00
Oppo Realme 11x 5G 2023 Standard Edition Dual SIM TD-LTE APAC V2 128GB RMX3785 (BBK R3785)	1	0	1	1	1	1	1	0	0	0	0	0	1	1	1	0	0	1	Asia	India	14999	INR	2023	2024-01-25 11:58:00
Oppo Realme 11x 5G NFC 2023 Premium Edition Global Dual SIM TD-LTE V1 128GB RMX3784 (BBK R3785)	1	0	1	1	1	1	1	0	0	0	0	0	1	1	1	0	0	1	Asia	Taiwan	7490	TWD	2023	2024-01-25 12:32:00
Oppo Realme C55 2023 Base Edition Global Dual SIM TD-LTE V1 64GB RMX3710 (BBK R3710)	1	0	1	1	1	1	1	1	0	0	0	0	1	1	1	0	0	1	Asia	India	10999	INR	2023	2023-11-27 13:38:00
Oppo Realme C55 2023 Premium Edition Dual SIM TD-LTE MY TH V2 256GB RMX3710 (BBK R3710)	1	0	1	1	1	1	1	1	0	0	0	0	1	1	1	0	0	1	Asia , Southeast Asia	Malaysia , Thailand	7299	THB	2023	2023-11-27 13:28:00
Oppo Realme C55 2023 Premium Edition Global Dual SIM TD-LTE V1 256GB RMX3710 (BBK R3710)	1	0	1	1	1	1	1	1	0	0	0	0	1	1	1	0	0	1	Africa , Asia , Eastern Europe , Europe , Middle East , Oceania , South America , Southeast Asia , Western Europe	Bangladesh , Belarus , Bulgaria , Cambodia , Colombia , Cyprus , Czech , Egypt , France , Germany , Greece , India , Indonesia , Italy , Nepal , Philippines , Poland , Portugal , Russia , Romania , Slovakia , South Africa , Spain , Taiwan , UK , Ukraine , USA , Vietnam	17999	RUB	2023	2023-11-27 12:15:00
Oppo Realme C55 2023 Premium Edition TD-LTE LATAM V3 256GB RMX3710 (BBK R3710)	1	0	1	1	1	1	1	1	0	0	0	0	1	1	1	0	0	1	North America	Mexico	6499	THB	2023	2023-11-27 13:41:00
Oppo Realme C55 2023 Standard Edition Dual SIM TD-LTE MY TH V2 128GB RMX3710 (BBK R3710)	1	0	1	1	1	1	1	1	0	0	0	0	1	1	1	0	0	1	Asia , Southeast Asia	Malaysia , Thailand	6499	THB	2023	2023-11-27 13:28:00
Oppo Realme C55 2023 Standard Edition Global Dual SIM TD-LTE V1 128GB RMX3710 (BBK R3710)	1	0	1	1	1	1	1	1	0	0	0	0	1	1	1	0	0	1	Africa , Asia , Eastern Europe , Europe , Middle East , Oceania , Southeast Asia , Western Europe	Bangladesh , Belarus , Bulgaria , Cambodia , Cyprus , Czech , Egypt , France , Greece , Germany , Indonesia , Italy , Nepal , Philippines , Poland , Portugal , Russia , Romania , Slovakia , South Africa , Spain , Taiwan , UK , Ukraine , USA , Vietnam	169.99	EUR	2023	2023-11-27 13:30:00
Oppo Realme C55 2023 Standard Edition Global Dual SIM TD-LTE V1 64GB RMX3710 (BBK R3710)	1	0	1	1	1	1	1	1	0	0	0	0	1	1	1	0	0	1	Asia	India	11999	INR	2023	2023-11-27 13:35:00
Oppo Realme C67 4G 2023 Standard Edition Global Dual SIM TD-LTE 128GB RMX3891 (BBK R3890)	1	0	1	1	1	1	1	1	0	0	0	0	1	1	1	0	0	1	Asia , Southeast Asia	Myanmar , Thailand	7499	THB	2023	2024-01-29 14:50:00
Oppo Realme C67 4G NFC 2023 Standard Edition Global Dual SIM TD-LTE 128GB RMX3890 (BBK R3890)	1	0	1	1	1	1	1	1	0	0	0	0	1	1	1	0	0	1	Asia , Southeast Asia	Indonesia , Malaysia , Pakistan , Singapore	2599000	IDR	2023	2024-01-29 14:34:00
Oppo Realme C67 4G NFC 2023 Standard Edition Global Dual SIM TD-LTE 256GB RMX3890 (BBK R3890)	1	0	1	1	1	1	1	1	0	0	0	0	1	1	1	0	0	1	Asia , Southeast Asia	Indonesia , Malaysia , Singapore	899	MYR	2023	2024-01-29 14:25:00
Oppo Realme C67 5G 2023 Premium Edition Dual SIM TD-LTE IN 128GB RMX3782 (BBK R3782)	1	0	1	1	1	1	1	0	0	0	0	0	1	1	1	0	0	1	Asia	India	14999	INR	2023	2024-01-24 21:44:00
Oppo Realme C67 5G 2023 Standard Edition Dual SIM TD-LTE IN 128GB RMX3782 (BBK R3782)	1	0	1	1	1	1	1	0	0	0	0	0	1	1	1	0	0	1	Asia	India	13999	INR	2023	2024-01-25 09:05:00
Oppo Realme GT Neo 5 5G 2023 150W Base Edition Dual SIM TD-LTE CN 256GB RMX3706 (BBK R3706)	1	0	1	1	1	1	1	1	0	0	0	0	1	1	1	0	0	1	Asia	China	2599	CNY	2023	2023-09-15 15:47:00
Oppo Realme GT Neo 5 5G 2023 150W Premium Edition Dual SIM TD-LTE CN 1TB RMX3706 (BBK R3706)	1	0	1	1	1	1	1	1	0	0	0	0	1	1	1	0	0	1	Asia	China	3299	CNY	2023	2023-09-15 15:35:00
Oppo Realme GT Neo 5 5G 2023 150W Premium Edition Dual SIM TD-LTE CN 256GB RMX3706 (BBK R3706)	1	0	1	1	1	1	1	1	0	0	0	0	1	1	1	0	0	1	Asia	China	2999	CNY	2023	2023-09-15 15:44:00
Oppo Realme GT Neo 5 5G 2023 150W Premium Edition Dual SIM TD-LTE CN 512GB RMX3706 (BBK R3706)	1	0	1	1	1	1	1	1	0	0	0	0	1	1	1	0	0	1	Asia	China	3199	CNY	2023	2023-09-15 15:30:00
Oppo Realme GT Neo 5 5G 2023 150W Standard Edition Dual SIM TD-LTE CN 256GB RMX3706 (BBK R3706)	1	0	1	1	1	1	1	1	0	0	0	0	1	1	1	0	0	1	Asia	China	2799	CNY	2023	2023-09-15 15:21:00
Oppo Realme GT Neo 5 5G 2023 240W Premium Edition Dual SIM TD-LTE CN 1TB RMX3708 (BBK R3706)	1	0	1	1	1	1	1	1	0	0	0	0	1	1	1	0	0	1	Asia	China	3499	CNY	2023	2023-09-14 22:00:00
Oppo Realme GT Neo 5 5G 2023 240W Premium Edition Dual SIM TD-LTE CN 256GB RMX3708 (BBK R3706)	1	0	1	1	1	1	1	1	0	0	0	0	1	1	1	0	0	1	Asia	China	3199	CNY	2023	2023-09-15 15:07:00
Oppo Realme GT Neo5 SE 5G Premium Edition Dual SIM TD-LTE CN 256GB RMX3700 (BBK R3700)	1	0	1	1	1	1	1	1	0	0	0	0	1	1	1	1	0	1	Asia	China	2199	CNY	2023	2023-12-06 20:16:00
Oppo Realme GT Neo5 SE 5G Premium Edition Dual SIM TD-LTE CN 512GB RMX3700 (BBK R3700)	1	0	1	1	1	1	1	1	0	0	0	0	1	1	1	1	0	1	Asia	China	2299	CNY	2023	2023-12-06 20:53:00
Oppo Realme GT Neo5 SE 5G Standard Edition Dual SIM TD-LTE CN 256GB RMX3700 (BBK R3700)	1	0	1	1	1	1	1	1	0	0	0	0	1	1	1	1	0	1	Asia	China	1999	CNY	2023	2023-12-06 20:46:00
Oppo Realme GT Neo5 SE 5G Top Edition Dual SIM TD-LTE CN 1TB RMX3700 (BBK R3700)	1	0	1	1	1	1	1	1	0	0	0	0	1	1	1	1	0	1	Asia	China	2599	CNY	2023	2023-12-06 20:42:00
Oppo Realme GT3 5G 2023 240W Premium Edition Global Dual SIM TD-LTE 256GB RMX3709 (BBK R3706)	1	0	1	1	1	1	1	1	0	0	0	0	1	1	1	0	0	1	Asia , Eastern Europe , Europe , Western Europe	Belgium , Czech , Denmark , France , Germany , Greece , Italy , Netherlands , Poland , Portugal , Russia , Serbia , Slovakia , Slovenia , Spain			2023	2023-11-11 21:22:00
Oppo Realme Narzo 60 5G 2023 Standard Edition Dual SIM TD-LTE IN 128GB RMX3750 (BBK R3750)	1	0	1	1	1	1	1	1	0	0	0	0	1	1	1	0	0	1	Asia	India	17999	INR	2023	2024-01-29 13:48:00
Oppo Realme Narzo 60 5G 2023 Standard Edition Dual SIM TD-LTE IN 256GB RMX3750 (BBK R3750)	1	0	1	1	1	1	1	1	0	0	0	0	1	1	1	0	0	1	Asia	India	19999	INR	2023	2024-01-29 12:57:00
Oppo Realme V50 5G 2023 Premium Edition Dual SIM TD-LTE V3 CN 256GB RMX3783 / V50s (BBK R3783)	1	0	1	1	1	1	1	1	0	0	0	0	1	1	1	0	0	1	Asia , Southeast Asia	China	1399	CNY	2023	2024-01-24 17:30:00
Oppo Realme V50 5G 2023 Standard Edition Dual SIM TD-LTE V3 CN 128GB RMX3783 / V50s (BBK R3783)	1	0	1	1	1	1	1	1	0	0	0	0	1	1	1	0	0	1	Asia , Southeast Asia	China	1199	CNY	2023	2024-01-24 17:35:00
Oppo Reno 9 A 5G 2023 TD-LTE JP 128GB A301OP (BBK 2523)	1	0	1	1	1	1	1	1	0	0	0	0	1	1	1	1	0	1	Asia	Japan	41400	JPY	2023	2023-11-11 20:27:00
Oppo Reno10 5G 2023 Dual SIM TD-LTE APAC V3 256GB CPH2531 (BBK 2531)	1	0	1	1	1	1	1	1	0	0	0	0	1	1	1	1	0	1	Asia , Australia , Southeast Asia	Australia , HK , Malaysia , Singapore , Thailand , Vietnam			2023	2024-02-06 13:32:00
Oppo Reno10 5G 2023 Dual SIM TD-LTE ID V2 256GB CPH2531 (BBK 2531)	1	0	1	1	1	1	1	1	0	0	0	0	1	1	1	1	0	1	Asia , Southeast Asia	Indonesia	5999000	IDR	2023	2024-02-03 17:33:00
Oppo Reno10 5G 2023 Dual SIM TD-LTE TW V4 128GB CPH2531 (BBK 2531)	1	0	1	1	1	1	1	1	0	0	0	0	1	1	1	1	0	1	Asia	Taiwan			2023	2024-02-04 11:53:00
Oppo Reno10 5G 2023 Dual SIM TD-LTE TW V4 256GB CPH2531 (BBK 2531)	1	0	1	1	1	1	1	1	0	0	0	0	1	1	1	1	0	1	Asia	Taiwan			2023	2024-02-04 11:52:00
Oppo Reno10 5G 2023 Global Dual SIM TD-LTE V1 128GB CPH2531 (BBK 2531)	1	0	1	1	1	1	1	1	0	0	0	0	1	1	1	1	0	1	Africa , Asia , Middle East , Southeast Asia	Egypt , Vietnam			2023	2024-02-03 17:27:00
Oppo Reno10 5G 2023 Global Dual SIM TD-LTE V1 256GB CPH2531 (BBK 2531)	1	0	1	1	1	1	1	1	0	0	0	0	1	1	1	1	0	1	Africa , Asia , Australia , Eastern Europe , Europe , North America , Oceania , Southeast Asia , Western Europe	Argentina , Australia , Belgium , Brazil , Cambodia , Czech , Egypt , France , Germany , Greece , India , Ireland , Italy , Kazakhstan , Kenya , Malaysia , Mexico , Netherlands , Peru , Philippines , Poland , Portugal , Romania , Russia , Saudi Arabia , Serbia , Singapore , Slovakia , South Africa , Spain , Thailand , UAE , UK , Vietnam	414.99	EUR	2023	2024-02-03 12:45:00
Oppo Reno10 5G 2023 Premium Edition Dual SIM TD-LTE CN 256GB PHW110	1	0	1	1	1	1	1	1	0	0	0	0	1	1	1	1	0	1	Asia	China	2799	CNY	2023	2024-01-31 14:20:00
Oppo Reno10 5G 2023 Premium Edition Dual SIM TD-LTE CN 512GB PHW110	1	0	1	1	1	1	1	1	0	0	0	0	1	1	1	1	0	1	Asia	China	2999	CNY	2023	2024-01-31 14:44:00
Oppo Reno10 5G 2023 Standard Edition Dual SIM TD-LTE CN 256GB PHW110	1	0	1	1	1	1	1	1	0	0	0	0	1	1	1	1	0	1	Asia	China	2499	CNY	2023	2024-01-31 14:50:00
Oppo Reno10 Pro 5G 2023 Dual SIM TD-LTE APAC V3 256GB CPH2525 (BBK 2525)	1	0	1	1	1	1	1	1	0	0	0	0	1	1	1	1	0	1	Asia , Australia , Southeast Asia	Australia , HK , Malaysia , Singapore , Thailand , Vietnam			2023	2024-02-03 11:33:00
Oppo Reno10 Pro 5G 2023 Dual SIM TD-LTE ID V2 256GB CPH2525 (BBK 2525)	1	0	1	1	1	1	1	1	0	0	0	0	1	1	1	1	0	1	Asia , Southeast Asia	Indonesia	7999000	IDR	2023	2024-02-02 21:57:00
Oppo Reno10 Pro 5G 2023 Dual SIM TD-LTE JP 256GB A302OP (BBK 2525)	1	0	1	1	1	1	1	1	0	0	0	0	1	1	1	1	0	1	Asia	Japan	80640	JPY	2023	2024-02-03 11:05:00
Oppo Reno10 Pro 5G 2023 Dual SIM TD-LTE JP 256GB CPH2541 (BBK 2525)	1	0	1	1	1	1	1	1	0	0	0	0	1	1	1	1	0	1	Asia	Japan	86800	JPY	2023	2024-02-02 22:17:00
Oppo Reno10 Pro 5G 2023 Dual SIM TD-LTE TW V4 256GB CPH2525 (BBK 2525)	1	0	1	1	1	1	1	1	0	0	0	0	1	1	1	1	0	1	Asia	Taiwan	17999	TWD	2023	2024-02-02 21:01:00
Oppo Reno10 Pro 5G 2023 Global Dual SIM TD-LTE 256GB CPH2525 (BBK 2525)	1	0	1	1	1	1	1	1	0	0	0	0	1	1	1	1	0	1	Africa , Asia , Australia , Eastern Europe , Europe , Middle East , Oceania , Southeast Asia , Western Europe	Australia , Cambodia , Czech , France , Greece , Germany , Hungary , India , Ireland , Italy , Kenya , Malaysia , NZ , Philippines , Poland , Portugal , Romania , Saudi Arabia , Serbia , Singapore , Slovakia , South Africa , Spain , Thailand , UAE , UK , Vietnam	524.99	EUR	2023	2024-02-02 20:46:00
Oppo Reno10 Pro 5G Premium Edition Dual SIM TD-LTE CN 256GB PHV110	1	0	1	1	1	1	1	1	0	0	0	0	1	1	1	1	0	1	Asia	China	3499	CNY	2023	2024-02-03 12:04:00
Oppo Reno10 Pro 5G Premium Edition Dual SIM TD-LTE CN 512GB PHV110	1	0	1	1	1	1	1	1	0	0	0	0	1	1	1	1	0	1	Asia	China	3899	CNY	2023	2024-02-03 12:27:00
Oppo Reno10 Pro+ 5G Premium Edition Dual SIM TD-LTE CN V5 256GB PHU110 (BBK 2521)	1	0	1	1	1	1	1	1	0	0	0	0	1	1	1	1	0	1	Asia	China	3899	CNY	2023	2024-01-31 13:15:00
Oppo Reno10 Pro+ 5G Premium Edition Dual SIM TD-LTE CN V5 512GB PHU110 (BBK 2521)	1	0	1	1	1	1	1	1	0	0	0	0	1	1	1	1	0	1	Asia	China	4299	CNY	2023	2024-01-30 12:21:00
Oppo Reno10 Pro+ 5G Standard Edition Dual SIM TD-LTE EU V3 256GB CPH2521 (BBK 2521)	1	0	1	1	1	1	1	1	0	0	0	0	1	1	1	1	0	1	Asia , Eastern Europe , Europe	Belarus , Poland , Romania , Russia			2023	2024-01-31 13:58:00
Oppo Reno10 Pro+ 5G Standard Edition Dual SIM TD-LTE ID V2 256GB CPH2521 (BBK 2521)	1	0	1	1	1	1	1	1	0	0	0	0	1	1	1	1	0	1	Asia , Southeast Asia	Indonesia	10999000	IDR	2023	2024-01-31 13:21:00
Oppo Reno10 Pro+ 5G Standard Edition Global Dual SIM TD-LTE TW V4 256GB CPH2521 (BBK 2521)	1	0	1	1	1	1	1	1	0	0	0	0	1	1	1	1	0	1	Asia	Taiwan	26999	TWD	2023	2024-01-31 14:07:00
Oppo Reno10 Pro+ 5G Standard Edition Global Dual SIM TD-LTE V1 256GB CPH2521 (BBK 2521)	1	0	1	1	1	1	1	1	0	0	0	0	1	1	1	1	0	1	Africa , Asia , Middle East , Oceania , Southeast Asia	HK , India , Malaysia , Philippines , Saudi Arabia , Singapore , South Africa , Thailand , UAE , Vietnam	31990	THB	2023	2024-01-31 13:47:00
Oppo Reno11 5G 2024 Premium Edition Dual SIM TD-LTE CN 256GB PJH110 (BBK 2599A)	1	0	1	1	1	1	1	1	0	0	0	0	1	1	1	1	0	1	Asia	China	2799	CNY	2023	2024-05-19 17:20:00
Oppo Reno11 5G 2024 Premium Edition Dual SIM TD-LTE CN 512GB PJH110 (BBK 2599A)	1	0	1	1	1	1	1	1	0	0	0	0	1	1	1	1	0	1	Asia	China	2999	CNY	2023	2024-05-19 17:24:00
Oppo Reno11 5G 2024 Standard Edition Dual SIM TD-LTE CN 256GB PJH110 (BBK 2599A)	1	0	1	1	1	1	1	1	0	0	0	0	1	1	1	1	0	1	Asia	China	2499	CNY	2023	2024-05-19 16:57:00
Oppo Reno11 Pro 5G Dual SIM TD-LTE CN 256GB PJJ110 (BBK Daoxiang)	1	0	1	1	1	1	1	1	0	0	0	0	1	1	1	1	0	1	Asia	China	3499	CNY	2023	2024-05-20 11:07:00
Oppo Reno11 Pro 5G Dual SIM TD-LTE CN 512GB PJJ110 (BBK Daoxiang)	1	0	1	1	1	1	1	1	0	0	0	0	1	1	1	1	0	1	Asia	China	3799	CNY	2023	2024-05-20 10:50:00
Oppo Reno8 T 4G 2023 Dual SIM TD-LTE V2 BD 128GB CPH2481 (BBK 2481)	1	0	1	1	1	1	1	1	0	0	0	0	1	1	1	1	0	1	Asia , Southeast Asia	Bangladesh , Myanmar , Sri Lanka			2023	2023-09-09 13:29:00
Oppo Reno8 T 4G NFC 2023 Global Dual SIM TD-LTE V1 128GB CPH2481 (BBK 2481)	1	0	1	1	1	1	1	1	0	0	0	0	1	1	1	1	0	1	Africa , Asia , Eastern Europe , Europe , Middle East , Oceania , Southeast Asia , Western Europe	Belarus , Bulgaria , Estonia , France , Greece , Germany , Hungary , Ireland , Italy , Kazakhstan , Latvia , Lithuania , Philippines , Poland , Portugal , Russia , South Africa , Spain , UK , Ukraine , Vietnam	379	EUR	2023	2023-09-09 12:55:00
Oppo Reno8 T 4G NFC 2023 Global Dual SIM TD-LTE V1 256GB CPH2481 (BBK 2481)	1	0	1	1	1	1	1	1	0	0	0	0	1	1	1	1	0	1	Africa , Asia , Eastern Europe , Europe , Middle East , Oceania , Southeast Asia , Western Europe	Bangladesh , Bulgaria , Cambodia , Egypt , France , Greece , Germany , Hungary , Indonesia , Ireland , Italy , Jordan , Kazakhstan , Kenya , Malaysia , Nigeria , Philippines , Poland , Portugal , Russia , Saudi Arabia , South Africa , Spain , Thailand , UAE , UK , Vietnam	4899000	IDR	2023	2023-09-09 13:20:00
Oppo Reno8 T 5G 2023 Global Dual SIM TD-LTE V1 128GB CPH2505 (BBK 2505)	1	0	1	1	1	1	1	1	0	0	0	0	1	1	1	1	0	1	Asia , Europe , Southeast Asia	Cambodia , India , Russia , Singapore , Thailand , Vietnam	9999	VND	2023	2023-09-09 15:01:00
Oppo Reno8 T 5G 2023 Global Dual SIM TD-LTE V1 256GB CPH2505 (BBK 2505)	1	0	1	1	1	1	1	1	0	0	0	0	1	1	1	1	0	1	Africa , Asia , Europe , Middle East , Oceania , Southeast Asia	Algeria , Kazakhstan , Kenya , Malaysia , Nigeria , Philippines , Russia , Saudi Arabia , Singapore , Thailand , Tunisie , UAE , Vietnam	1799	MYR	2023	2023-09-09 15:05:00
Oppo Reno8 T 5G Dual SIM TD-LTE V2 ID 128GB CPH2505 (BBK 2505)	1	0	1	1	1	1	1	1	0	0	0	0	1	1	1	1	0	1	Asia , Southeast Asia	Indonesia	5499000	IDR	2023	2023-09-09 20:19:00
Oppo Reno8 T 5G Dual SIM TD-LTE V2 ID 256GB CPH2505 (BBK 2505)	1	0	1	1	1	1	1	1	0	0	0	0	1	1	1	1	0	1	Asia , Southeast Asia	Indonesia	6499000	IDR	2023	2023-09-09 20:15:00
Oppo Reno8 T 5G Dual SIM TD-LTE V3 BD KH 128GB CPH2505 (BBK 2505)	1	0	1	1	1	1	1	1	0	0	0	0	1	1	1	1	0	1	Asia , Oceania , Southeast Asia	Bangladesh , Cambodia , Myanmar , Philippines			2023	2023-09-09 22:09:00
Oppo Reno8 T 5G Dual SIM TD-LTE V4 TW 128GB CPH2505 (BBK 2505)	1	0	1	1	1	1	1	1	0	0	0	0	1	1	1	1	0	1	Asia	Taiwan	12999	TWD	2023	2023-09-09 21:18:00
Oppo Reno8 T 5G Dual SIM TD-LTE V4 TW 256GB CPH2505 (BBK 2505)	1	0	1	1	1	1	1	1	0	0	0	0	1	1	1	1	0	1	Asia	Taiwan	14999	TWD	2023	2023-09-09 21:05:00
Oppo Reno9 A 5G 2023 Dual SIM TD-LTE JP 128GB CPH2523 (BBK 2523)	1	0	1	1	1	1	1	1	0	0	0	0	1	1	1	1	0	1	Asia	Japan	53900	JPY	2023	2023-11-11 20:08:00
Reliance Orbic Fun+ 4G Dual SIM TD-LTE JP 64GB RC609LP	1	0	1	1	1	1	1	0	0	0	0	0	1	0	1	0	0	1	Asia	Japan	24800	JPY	2023	2023-09-06 10:46:00
Samsung SM-A055F/DS Galaxy A05 2023 Premium Edition Global Dual SIM TD-LTE 128GB (Samsung A055)	1	0	1	1	1	1	1	0	0	0	0	0	0	0	1	0	0	1	Australia , Southeast Asia	Bangladesh , Cambodia , Indonesia , Malaysia	1899000	IDR	2023	2024-02-29 21:04:00
Samsung SM-A055F/DS Galaxy A05 2023 Standard Edition Global Dual SIM TD-LTE 128GB (Samsung A055)	1	0	1	1	1	1	1	0	0	0	0	0	0	0	1	0	0	1	Africa , Asia , Eastern Europe , Europe , Middle East , Oceania , Southeast Asia	Armenia , Azerbaijan , Indonesia , Iran , Iraq , Jordan , Lebanon , Philippines , Saudi Arabia , Singapore , South Africa , Thailand , UAE , Ukraine	1599000	IDR	2023	2024-02-29 21:23:00
Samsung SM-A055F/DS Galaxy A05 2023 Standard Edition Global Dual SIM TD-LTE 64GB (Samsung A055)	1	0	1	1	1	1	1	0	0	0	0	0	0	0	1	0	0	1	Africa , Asia , Eastern Europe , Europe , Middle East , Oceania , Southeast Asia , Western Europe	Bangladesh , Bulgaria , Cambodia , Cyprus , Croatia , Czech , Greece , Hungary , India , Indonesia , Iran , Iraq , Italy , Jordan , Kenya , Kuwait , Lebanon , Pakistan , Philippines , Poland , Portugal , Saudi Arabia , Singapore , Slovakia , Slovenia , South Africa , Spain , Thailand , UAE	12499	INR	2023	2024-02-29 20:57:00
Samsung SM-A055M Galaxy A05 2023 Standard Edition TD-LTE LATAM 64GB (Samsung A055)	1	0	1	1	1	1	1	0	0	0	0	0	0	0	1	0	0	1	North America , South America	Mexico , Peru	2499	MXN	2023	2024-02-29 12:45:00
Samsung SM-A055M/DS Galaxy A05 2023 Standard Edition Dual SIM TD-LTE LATAM 128GB (Samsung A055)	1	0	1	1	1	1	1	0	0	0	0	0	0	0	1	0	0	1	Central America , South America	Brazil , Chile , Colombia , Costa Rica , Ecuador , Guatemala , Honduras , Paraguay	799	BRL	2023	2024-02-29 20:49:00
Samsung SM-A055M/DS Galaxy A05 2023 Standard Edition Dual SIM TD-LTE LATAM 64GB (Samsung A055)	1	0	1	1	1	1	1	0	0	0	0	0	0	0	1	0	0	1	North America , South America	Colombia , Mexico , Nicaragua	2499	MXN	2023	2024-02-29 22:33:00
Samsung SM-A057F Galaxy A05s 2023 Standard Edition Global TD-LTE 128GB (Samsung A057)	1	0	1	1	1	1	1	0	0	0	0	0	1	0	1	0	0	1	Australia	Australia	299	AUD	2023	2024-03-03 08:21:00
Samsung SM-A057F/DS Galaxy A05s 2023 Premium Edition Global Dual SIM TD-LTE 128GB (Samsung A057)	1	0	1	1	1	1	1	0	0	0	0	0	1	0	1	0	0	1	Asia , Middle East , Southeast Asia	Bangladesh , India , Indonesia , Jordan , Kuwait , Malaysia , Myanmar , Pakistan , Saudi Arabia , Thailand , UAE	17499	INR	2023	2024-03-03 09:08:00
Samsung SM-A057F/DS Galaxy A05s 2023 Standard Edition Global Dual SIM TD-LTE 128GB (Samsung A057)	1	0	1	1	1	1	1	0	0	0	0	0	1	0	1	0	0	1	Africa , Asia , Australia , Middle East , Oceania , Southeast Asia	Australia , Egypt , India , NZ , Pakistan , Philippines , Saudi Arabia , Sri Lanka , Turkey	15999	INR	2023	2024-03-03 09:04:00
Samsung SM-A057F/DS Galaxy A05s 2023 Standard Edition Global Dual SIM TD-LTE 64GB (Samsung A057)	1	0	1	1	1	1	1	0	0	0	0	0	1	0	1	0	0	1	Africa , Asia , Middle East , Southeast Asia	Bangladesh , Cambodia , Kenya , Saudi Arabia , South Africa	449	SAR	2023	2024-03-03 09:16:00
Samsung SM-A057G/DSN Galaxy A05s 2023 Standard Edition Dual SIM TD-LTE EU 64GB (Samsung A057)	1	0	1	1	1	1	1	0	0	0	0	0	1	0	1	0	0	1	Eastern Europe , Europe , Western Europe	Austria , Belgium , Bulgaria , Cyprus , Croatia , Czech , Denmark , Finland , France , Germany , Greece , Hungary , Ireland , Italy , Latvia , Lithuania , Netherlands , Norway , Poland , Portugal , Romania , Serbia , Slovakia , Slovenia , Spain , Sweden , Switzerland , UK	169	EUR	2023	2024-03-02 19:24:00
Samsung SM-A057M Galaxy A05s 2023 Premium Edition TD-LTE LATAM 128GB (Samsung A057)	1	0	1	1	1	1	1	0	0	0	0	0	1	0	1	0	0	1	South America	Chile , Colombia , Peru			2023	2024-03-03 10:25:00
Samsung SM-A057M Galaxy A05s 2023 Standard Edition TD-LTE LATAM 128GB (Samsung A057)	1	0	1	1	1	1	1	0	0	0	0	0	1	0	1	0	0	1	North America , South America	Colombia , Mexico	3299	MXN	2023	2024-03-03 09:42:00
Samsung SM-A057M Galaxy A05s 2023 Standard Edition TD-LTE LATAM 64GB (Samsung A057)	1	0	1	1	1	1	1	0	0	0	0	0	1	0	1	0	0	1	North America , South America	Mexico , Peru	2999	MXN	2023	2024-03-03 10:10:00
Samsung SM-A057M/DS Galaxy A05s 2023 Premium Edition TD-LTE LATAM 128GB (Samsung A057)	1	0	1	1	1	1	1	0	0	0	0	0	1	0	1	0	0	1	South America	Brazil , Colombia , Paraguay , Peru	999	BRL	2023	2024-03-03 09:47:00
Samsung SM-A057M/DS Galaxy A05s 2023 Standard Edition TD-LTE LATAM 128GB (Samsung A057)	1	0	1	1	1	1	1	0	0	0	0	0	1	0	1	0	0	1	Central America , South America	Chile , Colombia , Costa Rica , Guatemala , Honduras , Peru			2023	2024-03-03 10:12:00
Samsung SM-A145F/DS Galaxy A14 4G 2023 Standard Edition Global Dual SIM TD-LTE 128GB (Samsung A145)	1	0	1	1	1	1	1	0	0	0	0	0	1	1	1	0	0	1	Africa , Asia , Eastern Europe , Europe , Middle East	Egypt , Pakistan , Turkey	6499	TRY	2023	2023-04-22 20:46:00
Samsung SM-A145F/DS Galaxy A14 4G 2023 Standard Edition Global Dual SIM TD-LTE 64GB (Samsung A145)	1	0	1	1	1	1	1	0	0	0	0	0	1	1	1	0	0	1	Africa , Asia , Eastern Europe , Europe , Middle East	Bangladesh , Cambodia , Egypt , India , Pakistan , South Africa , Turkey	5999	TRY	2023	2023-04-22 20:36:00
Samsung SM-A145F/DSN Galaxy A14 4G 2023 Premium Edition Global Dual SIM TD-LTE 128GB (Samsung A145)	1	0	1	1	1	1	1	0	0	0	0	0	1	1	1	0	0	1	Asia , Europe , Southeast Asia	Indonesia , Malaysia , Thailand , Vietnam	799	MYR	2023	2023-04-21 12:57:00
Samsung SM-A145F/DSN Galaxy A14 4G 2023 Standard Edition Global Dual SIM TD-LTE 128GB (Samsung A145)	1	0	1	1	1	1	1	0	0	0	0	0	1	1	1	0	0	1	Asia , Eastern Europe , Europe , Oceania , Southeast Asia	Belarus , Indonesia , Philippines , Russia , Singapore , Thailand , Vietnam	2399000	IDR	2023	2023-04-21 12:12:00
Samsung SM-A145F/DSN Galaxy A14 4G 2023 Standard Edition Global Dual SIM TD-LTE 64GB (Samsung A145)	1	0	1	1	1	1	1	0	0	0	0	0	1	1	1	0	0	1	Australia , Europe , Oceania	NZ , Philippines			2023	2023-04-22 20:05:00
Samsung SM-A145M Galaxy A14 4G 2023 Standard Edition TD-LTE LATAM 128GB (Samsung A145)	1	0	1	1	1	1	1	0	0	0	0	0	1	1	1	0	0	1	North America , South America	Mexico , Peru	4999	MXN	2023	2023-04-23 12:20:00
Samsung SM-A145M/DS Galaxy A14 4G 2023 Standard Edition Dual SIM TD-LTE LATAM 128GB (Samsung A145)	1	0	1	1	1	1	1	0	0	0	0	0	1	1	1	0	0	1	South America	Brazil , Chile	1599	BRL	2023	2023-04-23 12:06:00
Samsung SM-A145P/DS Galaxy A14 4G 2023 Standard Edition Dual SIM TD-LTE MEA 128GB (Samsung A145R)	1	0	1	1	1	1	1	0	0	0	0	0	1	1	1	0	0	1	Asia , Middle East	Saudi Arabia , UAE	709	AED	2023	2023-04-23 11:54:00
Samsung SM-A145P/DS Galaxy A14 4G 2023 Standard Edition Dual SIM TD-LTE MEA 64GB (Samsung A145R)	1	0	1	1	1	1	1	0	0	0	0	0	1	1	1	0	0	1	Asia , Middle East	Israel , Saudi Arabia , UAE	629	AED	2023	2023-04-23 12:04:00
Samsung SM-A145R/DSN Galaxy A14 4G 2023 Standard Edition Dual SIM TD-LTE EU 128GB (Samsung A145R)	1	0	1	1	1	1	1	0	0	0	0	0	1	1	1	0	0	1	Eastern Europe , Europe , Western Europe	Austria , Belgium , Bulgaria , Cyprus , Croatia , Czech , Denmark , Estonia , Finland , France , Greece , Germany , Hungary , Italy , Latvia , Lebanon , Lithuania , Netherlands , Norway , Poland , Portugal , Romania , Serbia , Slovakia , Slovenia , Spain , Switzerland , Sweden	229	EUR	2023	2023-04-23 11:49:00
Samsung SM-A145R/DSN Galaxy A14 4G 2023 Standard Edition Dual SIM TD-LTE EU 64GB (Samsung A145R)	1	0	1	1	1	1	1	0	0	0	0	0	1	1	1	0	0	1	Eastern Europe , Europe , Western Europe	Austria , Belgium , Bulgaria , Cyprus , Croatia , Czech , Denmark , Estonia , Finland , France , Germany , Greece , Hungary , Ireland , Italy , Latvia , Lebanon , Lithuania , Netherlands , Norway , Poland , Portugal , Romania , Serbia , Slovakia , Slovenia , Spain , Switzerland , Sweden , UK	179	GBP	2023	2023-04-21 12:00:00
Samsung SM-A146B/DS Galaxy A14 5G 2023 Premium Edition Dual SIM TD-LTE IN 128GB (Samsung A146)	1	0	1	1	1	1	1	1	0	0	0	0	1	1	1	1	0	1	Asia	India	20999	INR	2023	2023-04-17 22:11:00
Samsung SM-A146B/DS Galaxy A14 5G 2023 Standard Edition Dual SIM TD-LTE IN 64GB (Samsung A146)	1	0	1	1	1	1	1	1	0	0	0	0	1	1	1	1	0	1	Asia	India	18499	INR	2023	2023-04-17 22:26:00
Samsung SM-A146B/DS Galaxy A14 5G 2023 Top Edition Dual SIM TD-LTE IN 128GB (Samsung A146)	1	0	1	1	1	1	1	1	0	0	0	0	1	1	1	1	0	1	Asia	India	22999	INR	2023	2023-04-17 22:22:00
Samsung SM-A146M Galaxy A14 5G 2023 Standard Edition TD-LTE LATAM 128GB (Samsung A146)	1	0	1	1	1	1	1	1	0	0	0	0	1	1	1	1	0	1	South America	Argentina , Peru			2023	2023-04-18 10:37:00
Samsung SM-A146M/DS Galaxy A14 5G 2023 Standard Edition Dual SIM TD-LTE LATAM 128GB (Samsung A146)	1	0	1	1	1	1	1	1	0	0	0	0	1	1	1	1	0	1	South America	Brazil , Chile , Colombia , Paraguay	1799	BRL	2023	2023-04-18 10:21:00
Samsung SM-A146P/DSN Galaxy A14 5G 2023 Premium Edition Global Dual SIM TD-LTE 128GB (Samsung A146)	1	0	1	1	1	1	1	1	0	0	0	0	1	1	1	1	0	1	Asia , Europe , Oceania , Southeast Asia	HK , Indonesia , Malaysia , Philippines , Singapore	1898	HKD	2023	2023-04-17 19:58:00
Samsung SM-A146P/DSN Galaxy A14 5G 2023 Standard Edition Global Dual SIM TD-LTE 128GB (Samsung A146)	1	0	1	1	1	1	1	1	0	0	0	0	1	1	1	1	0	1	Asia , Australia , Eastern Europe , Europe , Middle East , Southeast Asia , Western Europe	Austria , Belarus , Belgium , Bulgaria , Cyprus , Croatia , Czech , Denmark , Estonia , Finland , France , Germany , Greece , Hungary , Ireland , Italy , Latvia , Lithuania , Netherlands , Norway , NZ , Poland , Portugal , Romania , Saudi Arabia , Serbia , Slovakia , Slovenia , Spain , Switzerland , Sweden , Taiwan , Thailand , UAE , UK , Vietnam	269.9	EUR	2023	2023-04-17 17:31:00
Samsung SM-A146P/DSN Galaxy A14 5G 2023 Standard Edition Global Dual SIM TD-LTE 64GB (Samsung A146)	1	0	1	1	1	1	1	1	0	0	0	0	1	1	1	1	0	1	Asia , Eastern Europe , Europe , Middle East , Southeast Asia , Western Europe	Austria , Belarus , Belgium , Bulgaria , Cyprus , Croatia , Czech , Denmark , Estonia , Finland , France , Greece , Germany , HK , Hungary , Ireland , Italy , Latvia , Lithuania , Netherlands , Norway , Poland , Portugal , Romania , Saudi Arabia , Serbia , Slovakia , Slovenia , Spain , Switzerland , Sweden , Taiwan , UK	219	GBP	2023	2023-04-17 17:25:00
Samsung SM-A146P/N Galaxy A14 5G 2023 Standard Edition Global TD-LTE 128GB (Samsung A146)	1	0	1	1	1	1	1	1	0	0	0	0	1	1	1	1	0	1	Australia , Europe	Australia	379	AUD	2023	2023-04-17 20:15:00
Samsung SM-A146U Galaxy A14 5G 2023 Standard Edition TD-LTE US / SM-A146A (Samsung A146)	1	1	1	1	1	1	1	1	0	0	0	0	1	1	1	1	0	1	North America	USA	199.99	USD	2023	2023-04-17 12:49:00
Samsung SM-A146U Galaxy A14 5G 2023 Standard Edition TD-LTE US / SM-A146T (Samsung A146)	1	1	1	1	1	1	1	1	0	0	0	0	1	1	1	1	0	1	North America	USA	199.99	USD	2023	2023-04-17 12:56:00
Samsung SM-A146U Galaxy A14 5G 2023 Standard Edition TD-LTE US / SM-A146V (Samsung A146)	1	1	1	1	1	1	1	1	0	0	0	0	1	1	1	1	0	1	North America	USA	199.99	USD	2023	2023-04-17 12:34:00
Samsung SM-A146U Galaxy A14 5G 2023 Standard Edition TD-LTE US / SM-S146VL (Samsung A146)	1	1	1	1	1	1	1	1	0	0	0	0	1	1	1	1	0	1	North America	USA	199.99	USD	2023	2023-04-17 20:41:00
Samsung SM-A146U1 Galaxy A14 5G 2023 Standard Edition TD-LTE US (Samsung A146)	1	1	1	1	1	1	1	1	0	0	0	0	1	1	1	1	0	1	North America	USA	199.99	USD	2023	2023-04-17 13:03:00
Samsung SM-A146W Galaxy A14 5G 2023 Standard Edition TD-LTE CA (Samsung A146)	1	1	1	1	1	1	1	1	0	0	0	0	1	1	1	1	0	1	North America	Canada	329	CAD	2023	2023-04-17 14:59:00
Samsung SM-A155F/DSN Galaxy A15 4G 2024 Premium Edition Global Dual SIM TD-LTE 128GB (Samsung A155)	1	0	1	1	1	1	1	1	0	0	0	0	0	1	1	1	0	1	Africa , Asia , Middle East	Kenya , Kuwait , Nigeria , Tunisie , UAE	689	AED	2023	2024-02-24 13:16:00
Samsung SM-A155F/DSN Galaxy A15 4G 2024 Standard Edition Global Dual SIM TD-LTE 128GB (Samsung A155)	1	0	1	1	1	1	1	1	0	0	0	0	0	1	1	1	0	1	Africa , Asia , Eastern Europe , Europe , Middle East , Oceania , Western Europe	Armenia , Azerbaijan , Austria , Belarus , Belgium , Bulgaria , Cyprus , Croatia , Czech , Denmark , Estonia , Finland , France , Greece , Germany , Hungary , Ireland , Italy , Latvia , Lithuania , Lebanon , Morocco , Netherlands , Norway , Philippines , Poland , Portugal , Romania , Saudi Arabia , Serbia , Slovakia , Slovenia , South Africa , Spain , Sweden , Switzerland , UK	169	GBP	2023	2024-02-24 11:16:00
Samsung SM-A155F/DSN Galaxy A15 4G 2024 Top Edition Global Dual SIM TD-LTE 256GB (Samsung A155)	1	0	1	1	1	1	1	1	0	0	0	0	0	1	1	1	0	1	Asia , Middle East , Oceania , Southeast Asia	Cambodia , Indonesia , Jordan , Kuwait , Lebanon , Malaysia , Myanmar , Pakistan , Philippines , Vietnam	999	MYR	2023	2024-02-24 13:20:00
Samsung SM-A156B/DSN Galaxy A15 5G 2024 Standard Edition Dual SIM EU TD-LTE 128GB (Samsung A156)	1	0	1	1	1	1	1	1	0	0	0	0	0	1	1	1	0	1	Eastern Europe , Europe , Western Europe	Austria , Belarus , Belgium , Bulgaria , Cyprus , Croatia , Czech , Denmark , Estonia , Finland , France , Germany , Greece , Hungary , Ireland , Italy , Latvia , Lithuania , Netherlands , Norway , Poland , Portugal , Romania , Saudi Arabia , Serbia , Slovakia , Slovenia , Spain , Switzerland , Sweden , UK	229	GBP	2023	2024-02-23 20:19:00
Samsung SM-A156E/DS Galaxy A15 5G 2024 Premium Edition Dual SIM Global TD-LTE 128GB (Samsung A156)	1	0	1	1	1	1	1	1	0	0	0	0	0	1	1	1	0	1	Asia	India	19999	INR	2023	2024-02-23 21:14:00
Samsung SM-A156E/DS Galaxy A15 5G 2024 Top Edition Dual SIM Global TD-LTE 128GB (Samsung A156)	1	0	1	1	1	1	1	1	0	0	0	0	0	1	1	1	0	1	Asia	India	21499	INR	2023	2024-02-23 21:10:00
Samsung SM-A156E/DSN Galaxy A15 5G 2024 Premium Edition Global Dual SIM TD-LTE 128GB (Samsung A156)	1	0	1	1	1	1	1	1	0	0	0	0	0	1	1	1	0	1	Africa	Egypt , Kenya , South Africa			2023	2024-02-23 21:32:00
Samsung SM-A245F/DS Galaxy A24 4G 2023 Premium Edition Global Dual SIM TD-LTE 128GB (Samsung A245)	1	0	1	1	1	1	1	1	0	0	0	0	1	1	1	0	0	1	Africa , Asia , Middle East , Southeast Asia	Bangladesh , Cambodia , Egypt , Nepal			2023	2023-11-05 14:36:00
Samsung SM-A245F/DS Galaxy A24 4G 2023 Standard Edition Global Dual SIM TD-LTE 128GB (Samsung A245)	1	0	1	1	1	1	1	1	0	0	0	0	1	1	1	0	0	1	Africa , Asia , Middle East	Algeria , Egypt , Jordan , Kenya , Kuwait , Lebanon , Mongolia , Morocco , Saudi Arabia , South Africa , Tunisie			2023	2023-11-05 13:52:00
Samsung SM-A245F/DS Galaxy A24 4G 2023 Top Edition Global Dual SIM TD-LTE 128GB (Samsung A245)	1	0	1	1	1	1	1	1	0	0	0	0	1	1	1	0	0	1	Africa , Asia , Middle East , Southeast Asia	Bangladesh , Cambodia , Egypt , Nepal			2023	2023-11-05 14:38:00
Samsung SM-A245F/DSN Galaxy A24 4G 2023 Premium Edition Global Dual SIM TD-LTE 128GB (Samsung A245)	1	0	1	1	1	1	1	1	0	0	0	0	1	1	1	0	0	1	Africa , Asia , Australia , Eastern Europe , Europe , Middle East , Southeast Asia	Algeria , Armenia , Australia , Azerbaijan , Belarus , Bulgaria , Czech , Estonia , Hungary , Kyrgyzstan , Latvia , Lithuania , Morocco , Myanmar , NZ , Pakistan , Romania , Russia , Saudi Arabia , Thailand , Turkey , Ukraine , Uzbekistan , Vietnam	7999	THB	2023	2023-11-05 13:40:00
Samsung SM-A245F/DSN Galaxy A24 4G 2023 Standard Edition Global Dual SIM TD-LTE 128GB (Samsung A245)	1	0	1	1	1	1	1	1	0	0	0	0	1	1	1	0	0	1	Asia , Eastern Europe , Europe , Middle East	Armenia , Azerbaijan , Bulgaria , Croatia , Czech , Estonia , Hungary , Latvia , Lithuania , Poland , Russia , Saudi Arabia , Serbia , Slovakia , Slovenia , Turkey , UAE , Ukraine	849	AED	2023	2023-11-05 14:09:00
Samsung SM-A245F/DSN Galaxy A24 4G 2023 Top Edition Global Dual SIM TD-LTE 128GB (Samsung A245)	1	0	1	1	1	1	1	1	0	0	0	0	1	1	1	0	0	1	Asia , Oceania , Southeast Asia	Indonesia , Malaysia , Pakistan , Philippines , Singapore , Thailand , Vietnam	3499000	IDR	2023	2023-11-05 14:01:00
Samsung SM-A245M/DSN Galaxy A24 4G 2023 Premium Edition Dual SIM TD-LTE LATAM 128GB (Samsung A245)	1	0	1	1	1	1	1	1	0	0	0	0	1	1	1	0	0	1	Central America , North America , South America	Brazil , Colombia , Honduras , Mexico , Paraguay , USA			2023	2023-11-05 20:36:00
Samsung SM-A245M/DSN Galaxy A24 4G 2023 Standard Edition Dual SIM TD-LTE LATAM 128GB (Samsung A245)	1	0	1	1	1	1	1	1	0	0	0	0	1	1	1	0	0	1	Central America , South America	Brazil , Costa Rica , Ecuador , Guatemala , Honduras , Nicaragua , Panama , Puerto Rico	1599	BRL	2023	2023-11-05 20:26:00
Samsung SM-A245M/DSN Galaxy A24 4G 2023 Top Edition Dual SIM TD-LTE LATAM 128GB (Samsung A245)	1	0	1	1	1	1	1	1	0	0	0	0	1	1	1	0	0	1	South America	Chile			2023	2023-11-05 20:20:00
Samsung SM-A245M/N Galaxy A24 4G 2023 Premium Edition TD-LTE LATAM 128GB (Samsung A245)	1	0	1	1	1	1	1	1	0	0	0	0	1	1	1	0	0	1	South America	Argentina			2023	2023-11-05 15:20:00
Samsung SM-A245M/N Galaxy A24 4G 2023 Standard Edition TD-LTE LATAM 128GB (Samsung A245)	1	0	1	1	1	1	1	1	0	0	0	0	1	1	1	0	0	1	Central America , North America , South America	Costa Rica , Guatemala , Mexico , Nicaragua , Panama , Peru	5799	MXN	2023	2023-11-05 15:22:00
Samsung SM-A245N Galaxy A24 4G 2023 Standard Edition TD-LTE KR 128GB (Samsung A245)	1	0	1	1	1	1	1	1	0	0	0	0	1	1	1	0	0	1	Asia	South Korea	396000	KRW	2023	2023-11-05 20:50:00
Samsung SM-A256B/DSN Galaxy A25 5G 2024 Standard Edition Dual SIM EU TD-LTE 128GB (Samsung A256)	1	0	1	1	1	1	1	1	0	0	0	0	0	1	1	1	0	1	Eastern Europe , Europe , Western Europe	Austria , Belarus , Belgium , Bulgaria , Cyprus , Croatia , Czech , Denmark , Estonia , Finland , France , Germany , Greece , Hungary , Ireland , Italy , Latvia , Lithuania , Netherlands , Norway , Poland , Portugal , Romania , Saudi Arabia , Serbia , Slovakia , Slovenia , Spain , Switzerland , Sweden , UK	299	EUR	2023	2024-02-27 07:30:00
Samsung SM-A256E/DSN Galaxy A25 5G 2024 Premium Edition Global Dual SIM TD-LTE 128GB (Samsung A256)	1	0	1	1	1	1	1	1	0	0	0	0	0	1	1	1	0	1	Asia , Southeast Asia	India , Indonesia , Taiwan , Vietnam	28499	INR	2023	2024-02-25 12:54:00
Samsung SM-A256E/DSN Galaxy A25 5G 2024 Premium Edition Global Dual SIM TD-LTE 256GB (Samsung A256)	1	0	1	1	1	1	1	1	0	0	0	0	0	1	1	1	0	1	Africa , Asia , Eastern Europe , Europe , Middle East , Oceania , South America , Southeast Asia	Belarus , Brazil , Chile , Egypt , India , Indonesia , Jordan , Kenya , Kuwait , Kyrgyzstan , Lebanon , Malaysia , Philippines , Saudi Arabia , South Africa , Thailand , Tunisie , UAE	29999	INR	2023	2024-02-25 12:56:00
Samsung SM-A256E/DSN Galaxy A25 5G 2024 Standard Edition Global Dual SIM TD-LTE 128GB (Samsung A256)	1	0	1	1	1	1	1	1	0	0	0	0	0	1	1	1	0	1	Africa , Asia , Australia , Central America , Eastern Europe , Europe , Middle East , Oceania , South America , Southeast Asia	Armenia , Azerbaijan , Belarus , Bolivia , Brazil , Chile , Colombia , Costa Rica , Ecuador , Egypt , Guatemala , Honduras , Iraq , Iran , Kenya , Kuwait , Morocco , Nicaragua , NZ , Pakistan , Paraguay , Philippines , Puerto Rico , Saudi Arabia , Singapore , South Africa , Taiwan , UAE , Uzbekistan , Vietnam	1899	BRL	2023	2024-02-25 12:47:00
Samsung SM-A256E/N Galaxy A25 5G 2024 Premium Edition Dual SIM TD-LTE 256GB (Samsung A256)	1	0	1	1	1	1	1	1	0	0	0	0	0	1	1	1	0	1	South America	Peru			2023	2024-02-25 13:15:00
Samsung SM-A3460 Galaxy A34 5G 2023 Premium Edition Dual SIM TD-LTE CN HK TW 128GB (Samsung A346)	1	0	1	1	1	1	1	1	0	0	0	0	1	1	1	1	0	1	Asia , Southeast Asia	China , HK , Taiwan	2998	HKD	2023	2023-04-12 20:30:00
Samsung SM-A3460 Galaxy A34 5G 2023 Standard Edition Dual SIM TD-LTE CN HK TW 128GB (Samsung A346)	1	0	1	1	1	1	1	1	0	0	0	0	1	1	1	1	0	1	Asia , Southeast Asia	China , HK , Taiwan	11990	TWD	2023	2023-04-12 20:03:00
Samsung SM-A346B/DSN Galaxy A34 5G 2023 Premium Edition Dual SIM TD-LTE EU 256GB (Samsung A346)	1	0	1	1	1	1	1	1	0	0	0	0	1	1	1	1	0	1	Eastern Europe , Europe , Western Europe	Austria , Belarus , Belgium , Bulgaria , Cyprus , Croatia , Czech , Denmark , Estonia , Finland , France , Germany , Greece , Hungary , Ireland , Italy , Latvia , Lithuania , Netherlands , Norway , Poland , Portugal , Romania , Serbia , Slovakia , Slovenia , Spain , Sweden , Switzerland , UK	399	GBP	2023	2023-04-12 19:56:00
Samsung SM-A346B/DSN Galaxy A34 5G 2023 Standard Edition Dual SIM TD-LTE EU 128GB (Samsung A346)	1	0	1	1	1	1	1	1	0	0	0	0	1	1	1	1	0	1	Eastern Europe , Europe , Western Europe	Austria , Belarus , Belgium , Bulgaria , Cyprus , Croatia , Czech , Denmark , Estonia , Finland , France , Germany , Greece , Hungary , Ireland , Italy , Latvia , Lithuania , Netherlands , Norway , Poland , Portugal , Romania , Serbia , Slovakia , Slovenia , Spain , Sweden , Switzerland , UK	349	GBP	2023	2023-04-11 22:24:00
Samsung SM-A346E/DSN Galaxy A34 5G 2023 Premium Edition Global Dual SIM TD-LTE 128GB (Samsung A346)	1	0	1	1	1	1	1	1	0	0	0	0	1	1	1	1	0	1	Africa , Asia , Eastern Europe , Europe , Middle East , Oceania , Southeast Asia , Western Europe	Egypt , India , Indonesia , Iran , Iraq , Israel , Jordan , Kuwait , Myanmar , Philippines , Russia , Saudi Arabia , Singapore , Thailand	30999	INR	2023	2023-04-12 21:47:00
Samsung SM-A346E/DSN Galaxy A34 5G 2023 Premium Edition Global Dual SIM TD-LTE 256G (Samsung A346)	1	0	1	1	1	1	1	1	0	0	0	0	1	1	1	1	0	1	Africa , Asia , Eastern Europe , Europe , Middle East , Oceania , South America , Southeast Asia	Brazil , Egypt , India , Indonesia , Kazakhstan , Malaysia , Pakistan , Philippines , Russia , Singapore , Turkey , Vietnam	1599	MYR	2023	2023-04-12 21:30:00
Samsung SM-A346E/DSN Galaxy A34 5G 2023 Standard Edition Global Dual SIM TD-LTE 128GB (Samsung A346)	1	0	1	1	1	1	1	1	0	0	0	0	1	1	1	1	0	1	Africa , Australia , Europe	Algeria , Kenya , NZ , South Africa , Tanzania , Tunisie			2023	2023-04-13 15:31:00
Samsung SM-A346E/N Galaxy A34 5G 2023 Premium Edition Global TD-LTE 128GB (Samsung A346)	1	0	1	1	1	1	1	1	0	0	0	0	1	1	1	1	0	1	Asia , Australia , Europe , Middle East	Australia , UAE	1299	AED	2023	2023-04-12 21:43:00
Samsung SM-A346E/N Galaxy A34 5G 2023 Standard Edition Global TD-LTE 128GB (Samsung A346)	1	0	1	1	1	1	1	1	0	0	0	0	1	1	1	1	0	1	Australia , Europe	Australia	599	AUD	2023	2023-04-12 21:15:00
Samsung SM-A346M/DSN Galaxy A34 5G 2023 Standard Edition Dual SIM TD-LTE LATAM 128GB (Samsung A346)	1	0	1	1	1	1	1	1	0	0	0	0	1	1	1	1	0	1	Central America , South America	Brazil , Chile , Colombia , Costa Rica , Ecuador , Guatemala , Honduras , Nicaragua , Panama , Paraguay	2599	BRL	2023	2023-04-13 08:37:00
Samsung SM-A346M/N Galaxy A34 5G 2023 Premium Edition TD-LTE LATAM 256GB (Samsung A346)	1	0	1	1	1	1	1	1	0	0	0	0	1	1	1	1	0	1	South America	Peru			2023	2023-04-13 15:44:00
Samsung SM-A346M/N Galaxy A34 5G 2023 Standard Edition TD-LTE LATAM 128GB (Samsung A346)	1	0	1	1	1	1	1	1	0	0	0	0	1	1	1	1	0	1	Central America , North America , South America	Argentina , Mexico , Peru	7999	MXN	2023	2023-04-13 15:36:00
Samsung SM-A346N Galaxy A34 5G 2023 Standard Edition TD-LTE KR 128GB (Samsung A346)	1	0	1	1	1	1	1	1	0	0	0	0	1	1	1	1	0	1	Asia	South Korea	449400	KRW	2023	2023-04-13 20:36:00
Samsung SM-A5460 Galaxy A54 5G 2023 Premium Edition Dual SIM TD-LTE CN HK TW 128GB (Samsung A546)	1	0	1	1	1	1	1	1	0	0	0	0	1	1	1	1	0	1	Asia , Southeast Asia	China , HK , Taiwan	13990	TWD	2023	2023-04-11 11:18:00
Samsung SM-A5460 Galaxy A54 5G 2023 Premium Edition Dual SIM TD-LTE CN HK TW 256GB (Samsung A546)	1	0	1	1	1	1	1	1	0	0	0	0	1	1	1	1	0	1	Asia , Southeast Asia	China , HK , Taiwan	15990	TWD	2023	2023-04-11 10:32:00
Samsung SM-A546B/DS Galaxy A54 5G 2023 Premium Edition Dual SIM TD-LTE EU 128GB (Samsung A546)	1	0	1	1	1	1	1	1	0	0	0	0	1	1	1	1	0	1	Eastern Europe , Europe , Western Europe	Austria , Belarus , Belgium , Bulgaria , Cyprus , Croatia , Czech , Denmark , Estonia , Finland , France , Germany , Greece , Hungary , Ireland , Italy , Latvia , Lithuania , Netherlands , Norway , Poland , Portugal , Romania , Serbia , Slovakia , Slovenia , Spain , Sweden , Switzerland , UK	449	GBP	2023	2023-04-10 20:19:00
Samsung SM-A546B/DS Galaxy A54 5G 2023 Premium Edition Dual SIM TD-LTE EU 256GB (Samsung A546)	1	0	1	1	1	1	1	1	0	0	0	0	1	1	1	1	0	1	Eastern Europe , Europe , Western Europe	Austria , Belarus , Belgium , Bulgaria , Cyprus , Croatia , Czech , Denmark , Estonia , Finland , France , Germany , Greece , Hungary , Ireland , Italy , Latvia , Lithuania , Netherlands , Norway , Poland , Portugal , Romania , Serbia , Slovakia , Slovenia , Spain , Sweden , Switzerland , UK	499	GBP	2023	2023-04-10 21:56:00
Samsung SM-A546D Galaxy A54 5G 2023 Standard Edition Dual SIM TD-LTE JP 128GB SC-53D (Samsung A546)	1	0	1	1	1	1	1	1	0	0	0	0	1	1	1	1	0	1	Asia	Japan	69850	JPY	2023	2023-04-10 22:12:00
Samsung SM-A546E Galaxy A54 5G 2023 Premium Edition Global TD-LTE 128GB (Samsung A546)	1	0	1	1	1	1	1	1	0	0	0	0	1	1	1	1	0	1	Europe , North America , South America	Argentina , Mexico	9999	MXN	2023	2023-04-11 12:38:00
Samsung SM-A546E Galaxy A54 5G 2023 Premium Edition Global TD-LTE 256GB (Samsung A546)	1	0	1	1	1	1	1	1	0	0	0	0	1	1	1	1	0	1	Europe , North America , South America	Argentina , Mexico , Peru	11999	MXN	2023	2023-04-11 12:24:00
Samsung SM-A546E Galaxy A54 5G 2023 Standard Edition Global TD-LTE 128GB (Samsung A546)	1	0	1	1	1	1	1	1	0	0	0	0	1	1	1	1	0	1	Australia , Europe , South America	Australia , Peru	699	AUD	2023	2023-04-11 12:32:00
Samsung SM-A546E/DS Galaxy A54 5G 2023 Premium Edition Global Dual SIM TD-LTE 128GB (Samsung A546)	1	0	1	1	1	1	1	1	0	0	0	0	1	1	1	1	0	1	Asia , Australia , Europe , Middle East , Oceania	Brazil , Egypt , Israel , Jordan , Kuwait , NZ , Philippines , Saudi Arabia , Tunisie , Turkey , UAE	1559	AED	2023	2023-04-11 12:13:00
Samsung SM-A546E/DS Galaxy A54 5G 2023 Premium Edition Global Dual SIM TD-LTE 256GB (Samsung A546)	1	0	1	1	1	1	1	1	0	0	0	0	1	1	1	1	0	1	Africa , Asia , Australia , Central America , Eastern Europe , Europe , Middle East , North America , Oceania , South America , Southeast Asia	Argentina , Australia , Bangladesh , Brazil , Cambodia , Canada , Chile , Colombia , Costa Rica , Ecuador , Egypt , Guatemala , India , Indonesia , Iran , Iraq , Israel , Jordan , Kazakhstan , Kuwait , Lebanon , Malaysia , Mongolia , Myanmar , Nepal , NZ , Panama , Pakistan , Paraguay , Peru , Philippines , Russia , Saudi Arabia , Singapore , South Africa , Thailand , Tunisie , Turkey , UAE , Vie…	40999	INR	2023	2023-04-11 12:47:00
Samsung SM-A546E/DS Galaxy A54 5G 2023 Standard Edition Global Dual SIM TD-LTE 128GB (Samsung A546)	1	0	1	1	1	1	1	1	0	0	0	0	1	1	1	1	0	1	Asia , Eastern Europe , Europe , South America	Chile , Colombia , Kazakhstan , Russia			2023	2023-04-11 14:37:00
Samsung SM-A546J Galaxy A54 5G 2023 Standard Edition Dual SIM TD-LTE JP 128GB SCG21 (Samsung A546)	1	0	1	1	1	1	1	1	0	0	0	0	1	1	1	1	0	1	Asia	Japan	74730	JPY	2023	2023-04-10 22:20:00
Samsung SM-A546U Galaxy A54 5G 2023 Standard Edition TD-LTE US 128GB / SM-A546A (Samsung A546)	1	1	1	1	1	1	1	1	0	0	0	0	1	1	1	1	0	1	North America	USA	449.99	USD	2023	2023-04-11 15:57:00
Samsung SM-A546U Galaxy A54 5G 2023 Standard Edition TD-LTE US 128GB / SM-A546R4 (Samsung A546)	1	1	1	1	1	1	1	1	0	0	0	0	1	1	1	1	0	1	North America	USA	449.99	USD	2023	2023-04-11 16:28:00
Samsung SM-A546U Galaxy A54 5G 2023 Standard Edition TD-LTE US 128GB / SM-A546T (Samsung A546)	1	1	1	1	1	1	1	1	0	0	0	0	1	1	1	1	0	1	North America	USA	449.99	USD	2023	2023-04-11 16:25:00
Samsung SM-A546U Galaxy A54 5G 2023 Standard Edition TD-LTE US 128GB / SM-S546VL (Samsung A546)	1	1	1	1	1	1	1	1	0	0	0	0	1	1	1	1	0	1	North America	USA			2023	2023-04-11 16:37:00
Samsung SM-A546U Galaxy A54 5G UW 2023 Standard Edition TD-LTE US 128GB / SM-A546V (Samsung A546)	1	1	1	1	1	1	1	1	0	0	0	0	1	1	1	1	0	1	North America	USA	499.99	USD	2023	2023-04-11 16:08:00
Samsung SM-A546U1 Galaxy A54 5G 2023 Standard Edition TD-LTE US 128GB (Samsung A546)	1	1	1	1	1	1	1	1	0	0	0	0	1	1	1	1	0	1	North America	USA	449.99	USD	2023	2023-04-11 16:33:00
Samsung SM-E045F/DS Galaxy F04 2022 Premium Edition Global Dual SIM TD-LTE 64GB (Samsung A042)	1	0	1	1	1	1	1	0	0	0	0	0	1	0	1	0	0	1	Asia , Europe	India , Pakistan	11999	INR	2023	2023-03-03 22:32:00
Samsung SM-E146B/DS Galaxy F14 5G 2023 Premium Edition Global Dual SIM TD-LTE 128GB (Samsung E146)	1	0	1	1	1	1	1	1	0	0	0	0	1	1	1	1	0	1	Asia , Europe	India	15990	INR	2023	2023-08-04 19:14:00
Samsung SM-E146B/DS Galaxy F14 5G 2023 Standard Edition Global Dual SIM TD-LTE 128GB (Samsung E146)	1	0	1	1	1	1	1	1	0	0	0	0	1	1	1	1	0	1	Asia , Europe	India	14490	INR	2023	2023-08-04 19:29:00
Samsung SM-E346B/DS Galaxy F34 5G 2023 Premium Edition Dual SIM TD-LTE IN 128GB (Samsung M346)	1	0	1	1	1	1	1	1	0	0	0	0	0	1	1	1	0	1	Asia	India	25999	INR	2023	2024-03-05 08:12:00
Samsung SM-E346B/DS Galaxy F34 5G 2023 Standard Edition Dual SIM TD-LTE IN 128GB (Samsung M346)	1	0	1	1	1	1	1	1	0	0	0	0	0	1	1	1	0	1	Asia	India	24499	INR	2023	2024-03-05 08:22:00
Samsung SM-F7310 Galaxy Z Flip 5 5G Maison Margiela Edition Dual SIM TD-LTE CN HK TW 512GB (Samsung B5)	1	1	1	1	1	1	1	1	0	0	0	0	1	1	1	0	0	1	Asia , Southeast Asia	China , HK , Taiwan	13999	CNY	2023	2024-01-03 21:41:00
Samsung SM-F7310 Galaxy Z Flip 5 5G TD-LTE CN HK TW 256GB (Samsung B5)	1	1	1	1	1	1	1	1	0	0	0	0	1	1	1	0	0	1	Asia , Southeast Asia	China , HK , Taiwan	8298	HKD	2023	2023-12-31 12:41:00
Samsung SM-F7310 Galaxy Z Flip 5 5G TD-LTE CN HK TW 512GB (Samsung B5)	1	1	1	1	1	1	1	1	0	0	0	0	1	1	1	0	0	1	Asia , Southeast Asia	China , HK , Taiwan	9298	HKD	2023	2023-12-31 12:50:00
Samsung SM-F731B Galaxy Z Flip 5 5G Global TD-LTE 256GB (Samsung B5)	1	1	1	1	1	1	1	1	0	0	0	0	1	1	1	0	0	1	Africa , Asia , Australia , Central America , Eastern Europe , Europe , Middle East , North America , Oceania , South America , Southeast Asia , Western Europe , Worldwide	Algeria , Argentina , Armenia , Australia , Azerbaijan , Austria , Bangladesh , Belarus , Belgium , Brazil , Bulgaria , Cambodia , Chile , Colombia , Costa Rica , Cyprus , Croatia , Czech , Denmark , Ecuador , Egypt , Estonia , Finland , France , Greece , Germany , Guatemala , HK , Honduras , Hungary , India , Indonesia , Iran , Iraq , Ireland , Israel , Italy , Jordan , Kazakhstan , Kenya , Kuwa…	1049	GBP	2023	2023-12-27 22:12:00
Samsung SM-F731B Galaxy Z Flip 5 5G Global TD-LTE 512GB (Samsung B5)	1	1	1	1	1	1	1	1	0	0	0	0	1	1	1	0	0	1	Africa , Asia , Australia , Central America , Eastern Europe , Europe , Middle East , North America , Oceania , South America , Southeast Asia , Western Europe , Worldwide	Algeria , Argentina , Armenia , Australia , Azerbaijan , Austria , Bangladesh , Belarus , Belgium , Brazil , Bulgaria , Cambodia , Chile , Colombia , Costa Rica , Cyprus , Croatia , Czech , Denmark , Ecuador , Egypt , Estonia , Finland , France , Greece , Germany , Guatemala , HK , Honduras , Hungary , India , Indonesia , Iran , Iraq , Ireland , Israel , Italy , Jordan , Kazakhstan , Kenya , Kuwa…	1319	EUR	2023	2023-12-29 09:33:00
Samsung SM-F731B Galaxy Z Flip 5 5G Retro Limited Edition Global TD-LTE 512GB (Samsung B5)	1	1	1	1	1	1	1	1	0	0	0	0	1	1	1	0	0	1	Australia , Europe , Western Europe	Australia , France , Germany , Spain , UK			2023	2024-01-01 10:35:00
Samsung SM-F731D Galaxy Z Flip 5 5G UW TD-LTE JP 256GB SC-54D (Samsung B5)	1	1	1	1	1	1	1	1	0	0	0	0	1	1	1	0	0	1	Asia	Japan	160820	JPY	2023	2023-12-30 16:37:00
Samsung SM-F731J Galaxy Z Flip 5 5G UW TD-LTE JP 256GB SCG23 (Samsung B5)	1	1	1	1	1	1	1	1	0	0	0	0	1	1	1	0	0	1	Asia	Japan	154300	JPY	2023	2023-12-30 19:30:00
Samsung SM-F731J Galaxy Z Flip 5 5G UW TD-LTE JP 512GB SCG23 (Samsung B5)	1	1	1	1	1	1	1	1	0	0	0	0	1	1	1	0	0	1	Asia	Japan	179900	JPY	2023	2023-12-30 19:35:00
Samsung SM-F731N Galaxy Z Flip 5 5G Maison Margiela Limited Edition TD-LTE KR 512GB (Samsung B5)	1	1	1	1	1	1	1	1	0	0	0	0	1	1	1	0	0	1	Asia	South Korea			2023	2024-01-03 20:41:00
Samsung SM-F731N Galaxy Z Flip 5 5G Retro Limited Edition TD-LTE KR 512GB (Samsung B5)	1	1	1	1	1	1	1	1	0	0	0	0	1	1	1	0	0	1	Asia	South Korea	1599400	KRW	2023	2024-01-01 10:27:00
Samsung SM-F731N Galaxy Z Flip 5 5G TD-LTE KR 256GB (Samsung B5)	1	1	1	1	1	1	1	1	0	0	0	0	1	1	1	0	0	1	Asia	South Korea	1399200	KRW	2023	2024-01-01 07:28:00
Samsung SM-F731N Galaxy Z Flip 5 5G TD-LTE KR 512GB (Samsung B5)	1	1	1	1	1	1	1	1	0	0	0	0	1	1	1	0	0	1	Asia	South Korea	1520200	KRW	2023	2024-01-01 09:35:00
Samsung SM-F731Q Galaxy Z Flip 5 5G UW TD-LTE JP 512GB (Samsung B5)	1	1	1	1	1	1	1	1	0	0	0	0	1	1	1	0	0	1	Asia	Japan	179900	JPY	2023	2023-12-30 19:40:00
Samsung SM-F731U Galaxy Z Flip 5 5G UW TD-LTE US 256GB / SM-F731A (Samsung B5)	1	1	1	1	1	1	1	1	0	0	0	0	1	1	1	0	0	1	North America	USA	999.99	USD	2023	2023-12-31 13:31:00
Samsung SM-F731U Galaxy Z Flip 5 5G UW TD-LTE US 256GB / SM-F731R4 (Samsung B5)	1	1	1	1	1	1	1	1	0	0	0	0	1	1	1	0	0	1	North America	USA	999.99	USD	2023	2023-12-31 20:49:00
Samsung SM-F731U Galaxy Z Flip 5 5G UW TD-LTE US 256GB / SM-F731T (Samsung B5)	1	1	1	1	1	1	1	1	0	0	0	0	1	1	1	0	0	1	North America	USA	999.99	USD	2023	2023-12-31 20:07:00
Samsung SM-F731U Galaxy Z Flip 5 5G UW TD-LTE US 256GB / SM-F731V (Samsung B5)	1	1	1	1	1	1	1	1	0	0	0	0	1	1	1	0	0	1	North America	USA	999.99	USD	2023	2023-12-31 20:19:00
Samsung SM-F731U Galaxy Z Flip 5 5G UW TD-LTE US 512GB / SM-F731A (Samsung B5)	1	1	1	1	1	1	1	1	0	0	0	0	1	1	1	0	0	1	North America	USA	1199.99	USD	2023	2023-12-31 22:00:00
Samsung SM-F731U Galaxy Z Flip 5 5G UW TD-LTE US 512GB / SM-F731R4 (Samsung B5)	1	1	1	1	1	1	1	1	0	0	0	0	1	1	1	0	0	1	North America	USA	1199.99	USD	2023	2023-12-31 22:09:00
Samsung SM-F731U Galaxy Z Flip 5 5G UW TD-LTE US 512GB / SM-F731T (Samsung B5)	1	1	1	1	1	1	1	1	0	0	0	0	1	1	1	0	0	1	North America	USA	1199.99	USD	2023	2023-12-31 22:05:00
Samsung SM-F731U Galaxy Z Flip 5 5G UW TD-LTE US 512GB / SM-F731V (Samsung B5)	1	1	1	1	1	1	1	1	0	0	0	0	1	1	1	0	0	1	North America	USA	1199.99	USD	2023	2023-12-31 22:07:00
Samsung SM-F731U1 Galaxy Z Flip 5 5G TD-LTE US 256GB (Samsung B5)	1	1	1	1	1	1	1	1	0	0	0	0	1	1	1	0	0	1	Central America , North America	Costa Rica , Puerto Rico , USA	999.99	USD	2023	2023-12-31 22:42:00
Samsung SM-F731U1 Galaxy Z Flip 5 5G TD-LTE US 512GB (Samsung B5)	1	1	1	1	1	1	1	1	0	0	0	0	1	1	1	0	0	1	Central America , North America	Costa Rica , Puerto Rico , USA	1199.99	USD	2023	2023-12-31 22:43:00
Samsung SM-F731W Galaxy Z Flip 5 5G TD-LTE CA 256GB (Samsung B5)	1	1	1	1	1	1	1	1	0	0	0	0	1	1	1	0	0	1	North America	Canada	1299	CAD	2023	2023-12-31 22:56:00
Samsung SM-F731W Galaxy Z Flip 5 5G TD-LTE CA 512GB (Samsung B5)	1	1	1	1	1	1	1	1	0	0	0	0	1	1	1	0	0	1	North America	Canada	1459.99	CAD	2023	2023-12-31 23:02:00
Samsung SM-F9460 Galaxy Z Fold5 5G Dual SIM TD-LTE CN HK TW 1TB (Samsung Q5)	1	1	1	1	1	1	1	1	0	0	0	0	1	1	1	0	0	1	Asia , Southeast Asia	China , HK , Taiwan	16598	HKD	2023	2024-01-01 14:29:00
Samsung SM-F9460 Galaxy Z Fold5 5G Dual SIM TD-LTE CN HK TW 256GB (Samsung Q5)	1	1	1	1	1	1	1	1	0	0	0	0	1	1	1	0	0	1	Asia , Southeast Asia	China , HK , Taiwan	56888	TWD	2023	2024-01-01 14:16:00
Samsung SM-F9460 Galaxy Z Fold5 5G Dual SIM TD-LTE CN HK TW 512GB (Samsung Q5)	1	1	1	1	1	1	1	1	0	0	0	0	1	1	1	0	0	1	Asia , Southeast Asia	China , HK , Taiwan	60888	TWD	2023	2024-01-01 14:22:00
Samsung SM-F9460 Galaxy Z Fold5 5G Thom Browne Edition Dual SIM TD-LTE CN HK TW 512GB (Samsung Q5)	1	1	1	1	1	1	1	1	0	0	0	0	1	1	1	0	0	1	Asia , Southeast Asia	China , HK , Taiwan			2023	2024-01-03 20:16:00
Samsung SM-F946B/DS Galaxy Z Fold5 5G Global Dual SIM TD-LTE 1TB (Samsung Q5)	1	1	1	1	1	1	1	1	0	0	0	0	1	1	1	0	0	1	Africa , Asia , Australia , Central America , Eastern Europe , Europe , Middle East , North America , Oceania , South America , Southeast Asia , Western Europe , Worldwide	Argentina , Armenia , Australia , Azerbaijan , Austria , Bangladesh , Belarus , Belgium , Bolivia , Brazil , Bulgaria , Cambodia , Chile , Colombia , Croatia , Cyprus , Czech , Denmark , Ecuador , Estonia , Egypt , Finland , France , Greece , Germany , Hungary , India , Indonesia , Iran , Iraq , Ireland , Israel , Italy , Jordan , Kazakhstan , Kenya , Kuwait , Latvia , Lebanon , Lithuania , Malay…	3149	AUD	2023	2024-01-01 12:03:00
Samsung SM-F946B/DS Galaxy Z Fold5 5G Global Dual SIM TD-LTE 256GB (Samsung Q5)	1	1	1	1	1	1	1	1	0	0	0	0	1	1	1	0	0	1	Africa , Asia , Australia , Central America , Eastern Europe , Europe , Middle East , North America , Oceania , South America , Southeast Asia , Western Europe , Worldwide	Algeria , Argentina , Armenia , Australia , Azerbaijan , Austria , Bangladesh , Belarus , Belgium , Bolivia , Brazil , Bulgaria , Cambodia , Chile , Colombia , Croatia , Cyprus , Czech , Denmark , Ecuador , Egypt , Estonia , Finland , France , Greece , Germany , Guatemala , Honduras , Hungary , India , Indonesia , Iraq , Iran , Ireland , Israel , Italy , Jordan , Kazakhstan , Kenya , Kuwait , Kyr…	1899	EUR	2023	2024-01-01 10:47:00
Samsung SM-F946B/DS Galaxy Z Fold5 5G Global Dual SIM TD-LTE 512GB (Samsung Q5)	1	1	1	1	1	1	1	1	0	0	0	0	1	1	1	0	0	1	Africa , Asia , Australia , Central America , Eastern Europe , Europe , Middle East , North America , Oceania , South America , Southeast Asia , Western Europe , Worldwide	Algeria , Argentina , Armenia , Australia , Azerbaijan , Austria , Bangladesh , Belarus , Belgium , Bolivia , Brazil , Bulgaria , Cambodia , Chile , Colombia , Croatia , Cyprus , Czech , Denmark , Ecuador , Egypt , Estonia , Finland , France , Greece , Germany , Guatemala , Honduras , Hungary , India , Indonesia , Iraq , Iran , Ireland , Israel , Italy , Jordan , Kazakhstan , Kenya , Kuwait , Kyr…	2019	EUR	2023	2024-01-01 12:00:00
Samsung SM-F946B/DS Galaxy Z Fold5 5G Thom Browne Edition Global Dual SIM TD-LTE KR 512GB (Samsung Q5)	1	1	1	1	1	1	1	1	0	0	0	0	1	1	1	0	0	1	Asia , Oceania , Southeast Asia	Australia , Indonesia , Philippines , Singapore , Thailand , Vietnam			2023	2024-01-03 17:43:00
Samsung SM-F946D Galaxy Z Fold5 5G UW TD-LTE JP 256GB SC-55D (Samsung Q5)	1	1	1	1	1	1	1	1	0	0	0	0	1	1	1	0	0	1	Asia	Japan	257400	JPY	2023	2024-01-01 12:15:00
Samsung SM-F946D Galaxy Z Fold5 5G UW TD-LTE JP 512GB SC-55D (Samsung Q5)	1	1	1	1	1	1	1	1	0	0	0	0	1	1	1	0	0	1	Asia	Japan	272030	JPY	2023	2024-01-01 12:25:00
Samsung SM-F946J Galaxy Z Fold5 5G UW TD-LTE JP 1TB SCG22 (Samsung Q5)	1	1	1	1	1	1	1	1	0	0	0	0	1	1	1	0	0	1	Asia	Japan	298200	JPY	2023	2024-01-01 13:39:00
Samsung SM-F946J Galaxy Z Fold5 5G UW TD-LTE JP 256GB SCG22 (Samsung Q5)	1	1	1	1	1	1	1	1	0	0	0	0	1	1	1	0	0	1	Asia	Japan	242660	JPY	2023	2024-01-01 13:28:00
Samsung SM-F946J Galaxy Z Fold5 5G UW TD-LTE JP 512GB SCG22 (Samsung Q5)	1	1	1	1	1	1	1	1	0	0	0	0	1	1	1	0	0	1	Asia	Japan	269300	JPY	2023	2024-01-01 13:37:00
Samsung SM-F946N Galaxy Z Fold5 5G UW TD-LTE KR 1TB (Samsung Q5)	1	1	1	1	1	1	1	1	0	0	0	0	1	1	1	0	0	1	Asia	South Korea	2460700	KRW	2023	2024-01-01 15:26:00
Samsung SM-F946N Galaxy Z Fold5 5G UW TD-LTE KR 256GB (Samsung Q5)	1	1	1	1	1	1	1	1	0	0	0	0	1	1	1	0	0	1	Asia	South Korea	2097700	KRW	2023	2024-01-01 15:17:00
Samsung SM-F946N Galaxy Z Fold5 5G UW TD-LTE KR 512GB (Samsung Q5)	1	1	1	1	1	1	1	1	0	0	0	0	1	1	1	0	0	1	Asia	South Korea	2218700	KRW	2023	2024-01-01 15:24:00
Samsung SM-F946N Galaxy Z Fold5 5G UW Thom Browne Edition TD-LTE KR 512GB (Samsung Q5)	1	1	1	1	1	1	1	1	0	0	0	0	1	1	1	0	0	1	Asia	South Korea	4290000	KRW	2023	2024-01-03 17:20:00
Samsung SM-F946Q Galaxy Z Fold5 5G UW TD-LTE JP 1TB (Samsung Q5)	1	1	1	1	1	1	1	1	0	0	0	0	1	1	1	0	0	1	Asia	Japan	298200	JPY	2023	2024-01-01 13:42:00
Samsung SM-F946U Galaxy Z Fold5 5G UW TD-LTE US 256GB / SM-F946A (Samsung Q5)	1	1	1	1	1	1	1	1	0	0	0	0	1	1	1	0	0	1	North America	USA	1799.99	USD	2023	2024-01-01 16:29:00
Samsung SM-F946U Galaxy Z Fold5 5G UW TD-LTE US 256GB / SM-F946R4 (Samsung Q5)	1	1	1	1	1	1	1	1	0	0	0	0	1	1	1	0	0	1	North America	USA	1799.99	USD	2023	2024-01-01 18:03:00
Samsung SM-F946U Galaxy Z Fold5 5G UW TD-LTE US 256GB / SM-F946T (Samsung Q5)	1	1	1	1	1	1	1	1	0	0	0	0	1	1	1	0	0	1	North America	USA	1799.99	USD	2023	2024-01-01 16:37:00
Samsung SM-F946U Galaxy Z Fold5 5G UW TD-LTE US 256GB / SM-F946V (Samsung Q5)	1	1	1	1	1	1	1	1	0	0	0	0	1	1	1	0	0	1	North America	USA	1799.99	USD	2023	2024-01-01 17:43:00
Samsung SM-F946U Galaxy Z Fold5 5G UW TD-LTE US 512GB / SM-F946A (Samsung Q5)	1	1	1	1	1	1	1	1	0	0	0	0	1	1	1	0	0	1	North America	USA	1919.99	USD	2023	2024-01-01 16:34:00
Samsung SM-F946U Galaxy Z Fold5 5G UW TD-LTE US 512GB / SM-F946R4 (Samsung Q5)	1	1	1	1	1	1	1	1	0	0	0	0	1	1	1	0	0	1	North America	USA	1919.99	USD	2023	2024-01-01 18:15:00
Samsung SM-F946U Galaxy Z Fold5 5G UW TD-LTE US 512GB / SM-F946T (Samsung Q5)	1	1	1	1	1	1	1	1	0	0	0	0	1	1	1	0	0	1	North America	USA	1919.99	USD	2023	2024-01-01 16:48:00
Samsung SM-F946U Galaxy Z Fold5 5G UW TD-LTE US 512GB / SM-F946V (Samsung Q5)	1	1	1	1	1	1	1	1	0	0	0	0	1	1	1	0	0	1	North America	USA	1919.99	USD	2023	2024-01-01 18:00:00
Samsung SM-F946U1 Galaxy Z Fold5 5G UW TD-LTE US 1TB (Samsung Q5)	1	1	1	1	1	1	1	1	0	0	0	0	1	1	1	0	0	1	North America	USA	2159.99	USD	2023	2024-01-01 18:38:00
Samsung SM-F946U1 Galaxy Z Fold5 5G UW TD-LTE US 256GB (Samsung Q5)	1	1	1	1	1	1	1	1	0	0	0	0	1	1	1	0	0	1	Central America , North America	Costa Rica , Puerto Rico , USA	1799.99	USD	2023	2024-01-01 18:17:00
Samsung SM-F946U1 Galaxy Z Fold5 5G UW TD-LTE US 512GB (Samsung Q5)	1	1	1	1	1	1	1	1	0	0	0	0	1	1	1	0	0	1	Central America , North America	Costa Rica , Puerto Rico , USA	1919.99	USD	2023	2024-01-01 18:37:00
Samsung SM-F946W Galaxy Z Fold5 5G TD-LTE CA 1TB (Samsung Q5)	1	1	1	1	1	1	1	1	0	0	0	0	1	1	1	0	0	1	North America	Canada	2879.99	CAD	2023	2024-01-01 14:11:00
Samsung SM-F946W Galaxy Z Fold5 5G TD-LTE CA 256GB (Samsung Q5)	1	1	1	1	1	1	1	1	0	0	0	0	1	1	1	0	0	1	North America	Canada	2399.99	CAD	2023	2024-01-01 13:59:00
Samsung SM-F946W Galaxy Z Fold5 5G TD-LTE CA 512GB (Samsung Q5)	1	1	1	1	1	1	1	1	0	0	0	0	1	1	1	0	0	1	North America	Canada	2599.99	CAD	2023	2024-01-01 14:08:00
Samsung SM-M146B/DS Galaxy M14 5G 2023 Premium Edition Global Dual SIM TD-LTE 128GB (Samsung M146)	1	0	1	1	1	1	1	1	0	0	0	0	1	1	1	1	0	1	Asia , Europe	India	15490	INR	2023	2023-08-04 15:35:00
Samsung SM-M146B/DS Galaxy M14 5G 2023 Standard Edition Global Dual SIM TD-LTE 128GB (Samsung M146)	1	0	1	1	1	1	1	1	0	0	0	0	1	1	1	1	0	1	Asia , Europe	India	14490	INR	2023	2023-08-04 16:58:00
Samsung SM-M146B/DSN Galaxy M14 5G 2023 Premium Edition Global Dual SIM TD-LTE 128GB (Samsung M146)	1	0	1	1	1	1	1	1	0	0	0	0	1	1	1	1	0	1	Africa , Asia , Europe , Southeast Asia	Egypt , Indonesia , Iran , Iraq , Israel , Jordan , Kuwait , Lebanon , Malaysia , UAE	3299	IDR	2023	2023-08-04 17:01:00
Samsung SM-M146B/DSN Galaxy M14 5G 2023 Standard Edition Global Dual SIM TD-LTE 128GB (Samsung M146)	1	0	1	1	1	1	1	1	0	0	0	0	1	1	1	1	0	1	Asia , Eastern Europe , Europe , Middle East , North America , South America , Southeast Asia	Brazil , Chile , Colombia , Ecuador , Indonesia , Israel , Jordan , Kuwait , Lebanon , Mexico , Paraguay , Peru , Russia , Saudi Arabia	1699	BRL	2023	2023-08-04 16:11:00
Samsung SM-M146B/DSN Galaxy M14 5G 2023 Standard Edition Global Dual SIM TD-LTE 64GB (Samsung M146)	1	0	1	1	1	1	1	1	0	0	0	0	1	1	1	1	0	1	Asia , Europe , Southeast Asia	Indonesia , Iran , Iraq , Malaysia			2023	2023-08-04 17:17:00
Samsung SM-M146B/N Galaxy M14 5G 2023 Standard Edition Global TD-LTE 128GB (Samsung M146)	1	0	1	1	1	1	1	1	0	0	0	0	1	1	1	1	0	1	Europe , North America , South America	Chile , Mexico , Peru	4991	MXN	2023	2023-08-04 18:04:00
Samsung SM-M146B/N Galaxy M14 5G 2023 Standard Edition Global TD-LTE 64GB (Samsung M146)	1	0	1	1	1	1	1	1	0	0	0	0	1	1	1	1	0	1	Africa , Europe , Middle East	Egypt , Israel , Jordan , Kuwait , UAE			2023	2023-08-04 18:00:00
Samsung SM-M346B/DS Galaxy M34 5G 2023 Premium Edition Dual SIM TD-LTE IN 128GB (Samsung M346)	1	0	1	1	1	1	1	1	0	0	0	0	0	1	1	1	0	1	Asia	India	25999	INR	2023	2024-03-04 15:34:00
Samsung SM-M346B/DS Galaxy M34 5G 2023 Premium Edition Dual SIM TD-LTE IN 256GB (Samsung M346)	1	0	1	1	1	1	1	1	0	0	0	0	0	1	1	1	0	1	Asia	India			2023	2024-03-04 15:51:00
Samsung SM-M346B/DS Galaxy M34 5G 2023 Standard Edition Dual SIM TD-LTE LATAM IN 128GB (Samsung M346)	1	0	1	1	1	1	1	1	0	0	0	0	0	1	1	1	0	1	Asia , North America , South America	Brazil , Chile , Colombia , Ecuador , India , Mexico	24499	INR	2023	2024-03-04 20:32:00
Samsung SM-M346B1/DS Galaxy M34 5G 2023 Premium Edition Dual SIM TD-LTE APAC 128GB (Samsung M346)	1	0	1	1	1	1	1	1	0	0	0	0	0	1	1	1	0	1	Asia , Oceania , Southeast Asia	Cambodia , Indonesia , Malaysia , Myanmar , Philippines , Singapore , Thailand , Vietnam	7990000	VND	2023	2024-03-04 21:26:00
Samsung SM-M346B2/DS Galaxy M34 5G 2023 Standard Edition Global Dual SIM TD-LTE 128GB (Samsung M346)	1	0	1	1	1	1	1	1	0	0	0	0	0	1	1	1	0	1	Africa , Asia , Middle East , Southeast Asia	Egypt , HK , Jordan , Kuwait , Lebanon , Saudi Arabia , South Africa , Taiwan , UAE	2298	HKD	2023	2024-03-04 11:53:00
Samsung SM-M546B/DS Galaxy M54 5G 2023 Global Dual SIM TD-LTE 128GB (Samsung M546)	1	0	1	1	1	1	1	1	0	0	0	0	1	1	1	1	0	1	Asia , Eastern Europe , Europe , Middle East , Southeast Asia , Western Europe	Belarus , Bulgaria , Croatia , Czech , Denmark , Greece , HK , Hungary , Israel , Italy , Lebanon , Poland , Portugal , Romania , Russia , Saudi Arabia , Serbia , Slovakia , Slovenia , Spain , Switzerland , UAE			2023	2023-08-03 22:33:00
Samsung SM-M546B/DS Galaxy M54 5G 2023 Global Dual SIM TD-LTE 256GB (Samsung M546)	1	0	1	1	1	1	1	1	0	0	0	0	1	1	1	1	0	1	Eastern Europe , Europe , Middle East , Western Europe	Belarus , Bulgaria , Cyprus , Croatia , Czech , Denmark , Estonia , France , Germany , Greece , Hungary , Israel , Italy , Jordan , Latvia , Lebanon , Lithuania , Poland , Portugal , Russia , Romania , Saudi Arabia , Serbia , Slovakia , Slovenia , Spain , Switzerland , UAE			2023	2023-08-03 08:43:00
Samsung SM-S7110 Galaxy S23 FE 5G CN HK TW Dual SIM TD-LTE 128GB (Samsung S711)	1	1	1	1	1	1	1	1	0	0	0	0	1	1	1	1	0	1	Asia , Southeast Asia	China , HK , Taiwan	19490	TWD	2023	2024-02-15 17:08:00
Samsung SM-S7110 Galaxy S23 FE 5G CN HK TW Dual SIM TD-LTE 256GB (Samsung S711)	1	1	1	1	1	1	1	1	0	0	0	0	1	1	1	1	0	1	Asia , Southeast Asia	China , HK , Taiwan	21490	TWD	2023	2024-02-15 17:04:00
Samsung SM-S711B Galaxy S23 FE 5G Global TD-LTE 128GB (Samsung S711)	1	1	1	1	1	1	1	1	0	0	0	0	1	1	1	1	0	1	Australia , North America , South America	Argentina , Australia , Mexico , NZ	999	AUD	2023	2024-02-19 12:43:00
Samsung SM-S711B Galaxy S23 FE 5G Global TD-LTE 256GB (Samsung S711)	1	1	1	1	1	1	1	1	0	0	0	0	1	1	1	1	0	1	Australia , North America , South America	Argentina , Australia , Mexico , NZ	1099	AUD	2023	2024-02-19 12:21:00
Samsung SM-S711B/DS Galaxy S23 FE 5G Global Dual SIM TD-LTE 128GB (Samsung S711)	1	1	1	1	1	1	1	1	0	0	0	0	1	1	1	1	0	1	Africa , Asia , Australia , Central America , Eastern Europe , Europe , Middle East , North America , Oceania , South America , Southeast Asia , Western Europe	Algeria , Argentina , Armenia , Australia , Azerbaijan , Austria , Bangladesh , Belarus , Belgium , Bolivia , Brazil , Bulgaria , Cambodia , Chile , Colombia , Costa Rica , Croatia , Cyprus , Czech , Denmark , Ecuador , Egypt , Estonia , Finland , France , Greece , Germany , Guatemala , Honduras , Hungary , India , Indonesia , Iran , Iraq , Ireland , Israel , Italy , Jordan , Kazakhstan , Kenya ,…	599	GBP	2023	2024-02-15 16:40:00
Samsung SM-S711B/DS Galaxy S23 FE 5G Global Dual SIM TD-LTE 256GB (Samsung S711)	1	1	1	1	1	1	1	1	0	0	0	0	1	1	1	1	0	1	Africa , Asia , Australia , Central America , Eastern Europe , Europe , Middle East , North America , Oceania , South America , Southeast Asia , Western Europe	Algeria , Argentina , Armenia , Azerbaijan , Austria , Bangladesh , Belarus , Belgium , Bolivia , Brazil , Bulgaria , Cambodia , Chile , Colombia , Costa Rica , Croatia , Cyprus , Czech , Denmark , Ecuador , Egypt , Estonia , Finland , France , Greece , Germany , Guatemala , Honduras , Hungary , India , Indonesia , Iraq , Iran , Ireland , Israel , Italy , Jordan , Kazakhstan , Kenya , Kuwait , Ky…	649	GBP	2023	2024-02-13 10:00:00
Samsung SM-S711N Galaxy S23 FE 5G Dual SIM TD-LTE KR 256GB (Samsung S711)	1	1	1	1	1	1	1	1	0	0	0	0	1	1	1	1	0	1	Asia	South Korea	847000	KRW	2023	2024-02-15 19:33:00
Samsung SM-S711U Galaxy S23 FE 5G UW TD-LTE US 128GB / SM-S711A (Samsung S711)	1	1	1	1	1	1	1	1	0	0	0	0	1	1	1	1	0	1	North America	USA	599.99	USD	2023	2024-02-15 21:24:00
Samsung SM-S711U Galaxy S23 FE 5G UW TD-LTE US 128GB / SM-S711R4 (Samsung S711)	1	1	1	1	1	1	1	1	0	0	0	0	1	1	1	1	0	1	North America	USA	599.99	USD	2023	2024-02-15 22:03:00
Samsung SM-S711U Galaxy S23 FE 5G UW TD-LTE US 128GB / SM-S711T (Samsung S711)	1	1	1	1	1	1	1	1	0	0	0	0	1	1	1	1	0	1	North America	USA	599.99	USD	2023	2024-02-15 21:36:00
Samsung SM-S711U Galaxy S23 FE 5G UW TD-LTE US 128GB / SM-S711V (Samsung S711)	1	1	1	1	1	1	1	1	0	0	0	0	1	1	1	1	0	1	North America	USA	599.99	USD	2023	2024-02-15 21:56:00
Samsung SM-S711U Galaxy S23 FE 5G UW TD-LTE US 256GB / SM-S711R4 (Samsung S711)	1	1	1	1	1	1	1	1	0	0	0	0	1	1	1	1	0	1	North America	USA	659.99	USD	2023	2024-02-15 21:58:00
Samsung SM-S711U Galaxy S23 FE 5G UW TD-LTE US 256GB / SM-S711V (Samsung S711)	1	1	1	1	1	1	1	1	0	0	0	0	1	1	1	1	0	1	North America	USA	659.99	USD	2023	2024-02-15 21:53:00
Samsung SM-S711U1 Galaxy S23 FE 5G UW TD-LTE US 128GB (Samsung S711)	1	1	1	1	1	1	1	1	0	0	0	0	1	1	1	1	0	1	North America	USA	599.99	USD	2023	2024-02-15 22:12:00
Samsung SM-S711U1 Galaxy S23 FE 5G UW TD-LTE US 256GB (Samsung S711)	1	1	1	1	1	1	1	1	0	0	0	0	1	1	1	1	0	1	North America	USA	659.99	USD	2023	2024-02-15 22:04:00
Samsung SM-S711W Galaxy S23 FE 5G TD-LTE CA 128GB (Samsung S711)	1	1	1	1	1	1	1	1	0	0	0	0	1	1	1	1	0	1	North America	Canada	869.99	CAD	2023	2024-02-15 22:23:00
Samsung SM-S711W Galaxy S23 FE 5G TD-LTE CA 256GB (Samsung S711)	1	1	1	1	1	1	1	1	0	0	0	0	1	1	1	1	0	1	North America	Canada	949.99	CAD	2023	2024-02-15 22:20:00
Samsung SM-S9110 Galaxy S23 5G Dual SIM TD-LTE CN 512GB (Samsung Diamond DM1)	1	1	1	1	1	1	1	1	0	0	0	0	1	1	1	1	0	1	Asia	China	6499	CNY	2023	2023-04-04 22:48:00
Samsung SM-S9110 Galaxy S23 5G Dual SIM TD-LTE CN HK TW 128GB (Samsung Diamond DM1)	1	1	1	1	1	1	1	1	0	0	0	0	1	1	1	1	0	1	Asia , Southeast Asia	China , HK , Taiwan	5199	CNY	2023	2023-04-04 22:35:00
Samsung SM-S9110 Galaxy S23 5G Dual SIM TD-LTE CN HK TW 256GB (Samsung Diamond DM1)	1	1	1	1	1	1	1	1	0	0	0	0	1	1	1	1	0	1	Asia , Southeast Asia	China , HK , Taiwan	28990	TWD	2023	2023-04-04 22:39:00
Samsung SM-S911B Galaxy S23 5G Global TD-LTE 128GB (Samsung Diamond DM1)	1	1	1	1	1	1	1	1	0	0	0	0	1	1	1	1	0	1	Australia , Europe , North America	Australia , Mexico	1349	AUD	2023	2023-04-03 22:04:00
Samsung SM-S911B Galaxy S23 5G Global TD-LTE 256GB (Samsung Diamond DM1)	1	1	1	1	1	1	1	1	0	0	0	0	1	1	1	1	0	1	Australia , Europe , North America	Australia , Mexico	1449	AUD	2023	2023-04-01 22:45:00
Samsung SM-S911B/DS Galaxy S23 5G Global Dual SIM TD-LTE 128GB (Samsung Diamond DM1)	1	1	1	1	1	1	1	1	0	0	0	0	1	1	1	1	0	1	Africa , Asia , Central America , Eastern Europe , Europe , Middle East , North America , Oceania , South America , Southeast Asia , Western Europe	Algeria , Argentina , Armenia , Azerbaijan , Austria , Bangladesh , Belarus , Belgium , Bolivia , Brazil , Bulgaria , Cambodia , Chile , Colombia , Costa Rica , Croatia , Cyprus , Czech , Denmark , Ecuador , Egypt , Estonia , Finland , France , Greece , Germany , Guatemala , Honduras , Hungary , India , Indonesia , Iran , Iraq , Ireland , Israel , Italy , Jordan , Kazakhstan , Kenya , Kuwait , Ky…	849	GBP	2023	2023-04-03 22:25:00
Samsung SM-S911B/DS Galaxy S23 5G Global Dual SIM TD-LTE 256GB (Samsung Diamond DM1)	1	1	1	1	1	1	1	1	0	0	0	0	1	1	1	1	0	1	Africa , Asia , Central America , Eastern Europe , Europe , Middle East , North America , Oceania , South America , Southeast Asia , Western Europe	Algeria , Argentina , Armenia , Azerbaijan , Austria , Bangladesh , Belarus , Belgium , Bolivia , Brazil , Bulgaria , Cambodia , Chile , Colombia , Costa Rica , Croatia , Cyprus , Czech , Denmark , Ecuador , Egypt , Estonia , Finland , France , Greece , Germany , Guatemala , Honduras , Hungary , India , Indonesia , Iran , Iraq , Ireland , Israel , Italy , Jordan , Kazakhstan , Kenya , Kuwait , Ky…	899	GBP	2023	2023-03-26 12:45:00
Samsung SM-S911C Galaxy S23 5G UW TD-LTE JP 256GB (Samsung Diamond DM1)	1	1	1	1	1	1	1	1	0	0	0	0	1	1	1	1	0	1	Asia	Japan	147700	JPY	2023	2023-04-01 17:11:00
Samsung SM-S911D Galaxy S23 5G UW TD-LTE JP 256GB SC-51D / SGH-N667 (Samsung Diamond DM1)	1	1	1	1	1	1	1	1	0	0	0	0	1	1	1	1	0	1	Asia	Japan	136620	JPY	2023	2023-03-27 15:26:00
Samsung SM-S911J Galaxy S23 5G UW TD-LTE JP 256GB SCG19 (Samsung Diamond DM1)	1	1	1	1	1	1	1	1	0	0	0	0	1	1	1	1	0	1	Asia	Japan	136330	JPY	2023	2023-03-27 15:34:00
Samsung SM-S911N Galaxy S23 5G UW TD-LTE KR 256GB (Samsung Diamond DM1)	1	1	1	1	1	1	1	1	0	0	0	0	1	1	1	1	0	1	Asia	South Korea	1155000	KRW	2023	2023-03-27 18:37:00
Samsung SM-S911N Galaxy S23 5G UW TD-LTE KR 512GB (Samsung Diamond DM1)	1	1	1	1	1	1	1	1	0	0	0	0	1	1	1	1	0	1	Asia	South Korea	1276000	KRW	2023	2023-03-27 21:43:00
Samsung SM-S911U Galaxy S23 5G UW TD-LTE US 128GB / SM-S911A (Samsung Diamond DM1)	1	1	1	1	1	1	1	1	0	0	0	0	1	1	1	1	0	1	North America	USA	799.99	USD	2023	2023-04-09 21:58:00
Samsung SM-S911U Galaxy S23 5G UW TD-LTE US 128GB / SM-S911R4 (Samsung Diamond DM1)	1	1	1	1	1	1	1	1	0	0	0	0	1	1	1	1	0	1	North America	USA	799.99	USD	2023	2023-04-10 12:24:00
Samsung SM-S911U Galaxy S23 5G UW TD-LTE US 128GB / SM-S911T (Samsung Diamond DM1)	1	1	1	1	1	1	1	1	0	0	0	0	1	1	1	1	0	1	North America	USA	799.99	USD	2023	2023-04-10 11:58:00
Samsung SM-S911U Galaxy S23 5G UW TD-LTE US 128GB / SM-S911V (Samsung Diamond DM1)	1	1	1	1	1	1	1	1	0	0	0	0	1	1	1	1	0	1	North America	USA	799.99	USD	2023	2023-04-10 11:06:00
Samsung SM-S911U Galaxy S23 5G UW TD-LTE US 256GB / SM-S911A (Samsung Diamond DM1)	1	1	1	1	1	1	1	1	0	0	0	0	1	1	1	1	0	1	North America	USA	859.99	USD	2023	2023-04-09 21:34:00
Samsung SM-S911U Galaxy S23 5G UW TD-LTE US 256GB / SM-S911R4 (Samsung Diamond DM1)	1	1	1	1	1	1	1	1	0	0	0	0	1	1	1	1	0	1	North America	USA	859.99	USD	2023	2023-04-10 12:08:00
Samsung SM-S911U Galaxy S23 5G UW TD-LTE US 256GB / SM-S911T (Samsung Diamond DM1)	1	1	1	1	1	1	1	1	0	0	0	0	1	1	1	1	0	1	North America	USA	859.99	USD	2023	2023-04-10 11:38:00
Samsung SM-S911U Galaxy S23 5G UW TD-LTE US 256GB / SM-S911V (Samsung Diamond DM1)	1	1	1	1	1	1	1	1	0	0	0	0	1	1	1	1	0	1	North America	USA	859.99	USD	2023	2023-04-10 10:58:00
Samsung SM-S911U1 Galaxy S23 5G UW TD-LTE US 128GB (Samsung Diamond DM1)	1	1	1	1	1	1	1	1	0	0	0	0	1	1	1	1	0	1	North America	USA	799.99	USD	2023	2023-04-10 18:58:00
Samsung SM-S911U1 Galaxy S23 5G UW TD-LTE US 256GB (Samsung Diamond DM1)	1	1	1	1	1	1	1	1	0	0	0	0	1	1	1	1	0	1	North America	USA	859.99	USD	2023	2023-04-10 18:53:00
Samsung SM-S911W Galaxy S23 5G TD-LTE CA 128GB (Samsung Diamond DM1)	1	1	1	1	1	1	1	1	0	0	0	0	1	1	1	1	0	1	North America	Canada	1099.99	CAD	2023	2023-04-05 09:07:00
Samsung SM-S911W Galaxy S23 5G TD-LTE CA 256GB (Samsung Diamond DM1)	1	1	1	1	1	1	1	1	0	0	0	0	1	1	1	1	0	1	North America	Canada	1179.99	CAD	2023	2023-04-05 08:47:00
Samsung SM-S9160 Galaxy S23+ 5G Dual SIM TD-LTE CN HK TW 256GB (Samsung Diamond DM2)	1	1	1	1	1	1	1	1	0	0	0	0	1	1	1	1	0	1	Asia , Southeast Asia	China , HK , Taiwan	7598	HKD	2023	2023-04-04 22:23:00
Samsung SM-S9160 Galaxy S23+ 5G Dual SIM TD-LTE CN HK TW 512GB (Samsung Diamond DM2)	1	1	1	1	1	1	1	1	0	0	0	0	1	1	1	1	0	1	Asia , Southeast Asia	China , HK , Taiwan	37900	TWD	2023	2023-04-04 22:09:00
Samsung SM-S916B Galaxy S23+ 5G Global TD-LTE 256GB (Samsung Diamond DM2)	1	1	1	1	1	1	1	1	0	0	0	0	1	1	1	1	0	1	Australia , North America , South America	Argentina , Australia , Mexico , NZ	1649	AUD	2023	2023-04-04 12:03:00
Samsung SM-S916B Galaxy S23+ 5G Global TD-LTE 512GB (Samsung Diamond DM2)	1	1	1	1	1	1	1	1	0	0	0	0	1	1	1	1	0	1	Australia , North America , South America	Argentina , Australia , Mexico , NZ	1849	AUD	2023	2023-04-04 12:00:00
Samsung SM-S916B/DS Galaxy S23+ 5G Global Dual SIM TD-LTE 256GB (Samsung Diamond DM2)	1	1	1	1	1	1	1	1	0	0	0	0	1	1	1	1	0	1	Africa , Asia , Central America , Eastern Europe , Europe , Middle East , North America , Oceania , South America , Southeast Asia , Western Europe	Algeria , Argentina , Armenia , Azerbaijan , Austria , Bangladesh , Belarus , Belgium , Bolivia , Brazil , Bulgaria , Cambodia , Chile , Colombia , Costa Rica , Croatia , Cyprus , Czech , Denmark , Ecuador , Egypt , Estonia , Finland , France , Greece , Germany , Guatemala , Honduras , Hungary , India , Indonesia , Iran , Iraq , Ireland , Israel , Italy , Jordan , Kazakhstan , Kenya , Kuwait , Ky…	1199	EUR	2023	2023-03-26 12:34:00
Samsung SM-S916B/DS Galaxy S23+ 5G Global Dual SIM TD-LTE 512GB (Samsung Diamond DM2)	1	1	1	1	1	1	1	1	0	0	0	0	1	1	1	1	0	1	Africa , Asia , Central America , Eastern Europe , Europe , Middle East , North America , Oceania , South America , Southeast Asia , Western Europe	Algeria , Argentina , Armenia , Azerbaijan , Austria , Bangladesh , Belarus , Belgium , Bolivia , Brazil , Bulgaria , Cambodia , Chile , Colombia , Costa Rica , Croatia , Cyprus , Czech , Denmark , Ecuador , Egypt , Estonia , Finland , France , Greece , Germany , Guatemala , Honduras , Hungary , India , Indonesia , Iran , Iraq , Ireland , Israel , Italy , Jordan , Kazakhstan , Kenya , Kuwait , Ky…	128999	INR	2023	2023-04-04 11:40:00
Samsung SM-S916N Galaxy S23+ 5G UW TD-LTE KR 256GB (Samsung Diamond DM2)	1	1	1	1	1	1	1	1	0	0	0	0	1	1	1	1	0	1	Asia	South Korea	1353000	KRW	2023	2023-03-27 18:16:00
Samsung SM-S916N Galaxy S23+ 5G UW TD-LTE KR 512GB (Samsung Diamond DM2)	1	1	1	1	1	1	1	1	0	0	0	0	1	1	1	1	0	1	Asia	South Korea	1474000	KRW	2023	2023-03-27 18:19:00
Samsung SM-S916U Galaxy S23+ 5G UW TD-LTE US 256GB / SM-S916A (Samsung Diamond DM2)	1	1	1	1	1	1	1	1	0	0	0	0	1	1	1	1	0	1	North America	USA	999.99	USD	2023	2023-04-10 12:40:00
Samsung SM-S916U Galaxy S23+ 5G UW TD-LTE US 256GB / SM-S916R4 (Samsung Diamond DM2)	1	1	1	1	1	1	1	1	0	0	0	0	1	1	1	1	0	1	North America	USA	999.99	USD	2023	2023-04-10 16:09:00
Samsung SM-S916U Galaxy S23+ 5G UW TD-LTE US 256GB / SM-S916T (Samsung Diamond DM2)	1	1	1	1	1	1	1	1	0	0	0	0	1	1	1	1	0	1	North America	USA	999.99	USD	2023	2023-04-10 14:33:00
Samsung SM-S916U Galaxy S23+ 5G UW TD-LTE US 256GB / SM-S916V (Samsung Diamond DM2)	1	1	1	1	1	1	1	1	0	0	0	0	1	1	1	1	0	1	North America	USA	999.99	USD	2023	2023-04-10 15:31:00
Samsung SM-S916U Galaxy S23+ 5G UW TD-LTE US 512GB / SM-S916A (Samsung Diamond DM2)	1	1	1	1	1	1	1	1	0	0	0	0	1	1	1	1	0	1	North America	USA	1119.99	USD	2023	2023-04-10 12:53:00
Samsung SM-S916U Galaxy S23+ 5G UW TD-LTE US 512GB / SM-S916R4 (Samsung Diamond DM2)	1	1	1	1	1	1	1	1	0	0	0	0	1	1	1	1	0	1	North America	USA	1119.99	USD	2023	2023-04-10 15:42:00
Samsung SM-S916U Galaxy S23+ 5G UW TD-LTE US 512GB / SM-S916T (Samsung Diamond DM2)	1	1	1	1	1	1	1	1	0	0	0	0	1	1	1	1	0	1	North America	USA	1119.99	USD	2023	2023-04-10 13:08:00
Samsung SM-S916U Galaxy S23+ 5G UW TD-LTE US 512GB / SM-S916V (Samsung Diamond DM2)	1	1	1	1	1	1	1	1	0	0	0	0	1	1	1	1	0	1	North America	USA	1119.99	USD	2023	2023-04-10 15:37:00
Samsung SM-S916U1 Galaxy S23+ 5G UW TD-LTE US 256GB (Samsung Diamond DM2)	1	1	1	1	1	1	1	1	0	0	0	0	1	1	1	1	0	1	North America	USA	999.99	USD	2023	2023-04-10 18:10:00
Samsung SM-S916U1 Galaxy S23+ 5G UW TD-LTE US 512GB (Samsung Diamond DM2)	1	1	1	1	1	1	1	1	0	0	0	0	1	1	1	1	0	1	North America	USA	1119.99	USD	2023	2023-04-10 18:11:00
Samsung SM-S916W Galaxy S23+ 5G TD-LTE CA 256GB (Samsung Diamond DM2)	1	1	1	1	1	1	1	1	0	0	0	0	1	1	1	1	0	1	North America	Canada	1399.99	CAD	2023	2023-04-05 21:37:00
Samsung SM-S916W Galaxy S23+ 5G TD-LTE CA 512GB (Samsung Diamond DM2)	1	1	1	1	1	1	1	1	0	0	0	0	1	1	1	1	0	1	North America	Canada	1559.99	CAD	2023	2023-04-06 10:53:00
Samsung SM-S9180 Galaxy S23 Ultra 5G Premium Edition Dual SIM TD-LTE CN HK TW 1TB (Samsung Diamond DM3)	1	1	1	1	1	1	1	1	0	0	0	0	1	1	1	1	0	1	Asia , Southeast Asia	China , HK , Taiwan	12699	CNY	2023	2023-04-04 21:23:00
Samsung SM-S9180 Galaxy S23 Ultra 5G Premium Edition Dual SIM TD-LTE CN HK TW 256GB (Samsung Diamond DM3)	1	1	1	1	1	1	1	1	0	0	0	0	1	1	1	1	0	1	Asia , Southeast Asia	China , HK , Taiwan	9698	HKD	2023	2023-04-04 16:07:00
Samsung SM-S9180 Galaxy S23 Ultra 5G Premium Edition Dual SIM TD-LTE CN HK TW 512GB (Samsung Diamond DM3)	1	1	1	1	1	1	1	1	0	0	0	0	1	1	1	1	0	1	Asia , Southeast Asia	China , HK , Taiwan	44900	TWD	2023	2023-04-04 20:51:00
Samsung SM-S9180 Galaxy S23 Ultra 5G Standard Edition Dual SIM TD-LTE CN 256GB (Samsung Diamond DM3)	1	1	1	1	1	1	1	1	0	0	0	0	1	1	1	1	0	1	Asia	China	8999	CNY	2023	2023-04-04 21:31:00
Samsung SM-S918B Galaxy S23 Ultra 5G Premium Edition Global TD-LTE 1TB (Samsung Diamond DM3)	1	1	1	1	1	1	1	1	0	0	0	0	1	1	1	1	0	1	Australia , Europe , North America	Australia , Mexico	2649	AUD	2023	2023-04-01 17:04:00
Samsung SM-S918B Galaxy S23 Ultra 5G Premium Edition Global TD-LTE 512GB (Samsung Diamond DM3)	1	1	1	1	1	1	1	1	0	0	0	0	1	1	1	1	0	1	Australia , Europe , North America	Australia , Mexico	35999	MXN	2023	2023-04-01 17:00:00
Samsung SM-S918B Galaxy S23 Ultra 5G Standard Edition Global TD-LTE 256GB (Samsung Diamond DM3)	1	1	1	1	1	1	1	1	0	0	0	0	1	1	1	1	0	1	Australia , Europe , North America	Australia , Mexico	1949	AUD	2023	2023-04-01 16:49:00
Samsung SM-S918B/DS Galaxy S23 Ultra 5G Premium Edition Global Dual SIM TD-LTE 1TB (Samsung Diamond DM3)	1	1	1	1	1	1	1	1	0	0	0	0	1	1	1	1	0	1	Africa , Asia , Central America , Eastern Europe , Europe , Middle East , North America , Oceania , South America , Southeast Asia , Western Europe	Algeria , Argentina , Armenia , Azerbaijan , Austria , Bangladesh , Belarus , Belgium , Bolivia , Brazil , Bulgaria , Cambodia , Chile , Colombia , Costa Rica , Croatia , Cyprus , Czech , Denmark , Ecuador , Egypt , Estonia , Finland , France , Greece , Germany , Guatemala , Honduras , Hungary , India , Indonesia , Iran , Iraq , Ireland , Israel , Italy , Jordan , Kazakhstan , Kenya , Kuwait , Ky…	2649	AUD	2023	2023-03-31 20:40:00
Samsung SM-S918B/DS Galaxy S23 Ultra 5G Premium Edition Global Dual SIM TD-LTE 256GB (Samsung Diamond DM3)	1	1	1	1	1	1	1	1	0	0	0	0	1	1	1	1	0	1	Africa , Asia , Australia , Central America , Europe , Middle East , North America , Oceania , South America , Southeast Asia , Worldwide	Algeria , Argentina , Armenia , Azerbaijan , Bangladesh , Bolivia , Brazil , Cambodia , Chile , Colombia , Costa Rica , Ecuador , Egypt , Guatemala , Honduras , India , Indonesia , Iraq , Iran , Israel , Italy , Jordan , Kazakhstan , Kenya , Kuwait , Kyrgyzstan , Lebanon , Malaysia , Mali , Mexico , Mongolia , Morocco , Myanmar , Nepal , Nicaragua , Nigeria , NZ , Panama , Pakistan , Paraguay , P…	149999	INR	2023	2023-03-31 20:25:00
Samsung SM-S918B/DS Galaxy S23 Ultra 5G Premium Edition Global Dual SIM TD-LTE 512GB (Samsung Diamond DM3)	1	1	1	1	1	1	1	1	0	0	0	0	1	1	1	1	0	1	Africa , Asia , Central America , Eastern Europe , Europe , Middle East , North America , Oceania , South America , Southeast Asia , Western Europe , Worldwide	Algeria , Argentina , Armenia , Azerbaijan , Austria , Bangladesh , Belarus , Belgium , Bolivia , Brazil , Bulgaria , Cambodia , Chile , Colombia , Costa Rica , Croatia , Cyprus , Czech , Denmark , Ecuador , Egypt , Estonia , Finland , France , Greece , Germany , Guatemala , Honduras , Hungary , India , Indonesia , Iran , Iraq , Ireland , Israel , Italy , Jordan , Kazakhstan , Kenya , Kuwait , Ky…	6199	MYR	2023	2023-03-28 08:28:00
Samsung SM-S918B/DS Galaxy S23 Ultra 5G Standard Edition Global Dual SIM TD-LTE 256GB (Samsung Diamond DM3)	1	1	1	1	1	1	1	1	0	0	0	0	1	1	1	1	0	1	Asia , Australia , Eastern Europe , Europe , Western Europe	Australia , Austria , Belarus , Belgium , Bulgaria , Cyprus , Croatia , Czech , Denmark , Estonia , Finland , France , Greece , Germany , Hungary , Ireland , Italy , Latvia , Lithuania , Netherlands , Norway , NZ , Poland , Portugal , Romania , Russia , Serbia , Slovakia , Slovenia , Spain , Switzerland , Sweden , UK	1249	GBP	2023	2023-03-25 21:30:00
Samsung SM-S918D Galaxy S23 Ultra 5G UW Premium Edition TD-LTE JP 256GB SC-52D / SGH-N795 (Samsung Diamond DM3)	1	1	1	1	1	1	1	1	0	0	0	0	1	1	1	1	0	1	Asia	Japan	197670	JPY	2023	2023-03-27 09:36:00
Samsung SM-S918D Galaxy S23 Ultra 5G UW Premium Edition TD-LTE JP 512GB SC-52D / SGH-N795 (Samsung Diamond DM3)	1	1	1	1	1	1	1	1	0	0	0	0	1	1	1	1	0	1	Asia	Japan	236500	JPY	2023	2023-04-06 12:05:00
Samsung SM-S918J Galaxy S23 Ultra 5G UW Premium Edition TD-LTE JP 1TB SCG20 (Samsung Diamond DM3)	1	1	1	1	1	1	1	1	0	0	0	0	1	1	1	1	0	1	Asia	Japan	253440	JPY	2023	2023-04-07 21:58:00
Samsung SM-S918J Galaxy S23 Ultra 5G UW Premium Edition TD-LTE JP 256GB SCG20 (Samsung Diamond DM3)	1	1	1	1	1	1	1	1	0	0	0	0	1	1	1	1	0	1	Asia	Japan	197650	JPY	2023	2023-03-27 10:01:00
Samsung SM-S918J Galaxy S23 Ultra 5G UW Premium Edition TD-LTE JP 512GB SCG20 (Samsung Diamond DM3)	1	1	1	1	1	1	1	1	0	0	0	0	1	1	1	1	0	1	Asia	Japan	225120	JPY	2023	2023-04-07 21:54:00
Samsung SM-S918N Galaxy S23 Ultra 5G Premium Edition UW TD-LTE KR 256GB (Samsung Diamond DM3)	1	1	1	1	1	1	1	1	0	0	0	0	1	1	1	1	0	1	Asia	South Korea	1599400	KRW	2023	2023-03-27 17:48:00
Samsung SM-S918N Galaxy S23 Ultra 5G UW BMW M Edition TD-LTE KR 512GB (Samsung Diamond DM3)	1	1	1	1	1	1	1	1	0	0	0	0	1	1	1	1	0	1	Asia	South Korea	1727000	KRW	2023	2023-04-23 13:59:00
Samsung SM-S918N Galaxy S23 Ultra 5G UW Premium Edition TD-LTE KR 1TB (Samsung Diamond DM3)	1	1	1	1	1	1	1	1	0	0	0	0	1	1	1	1	0	1	Asia	South Korea	1962400	KRW	2023	2023-03-27 18:05:00
Samsung SM-S918N Galaxy S23 Ultra 5G UW Premium Edition TD-LTE KR 512GB (Samsung Diamond DM3)	1	1	1	1	1	1	1	1	0	0	0	0	1	1	1	1	0	1	Asia	South Korea	1720400	KRW	2023	2023-03-27 18:01:00
Samsung SM-S918Q Galaxy S23 Ultra 5G UW Premium Edition TD-LTE JP 1TB (Samsung Diamond DM3)	1	1	1	1	1	1	1	1	0	0	0	0	1	1	1	1	0	1	Asia	Japan	253400	JPY	2023	2023-05-03 20:01:00
Samsung SM-S918U Galaxy S23 Ultra 5G UW Premium Edition TD-LTE US 512GB / SM-S918A (Samsung Diamond DM3)	1	1	1	1	1	1	1	1	0	0	0	0	1	1	1	1	0	1	North America	USA	1379.99	USD	2023	2023-04-06 22:41:00
Samsung SM-S918U Galaxy S23 Ultra 5G UW Premium Edition TD-LTE US 512GB / SM-S918R4 (Samsung Diamond DM3)	1	1	1	1	1	1	1	1	0	0	0	0	1	1	1	1	0	1	North America	USA	1379.99	USD	2023	2023-04-08 18:32:00
Samsung SM-S918U Galaxy S23 Ultra 5G UW Premium Edition TD-LTE US 512GB / SM-S918T (Samsung Diamond DM3)	1	1	1	1	1	1	1	1	0	0	0	0	1	1	1	1	0	1	North America	USA	1379.99	USD	2023	2023-04-07 22:23:00
Samsung SM-S918U Galaxy S23 Ultra 5G UW Premium Edition TD-LTE US 512GB / SM-S918V (Samsung Diamond DM3)	1	1	1	1	1	1	1	1	0	0	0	0	1	1	1	1	0	1	North America	USA	1379.99	USD	2023	2023-04-07 18:16:00
Samsung SM-S918U Galaxy S23 Ultra 5G UW Standard Edition TD-LTE US 256GB / SM-S918A (Samsung Diamond DM3)	1	1	1	1	1	1	1	1	0	0	0	0	1	1	1	1	0	1	North America	USA	1199.99	USD	2023	2023-04-07 18:03:00
Samsung SM-S918U Galaxy S23 Ultra 5G UW Standard Edition TD-LTE US 256GB / SM-S918R4 (Samsung Diamond DM3)	1	1	1	1	1	1	1	1	0	0	0	0	1	1	1	1	0	1	North America	USA	1199.99	USD	2023	2023-04-08 18:37:00
Samsung SM-S918U Galaxy S23 Ultra 5G UW Standard Edition TD-LTE US 256GB / SM-S918T (Samsung Diamond DM3)	1	1	1	1	1	1	1	1	0	0	0	0	1	1	1	1	0	1	North America	USA	1199.99	USD	2023	2023-04-08 18:01:00
Samsung SM-S918U Galaxy S23 Ultra 5G UW Standard Edition TD-LTE US 256GB / SM-S918V (Samsung Diamond DM3)	1	1	1	1	1	1	1	1	0	0	0	0	1	1	1	1	0	1	North America	USA	1199.99	USD	2023	2023-04-07 22:15:00
Samsung SM-S918U1 Galaxy S23 Ultra 5G UW Premium Edition TD-LTE US 1TB (Samsung Diamond DM3)	1	1	1	1	1	1	1	1	0	0	0	0	1	1	1	1	0	1	North America	USA	1619.99	USD	2023	2023-04-08 21:14:00
Samsung SM-S918U1 Galaxy S23 Ultra 5G UW Premium Edition TD-LTE US 512GB (Samsung Diamond DM3)	1	1	1	1	1	1	1	1	0	0	0	0	1	1	1	1	0	1	North America	USA	1379.99	USD	2023	2023-04-08 19:58:00
Samsung SM-S918U1 Galaxy S23 Ultra 5G UW Standard Edition TD-LTE US 256GB (Samsung Diamond DM3)	1	1	1	1	1	1	1	1	0	0	0	0	1	1	1	1	0	1	North America	USA	1199.99	USD	2023	2023-04-08 20:09:00
Samsung SM-S918W Galaxy S23 Ultra 5G Premium Edition TD-LTE CA 1TB (Samsung Diamond DM3)	1	1	1	1	1	1	1	1	0	0	0	0	1	1	1	1	0	1	North America	Canada	2209.99	CAD	2023	2023-04-06 11:36:00
Samsung SM-S918W Galaxy S23 Ultra 5G Premium Edition TD-LTE CA 512GB (Samsung Diamond DM3)	1	1	1	1	1	1	1	1	0	0	0	0	1	1	1	1	0	1	North America	Canada	1889.99	CAD	2023	2023-04-06 11:30:00
Samsung SM-S918W Galaxy S23 Ultra 5G Standard Edition TD-LTE CA 256GB (Samsung Diamond DM3)	1	1	1	1	1	1	1	1	0	0	0	0	1	1	1	1	0	1	North America	Canada	1649.99	CAD	2023	2023-04-06 11:40:00
Samsung SM-W7024 W24 Flip 5G TD-LTE CN 512GB (Samsung B5)	1	1	1	1	1	1	1	1	0	0	0	0	1	1	1	0	0	1	Asia	China	9999	CNY	2023	2024-01-04 09:03:00
Samsung SM-W9024 W24 5G Dual SIM TD-LTE CN 1TB (Samsung Q5)	1	1	1	1	1	1	1	1	0	0	0	0	1	1	1	0	0	1	Asia	China	15999	CNY	2023	2024-01-04 08:49:00
Sharp Aquos R7s 5G Dual SIM Global TD-LTE SH-R70	1	0	1	1	1	1	1	1	0	0	0	0	1	1	1	1	0	1	Asia , Southeast Asia	Indonesia , Taiwan	15999000		2023	2023-12-15 21:55:00
Sharp Aquos R8 5G TD-LTE JP SH-52D	1	0	1	1	1	1	1	1	0	0	0	0	1	1	1	1	0	1	Asia	Japan	135850	JPY	2023	2023-12-13 14:19:00
Sharp Aquos R8 5G TD-LTE JP SH-R80	1	0	1	1	1	1	1	1	0	0	0	0	1	1	1	1	0	1	Asia	Japan			2023	2023-12-14 14:31:00
Sharp Aquos R8 Pro 5G TD-LTE JP A301SH	1	0	1	1	1	1	1	1	0	0	0	0	1	1	1	1	0	1	Asia	Japan	191520	JPY	2023	2023-12-15 21:02:00
Sharp Aquos R8 Pro 5G TD-LTE JP SH-R80P	1	0	1	1	1	1	1	1	0	0	0	0	1	1	1	1	0	1	Asia	Japan			2023	2023-12-14 17:13:00
Sharp Aquos R8 Pro 5G UW TD-LTE JP SH-51D	1	0	1	1	1	1	1	1	0	0	0	0	1	1	1	1	0	1	Asia	Japan	209000	IDR	2023	2023-12-14 18:13:00
Sharp Aquos R8s 5G Global TD-LTE SH-R80	1	0	1	1	1	1	1	1	0	0	0	0	1	1	1	1	0	1	Asia , Southeast Asia	Indonesia , Taiwan	25990	TWD	2023	2023-12-15 20:54:00
Sharp Aquos R8s Pro 5G Global TD-LTE SH-R80P	1	0	1	1	1	1	1	1	0	0	0	0	1	1	1	1	0	1	Asia , Southeast Asia	Indonesia , Singapore , Taiwan	15999000	IDR	2023	2023-12-15 20:53:00
Sharp Aquos Sense 7 Plus 5G TD-LTE TW 128GB SH-S70P (Sharp AS7P)	1	0	1	1	1	1	1	0	0	0	0	0	1	1	1	0	0	1	Asia	Taiwan	14999	TWD	2023	2023-12-28 20:44:00
Sharp Aquos Sense 8 5G TD-LTE JP 128GB SH-54D (Sharp AS8N)	1	0	1	1	1	1	1	0	0	0	0	0	1	1	1	0	0	1	Asia	Japan	62150	JPY	2023	2023-12-25 16:07:00
Sharp Aquos Sense 8 5G TD-LTE JP 128GB SH-M26 (Sharp AS8N)	1	0	1	1	1	1	1	0	0	0	0	0	1	1	1	0	0	1	Asia	Japan	56980	JPY	2023	2023-12-25 15:02:00
Sharp Aquos Sense 8 5G TD-LTE JP 128GB SHG11 (Sharp AS8N)	1	0	1	1	1	1	1	0	0	0	0	0	1	1	1	0	0	1	Asia	Japan	59800	JPY	2023	2023-12-25 16:11:00
Sharp Aquos Sense 8 5G TD-LTE TW 256GB SH-M26TW (Sharp AS8N)	1	0	1	1	1	1	1	0	0	0	0	0	1	1	1	0	0	1	Asia	Japan			2023	2023-12-25 16:19:00
Sharp Aquos V7 Plus Dual SIM TD-LTE APAC 128GB SH-C06 (TCL T610)	1	0	1	1	1	1	1	0	0	0	0	0	1	0	1	0	0	1	Asia , Southeast Asia	Indonesia	2499000	IDR	2023	2023-12-28 22:06:00
Sharp Aquos V7 Plus Dual SIM TD-LTE APAC 256GB SH-C06 (TCL T610)	1	0	1	1	1	1	1	0	0	0	0	0	1	0	1	0	0	1	Asia , Southeast Asia	Indonesia	2999000	IDR	2023	2023-12-28 21:56:00
Sharp Aquos Wish 3 5G Dual SIM TD-LTE JP 64GB A302SH	1	0	1	1	1	1	1	1	0	0	0	0	1	1	1	0	0	1	Asia	Japan	31680	JPY	2023	2023-12-24 22:31:00
Sharp Aquos Wish 3 5G Dual SIM TD-LTE JP 64GB A303SH	1	0	1	1	1	1	1	1	0	0	0	0	1	1	1	0	0	1	Asia	Japan	31680	JPY	2023	2023-12-24 22:36:00
Sharp Aquos Wish 3 5G Dual SIM TD-LTE JP 64GB SH-53D	1	0	1	1	1	1	1	1	0	0	0	0	1	1	1	0	0	1	Asia	Japan	37863	JPY	2023	2023-12-24 22:22:00
Sharp Aquos Wish 3 5G Dual SIM TD-LTE JP 64GB SH-M25	1	0	1	1	1	1	1	1	0	0	0	0	1	1	1	0	0	1	Asia	Japan	34980	JPY	2023	2023-12-23 20:18:00
Sony Xperia 1 V 5G Dual SIM TD-LTE APAC 256GB XQ-DQ72 (Sony PDX-234)	1	0	1	1	1	1	1	1	0	0	0	0	1	1	1	1	0	1	Asia , Australia , Eastern Europe , Europe , Oceania , Southeast Asia	Australia , Bangladesh , Cambodia , HK , Indonesia , Malaysia , Myanmar , NZ , Philippines , Russia , Singapore , Taiwan , Thailand , Vietnam	38990	TWD	2023	2023-06-25 23:20:00
Sony Xperia 1 V 5G Dual SIM TD-LTE APAC 512GB XQ-DQ72 (Sony PDX-234)	1	0	1	1	1	1	1	1	0	0	0	0	1	1	1	1	0	1	Asia , Australia , Eastern Europe , Europe , Oceania , Southeast Asia	Australia , Bangladesh , Cambodia , HK , Indonesia , Malaysia , Myanmar , NZ , Philippines , Russia , Singapore , Taiwan , Thailand , Vietnam	41990	TWD	2023	2023-06-26 16:12:00
Sony Xperia 1 V 5G Dual SIM TD-LTE EMEA 256GB XQ-DQ54 (Sony PDX-234)	1	0	1	1	1	1	1	1	0	0	0	0	1	1	1	1	0	1	Asia , Eastern Europe , Europe , Middle East , Western Europe	Austria , Belgium , Bulgaria , Cyprus , Croatia , Czech , Denmark , Estonia , Finland , France , Greece , Germany , Hungary , Ireland , Italy , Latvia , Lithuania , Netherlands , Norway , Poland , Portugal , Romania , Russia , Saudi Arabia , Serbia , Slovakia , Slovenia , South Korea , Spain , Switzerland , Sweden , Turkey , UAE , UK , Ukraine	1299	GBP	2023	2023-06-24 17:03:00
Sony Xperia 1 V 5G Dual SIM TD-LTE JP 512GB XQ-DQ44 (Sony PDX-234)	1	0	1	1	1	1	1	1	0	0	0	0	1	1	1	1	0	1	Asia	Japan	194700	JPY	2023	2023-06-26 20:08:00
Sony Xperia 1 V 5G UW Dual SIM TD-LTE JP 256GB XQ-DQ04 SO-51D (Sony PDX-234)	1	0	1	1	1	1	1	1	0	0	0	0	1	1	1	1	0	1	Asia	Japan	218680	JPY	2023	2023-06-26 16:43:00
Sony Xperia 1 V 5G UW Dual SIM TD-LTE JP 256GB XQ-DQ14 SOG10 (Sony PDX-234)	1	0	1	1	1	1	1	1	0	0	0	0	1	1	1	1	0	1	Asia	Japan	210240	JPY	2023	2023-06-26 16:55:00
Sony Xperia 1 V 5G UW Dual SIM TD-LTE NA 256GB XQ-DQ62 (Sony PDX-234)	1	0	1	1	1	1	1	1	0	0	0	0	1	1	1	1	0	1	North America	Canada , USA	1399.99	USD	2023	2023-06-26 20:49:00
Sony Xperia 1 V 5G UW Gaming Edition Dual SIM TD-LTE JP 256GB XQ-DQ24 A301SO (Sony PDX-234)	1	0	1	1	1	1	1	1	0	0	0	0	1	1	1	1	0	1	Asia	Japan	198000	JPY	2023	2023-06-26 19:54:00
Sony Xperia 10 V 5G Dual SIM TD-LTE APAC 128GB XQ-DC72 (Sony PDX-235)	1	0	1	1	1	1	1	0	0	0	0	0	1	1	1	1	0	1	Asia , Australia , Middle East , North America , Southeast Asia	Australia , Canada , HK , Malaysia , Saudi Arabia , Singapore , Taiwan , UAE	13990	TWD	2023	2023-10-31 17:00:00
Sony Xperia 10 V 5G Dual SIM TD-LTE JP 128GB A302SO (Sony PDX-235)	1	0	1	1	1	1	1	0	0	0	0	0	1	1	1	1	0	1	Asia	Japan	79920	JPY	2023	2023-10-31 16:21:00
Sony Xperia 10 V 5G Dual SIM TD-LTE JP 128GB SO-52D (Sony PDX-235)	1	0	1	1	1	1	1	0	0	0	0	0	1	1	1	1	0	1	Asia	Japan	79860	JPY	2023	2023-10-31 15:21:00
Sony Xperia 10 V 5G Dual SIM TD-LTE JP 128GB SOG11 (Sony PDX-235)	1	0	1	1	1	1	1	0	0	0	0	0	1	1	1	1	0	1	Asia	Japan	69550	JPY	2023	2023-10-31 15:59:00
Sony Xperia 10 V 5G Dual SIM TD-LTE JP 128GB XQ-DC44 (Sony PDX-235)	1	0	1	1	1	1	1	0	0	0	0	0	1	1	1	1	0	1	Asia	Japan	67100	JPY	2023	2023-10-31 16:09:00
Sony Xperia 10 V 5G Global Dual SIM TD-LTE 128GB XQ-DC54 (Sony PDX-235)	1	0	1	1	1	1	1	0	0	0	0	0	1	1	1	1	0	1	Asia , Eastern Europe , Europe , Middle East , Western Europe	Austria , Belarus , Belgium , Bulgaria , Cyprus , Czech , Denmark , Finland , France , Greece , Germany , HK , Hungary , Ireland , Italy , Netherlands , Norway , NZ , Poland , Portugal , Romania , Saudi Arabia , Serbia , Slovakia , Slovenia , South Korea , Spain , Switzerland , Sweden , Taiwan , UAE , UK	349	GBP	2023	2023-10-30 22:05:00
Sony Xperia 5 V 5G Dual SIM TD-LTE APAC 256GB XQ-DE72 (Sony PDX-237)	1	0	1	1	1	1	1	1	0	0	0	0	1	1	1	1	0	1	Asia , Australia , Southeast Asia	Australia , China , HK , Malaysia , Singapore , Taiwan , Thailand	7499	HKD	2023	2024-04-25 08:45:00
Sony Xperia 5 V 5G Dual SIM TD-LTE EMEA 128GB XQ-DE54 (Sony PDX-237)	1	0	1	1	1	1	1	1	0	0	0	0	1	1	1	1	0	1	Asia , Eastern Europe , Europe , Middle East , Western Europe	Austria , Belgium , Bulgaria , Cyprus , Croatia , Czech , Denmark , Estonia , Finland , France , Greece , Germany , Hungary , Ireland , Italy , Latvia , Lithuania , Netherlands , Norway , Poland , Portugal , Romania , Russia , Saudi Arabia , Serbia , Slovakia , Slovenia , South Korea , Spain , Switzerland , Sweden , Turkey , UAE , UK , Ukraine	849	GBP	2023	2024-04-25 07:28:00
Sony Xperia 5 V 5G Dual SIM TD-LTE JP 128GB SO-53D (Sony PDX-237)	1	0	1	1	1	1	1	1	0	0	0	0	1	1	1	1	0	1	Asia	Japan	151690	JPY	2023	2024-04-25 09:45:00
Sony Xperia 5 V 5G Dual SIM TD-LTE JP 128GB SOG12 (Sony PDX-237)	1	0	1	1	1	1	1	1	0	0	0	0	1	1	1	1	0	1	Asia	Japan	143000	JPY	2023	2024-04-25 10:06:00
Sony Xperia 5 V 5G Dual SIM TD-LTE JP 128GB XQ-DE44 (Sony PDX-237)	1	0	1	1	1	1	1	1	0	0	0	0	1	1	1	1	0	1	Asia	Japan	152400	JPY	2023	2024-04-25 10:00:00
Sony Xperia 5 V 5G Dual SIM TD-LTE JP 256GB XQ-DE44 (Sony PDX-237)	1	0	1	1	1	1	1	1	0	0	0	0	1	1	1	1	0	1	Asia	Japan	139700	JPY	2023	2024-04-25 08:45:00
TCL 40 SE Dual SIM TD-LTE LATAM 128GB T610E (TCL T610)	1	0	1	1	1	1	1	0	0	0	0	0	1	0	1	0	0	1	Central America , North America , South America	Chile , Colombia , Costa Rica , Mexico , Paraguay			2023	2023-09-14 20:18:00
TCL 40 SE Dual SIM TD-LTE LATAM 256GB T610E2 (TCL T610)	1	0	1	1	1	1	1	0	0	0	0	0	1	0	1	0	0	1	Central America , North America , South America	Chile , Colombia , Costa Rica , Mexico , Paraguay			2023	2023-09-14 20:13:00
TCL 40 SE Global Dual SIM TD-LTE 128GB T610K (TCL T610)	1	0	1	1	1	1	1	0	0	0	0	0	1	0	1	0	0	1	Eastern Europe , Europe , Southeast Asia , Western Europe	Austria , Belarus , Belgium , Bulgaria , Cyprus , Croatia , Czech , Denmark , Estonia , France , Greece , Germany , Hungary , Ireland , Italy , Latvia , Lithuania , Malaysia , Netherlands , Norway , Poland , Portugal , Romania , Russia , Serbia , Slovakia , Slovenia , Spain , Switzerland , Sweden , Ukraine	169	USD	2023	2023-09-14 19:44:00
TCL 40 SE Global Dual SIM TD-LTE 256GB T610K2 (TCL T610)	1	0	1	1	1	1	1	0	0	0	0	0	1	0	1	0	0	1	Eastern Europe , Europe , Southeast Asia , Western Europe	Austria , Belarus , Belgium , Bulgaria , Cyprus , Croatia , Czech , Denmark , Estonia , France , Greece , Germany , Hungary , Ireland , Italy , Latvia , Lithuania , Malaysia , Netherlands , Norway , Poland , Portugal , Romania , Russia , Serbia , Slovakia , Slovenia , Spain , Switzerland , Sweden , Ukraine			2023	2023-09-13 21:48:00
TCL 40 SE TD-LTE LATAM 128GB T610P (TCL T610)	1	0	1	1	1	1	1	0	0	0	0	0	1	0	1	0	0	1	Central America , South America	Argentina			2023	2023-09-14 20:38:00
TCL 40 SE TD-LTE LATAM 256GB T610P2 (TCL T610)	1	0	1	1	1	1	1	0	0	0	0	0	1	0	1	0	0	1	Central America , South America	Argentina			2023	2023-09-14 20:35:00
TCL 408 NFC Premium Edition TD-LTE APAC 64GB T507U / T507U1 (TCL T507)	1	0	1	1	1	1	1	0	0	0	0	0	0	0	1	0	0	1	Asia , Eastern Europe , Europe , Southeast Asia	Armenia , Azerbaijan , Bangladesh , Belarus , Kazakhstan , Kyrgyzstan , Malaysia , Pakistan , Russia , Uzbekistan			2023	2023-09-08 15:25:00
TCL 408 Premium Edition Global Dual SIM TD-LTE 64GB T507D (TCL T507)	1	0	1	1	1	1	1	0	0	0	0	0	0	0	1	0	0	1	Eastern Europe , Europe , Western Europe	Austria , Belarus , Bulgaria , Cyprus , Croatia , Czech , Estonia , France , Germany , Greece , Hungary , Latvia , Lithuania , Netherlands , Poland , Portugal , Romania , Serbia , Slovakia , Slovenia , Spain , Ukraine	149	EUR	2023	2023-09-08 11:20:00
TCL 408 Premium Edition TD-LTE LATAM 64GB T507A (TCL T507)	1	0	1	1	1	1	1	0	0	0	0	0	0	0	1	0	0	1	North America , South America	Argentina , Chile , Mexico , Peru			2023	2023-09-08 14:01:00
TCL 408 Standard Edition Dual SIM TD-LTE LATAM 64GB T507J (TCL T507)	1	0	1	1	1	1	1	0	0	0	0	0	0	0	1	0	0	1	South America	Brazil , Colombia			2023	2023-09-08 11:32:00
TCL 408 Standard Edition Global Dual SIM TD-LTE 64GB T507D (TCL T507)	1	0	1	1	1	1	1	0	0	0	0	0	0	0	1	0	0	1	Eastern Europe , Europe , Western Europe	Belarus , Bulgaria , Croatia , Cyprus , Czech , Estonia , Greece , Hungary , Latvia , Lithuania , Poland , Romania , Serbia , Slovakia , Slovenia , Ukraine	129	USD	2023	2023-09-08 15:38:00
Vertu Metavertu 2 5G Global Dual SIM TD-LTE 1TB VTL-202301 (ZTE 713J)	1	0	1	1	1	1	1	1	0	0	0	0	1	1	1	1	0	1	Asia , Eastern Europe , Europe , Middle East , North America , Southeast Asia , Western Europe	Austria , Canada , China , Denmark , France , Germany , Greece , HK , India , Indonesia , Iraq , Iran , Ireland , Italy , Kuwait , Malaysia , Russia , Saudi Arabia , Singapore , Spain , Switzerland , Thailand , UAE , UK , USA , Vietnam	6400	USD	2023	2024-08-28 11:54:00
Vertu Metavertu 2 5G Global Dual SIM TD-LTE 512GB VTL-202301 (ZTE 713J)	1	0	1	1	1	1	1	1	0	0	0	0	1	1	1	1	0	1	Asia , Eastern Europe , Europe , Middle East , North America , Southeast Asia , Western Europe	Austria , Canada , China , France , Germany , HK , India , Indonesia , Iran , Iraq , Ireland , Italy , Kuwait , Malaysia , Portugal , Russia , Saudi Arabia , Singapore , Spain , Switzerland , Thailand , UAE , UK , USA , Vietnam	5300	USD	2023	2024-08-28 11:56:00
Xiaomi Civi 3 5G Premium Edition Dual SIM TD-LTE CN 512GB 23046PNC9C (Xiaomi Yuechu)	1	0	1	1	1	1	1	1	0	0	0	0	1	1	1	1	0	1	Asia	China	2999	CNY	2023	2023-07-31 21:42:00
Xiaomi Civi 3 5G Standard Edition Dual SIM TD-LTE CN 256GB 23046PNC9C (Xiaomi Yuechu)	1	0	1	1	1	1	1	1	0	0	0	0	1	1	1	1	0	1	Asia	China	2499	CNY	2023	2023-07-31 21:24:00
Xiaomi Civi 3 5G Standard Edition Dual SIM TD-LTE CN 512GB 23046PNC9C (Xiaomi Yuechu)	1	0	1	1	1	1	1	1	0	0	0	0	1	1	1	1	0	1	Asia	China	2699	CNY	2023	2023-07-31 21:45:00
Xiaomi Mi 13 5G Premium Edition Global Dual SIM TD-LTE 256GB 2211133G (Xiaomi Fuxi)	1	1	1	1	1	1	1	1	0	0	0	0	1	1	1	1	0	1	Africa , Asia , Australia , Eastern Europe , Europe , Middle East , North America , Oceania , Southeast Asia , Western Europe	Australia , Austria , Belarus , Belgium , Bulgaria , Cyprus , Croatia , Czech , Denmark , Estonia , Egypt , France , Germany , Greece , HK , Hungary , India , Indonesia , Iran , Iraq , Ireland , Israel , Italy , Kazakhstan , Kuwait , Latvia , Lebanon , Lithuania , Malaysia , Mexico , Netherlands , Norway , NZ , Philippines , Poland , Portugal , Russia , Romania , Saudi Arabia , Serbia , Slovakia …	3499	MYR	2023	2023-03-11 20:47:00
Xiaomi Mi 13 5G Standard Edition Global Dual SIM TD-LTE 256GB 2211133G (Xiaomi Fuxi)	1	1	1	1	1	1	1	1	0	0	0	0	1	1	1	1	0	1	Africa , Asia , Australia , Eastern Europe , Europe , Middle East , North America , Oceania , Southeast Asia , Western Europe	Armenia , Australia , Azerbaijan , Austria , Belarus , Belgium , Bulgaria , Cambodia , Croatia , Cyprus , Czech , Denmark , Estonia , Egypt , Finland , France , Germany , Greece , HK , Hungary , India , Indonesia , Iraq , Iran , Ireland , Israel , Italy , Kazakhstan , Kuwait , Latvia , Lebanon , Lithuania , Malaysia , Mexico , Netherlands , Norway , NZ , Philippines , Poland , Portugal , Russia ,…	999.99	EUR	2023	2023-03-11 21:09:00
Xiaomi Mi 13 Lite 5G Standard Edition Global Dual SIM TD-LTE 128GB 2210129SG (Xiaomi Ziyi B)	1	0	1	1	1	1	1	1	0	0	0	0	1	1	1	0	0	1	Africa , Asia , Australia , Eastern Europe , Europe , Middle East , North America , Oceania , Southeast Asia , Western Europe	Armenia , Australia , Azerbaijan , Austria , Bangladesh , Belarus , Belgium , Bolivia , Bulgaria , Canada , Cyprus , Croatia , Czech , Denmark , Estonia , Egypt , Finland , France , Germany , Greece , HK , Hungary , India , Indonesia , Iraq , Iran , Ireland , Israel , Italy , Kazakhstan , Kenya , Kuwait , Latvia , Lithuania , Lebanon , Malaysia , Mexico , Netherlands , Norway , NZ , Pakistan , Ph…	499	EUR	2023	2023-03-15 11:46:00
Xiaomi Mi 13 Lite 5G Standard Edition Global Dual SIM TD-LTE 256GB 2210129SG (Xiaomi Ziyi B)	1	0	1	1	1	1	1	1	0	0	0	0	1	1	1	0	0	1	Africa , Asia , Australia , Eastern Europe , Europe , Middle East , North America , Oceania , Southeast Asia , Western Europe	Armenia , Australia , Azerbaijan , Austria , Bangladesh , Belarus , Belgium , Bolivia , Bulgaria , Canada , Cyprus , Croatia , Czech , Denmark , Estonia , Egypt , Finland , France , Germany , Greece , HK , Hungary , India , Indonesia , Iraq , Iran , Ireland , Israel , Italy , Kazakhstan , Kenya , Kuwait , Latvia , Lithuania , Lebanon , Malaysia , Mexico , Netherlands , Norway , NZ , Pakistan , Ph…	40990	RUB	2023	2023-03-15 11:12:00
Xiaomi Mi 13 Pro 5G Premium Edition Global Dual SIM TD-LTE 256GB 2210132G (Xiaomi Nuwa)	1	1	1	1	1	1	1	1	0	0	0	0	1	1	1	1	0	1	Africa , Asia , Australia , Eastern Europe , Europe , Middle East , North America , Oceania , Southeast Asia , Western Europe	Armenia , Australia , Azerbaijan , Austria , Bangladesh , Belarus , Belgium , Bolivia , Bulgaria , Canada , Cyprus , Croatia , Czech , Denmark , Estonia , Egypt , Finland , France , Germany , Greece , HK , Hungary , India , Indonesia , Iraq , Iran , Ireland , Israel , Italy , Kazakhstan , Kenya , Kuwait , Latvia , Lithuania , Lebanon , Malaysia , Mexico , Netherlands , Norway , NZ , Pakistan , Ph…	1399.99	EUR	2023	2023-03-07 22:10:00
Xiaomi Mi 13 Pro 5G Premium Edition Global Dual SIM TD-LTE 512GB 2210132G (Xiaomi Nuwa)	1	1	1	1	1	1	1	1	0	0	0	0	1	1	1	1	0	1	Africa , Asia , Australia , Eastern Europe , Europe , Middle East , North America , Oceania , Southeast Asia , Western Europe	Armenia , Australia , Azerbaijan , Austria , Bangladesh , Belarus , Belgium , Bolivia , Bulgaria , Canada , Cyprus , Croatia , Czech , Denmark , Estonia , Egypt , Finland , France , Germany , Greece , HK , Hungary , India , Indonesia , Iraq , Iran , Ireland , Israel , Italy , Kazakhstan , Kenya , Kuwait , Latvia , Lithuania , Lebanon , Malaysia , Mexico , Netherlands , Norway , NZ , Pakistan , Ph…	1699	SGD	2023	2023-03-08 22:12:00
Xiaomi Mi 13 Ultra 5G Premium Edition Dual SIM TD-LTE CN 1TB 2304FPN6DC (Xiaomi Ishtar)	1	1	1	1	1	1	1	1	0	0	0	0	1	1	1	1	0	1	Asia	China	7299	CNY	2023	2023-10-31 22:02:00
Xiaomi Mi 13 Ultra 5G Premium Edition Dual SIM TD-LTE CN 512GB 2304FPN6DC (Xiaomi Ishtar)	1	1	1	1	1	1	1	1	0	0	0	0	1	1	1	1	0	1	Asia	China	6499	CNY	2023	2023-10-31 21:59:00
Xiaomi Mi 13 Ultra 5G Standard Edition Dual SIM TD-LTE CN 256GB 2304FPN6DC (Xiaomi Ishtar)	1	1	1	1	1	1	1	1	0	0	0	0	1	1	1	1	0	1	Asia	China	5999	CNY	2023	2023-10-31 21:47:00
Xiaomi Mi 13 Ultra 5G Standard Edition Global Dual SIM TD-LTE 512GB 2304FPN6DG (Xiaomi Ishtar)	1	1	1	1	1	1	1	1	0	0	0	0	1	1	1	1	0	1	Africa , Asia , Australia , Eastern Europe , Europe , Middle East , North America , Oceania , Southeast Asia , Western Europe	Armenia , Australia , Azerbaijan , Austria , Bangladesh , Belarus , Belgium , Bolivia , Bulgaria , Canada , Cyprus , Croatia , Czech , Denmark , Estonia , Egypt , Finland , France , Germany , Greece , HK , Hungary , Iraq , Iran , Ireland , Israel , Italy , Kazakhstan , Kenya , Kuwait , Latvia , Lebanon , Lithuania , Malaysia , Mexico , Netherlands , Norway , NZ , Pakistan , Philippines , Poland ,…	1499.9	EUR	2023	2023-10-31 17:33:00
Xiaomi Mi 13T 5G Premium Edition Global Dual SIM TD-LTE 256GB 2306EPN60G (Xiaomi Aristotle)	1	0	1	1	1	1	1	1	0	0	0	0	1	1	1	1	0	1	Africa , Asia , Eastern Europe , Europe , Middle East , North America , Oceania , South America , Southeast Asia , Western Europe	Austria , Belarus , Belgium , Bulgaria , Canada , Chile , Colombia , Cyprus , Croatia , Czech , Denmark , Ecuador , Estonia , Finland , France , Germany , Greece , Hungary , Iran , Iraq , Ireland , Israel , Italy , Kazakhstan , Kenya , Latvia , Lithuania , Malaysia , Mexico , Netherlands , Nicaragua , Nigeria , Norway , Pakistan , Paraguay , Peru , Philippines , Poland , Portugal , Romania , Russ…	15999	THB	2023	2024-05-04 09:19:00
Xiaomi Mi 13T 5G Standard Edition Dual SIM TD-LTE JP 256GB 2306EPN60R XIG04 (Xiaomi Aristotle)	1	0	1	1	1	1	1	1	0	0	0	0	1	1	1	1	0	1	Asia	Japan	74800	JPY	2023	2024-05-04 09:03:00
Xiaomi Mi 13T 5G Standard Edition Global Dual SIM TD-LTE 256GB 2306EPN60G (Xiaomi Aristotle)	1	0	1	1	1	1	1	1	0	0	0	0	1	1	1	1	0	1	Africa , Asia , Eastern Europe , Europe , Middle East , North America , Oceania , South America , Southeast Asia , Western Europe	Austria , Belarus , Belgium , Bulgaria , Canada , Chile , Colombia , Cyprus , Croatia , Czech , Denmark , Ecuador , Estonia , Finland , France , Germany , Greece , Hungary , Iran , Iraq , Ireland , Israel , Italy , Kazakhstan , Kenya , Latvia , Lithuania , Malaysia , Mexico , Netherlands , Nicaragua , Nigeria , Norway , Pakistan , Paraguay , Peru , Philippines , Poland , Portugal , Romania , Russ…	699.99	EUR	2023	2024-05-04 08:53:00
Xiaomi Mi 13T Pro 5G Premium Edition Global Dual SIM TD-LTE 1TGB 23078PND5G (Xiaomi Corot)	1	0	1	1	1	1	1	1	0	0	0	0	1	1	1	1	0	1	Africa , Asia , Eastern Europe , Europe , Middle East , North America , Oceania , South America , Southeast Asia , Western Europe	Austria , Belarus , Belgium , Bulgaria , Canada , Chile , Colombia , Cyprus , Croatia , Czech , Denmark , Ecuador , Estonia , Finland , France , Germany , Greece , Hungary , Iran , Iraq , Ireland , Israel , Italy , Kazakhstan , Kenya , Latvia , Lithuania , Malaysia , Mexico , Netherlands , Nicaragua , Nigeria , Norway , Pakistan , Paraguay , Peru , Philippines , Poland , Portugal , Romania , Russ…	23999	THB	2023	2024-04-29 22:25:00
Xiaomi Mi 13T Pro 5G Standard Edition Dual SIM TD-LTE JP 256GB 23088PND5R (Xiaomi Corot)	1	0	1	1	1	1	1	1	0	0	0	0	1	1	1	1	0	1	Asia	Japan	109800	JPY	2023	2024-05-04 07:54:00
Xiaomi Mi 13T Pro 5G Standard Edition Dual SIM TD-LTE JP 256GB A301XM (Xiaomi Corot)	1	0	1	1	1	1	1	1	0	0	0	0	1	1	1	1	0	1	Asia	Japan	114480	JPY	2023	2024-05-04 07:59:00
Xiaomi Mi 13T Pro 5G Standard Edition Global Dual SIM TD-LTE 256GB 23078PND5G (Xiaomi Corot)	1	0	1	1	1	1	1	1	0	0	0	0	1	1	1	1	0	1	Africa , Asia , Eastern Europe , Europe , Middle East , North America , Oceania , South America , Southeast Asia , Western Europe	Austria , Belarus , Belgium , Bulgaria , Canada , Chile , Colombia , Cyprus , Croatia , Czech , Denmark , Ecuador , Estonia , Finland , France , Germany , Greece , Hungary , Iran , Iraq , Ireland , Israel , Italy , Kazakhstan , Kenya , Latvia , Lithuania , Malaysia , Mexico , Netherlands , Nicaragua , Nigeria , Norway , Pakistan , Paraguay , Peru , Philippines , Poland , Portugal , Romania , Russ…	799	EUR	2023	2024-04-29 21:34:00
Xiaomi Mi 13T Pro 5G Standard Edition Global Dual SIM TD-LTE 512GB 23078PND5G (Xiaomi Corot)	1	0	1	1	1	1	1	1	0	0	0	0	1	1	1	1	0	1	Africa , Asia , Eastern Europe , Europe , Middle East , North America , Oceania , South America , Southeast Asia , Western Europe	Austria , Belarus , Belgium , Bulgaria , Canada , Chile , Colombia , Cyprus , Croatia , Czech , Denmark , Ecuador , Estonia , Finland , France , Germany , Greece , Hungary , Iran , Iraq , Ireland , Israel , Italy , Kazakhstan , Kenya , Latvia , Lithuania , Malaysia , Mexico , Netherlands , Nicaragua , Nigeria , Norway , Pakistan , Paraguay , Peru , Philippines , Poland , Portugal , Romania , Russ…	899	EUR	2023	2024-04-29 21:43:00
Xiaomi Mi 14 5G Base Edition Dual SIM TD-LTE CN 256GB 23127PN0CC (Xiaomi Houji)	1	1	1	1	1	1	1	1	0	0	0	0	1	1	1	1	0	1	Asia	China	3999	CNY	2023	2024-05-08 12:12:00
Xiaomi Mi 14 5G Premium Edition Dual SIM TD-LTE CN 1TB 23127PN0CC (Xiaomi Houji)	1	1	1	1	1	1	1	1	0	0	0	0	1	1	1	1	0	1	Asia	China	4999	CNY	2023	2024-05-08 12:14:00
Xiaomi Mi 14 5G Premium Edition Dual SIM TD-LTE CN 512GB 23127PN0CC (Xiaomi Houji)	1	1	1	1	1	1	1	1	0	0	0	0	1	1	1	1	0	1	Asia	China	4599	CNY	2023	2024-05-08 12:09:00
Xiaomi Mi 14 5G Standard Edition Dual SIM TD-LTE CN 256GB 23127PN0CC (Xiaomi Houji)	1	1	1	1	1	1	1	1	0	0	0	0	1	1	1	1	0	1	Asia	China	4299	CNY	2023	2024-05-08 12:06:00
Xiaomi Mi 14 Pro 5G Premium Edition Dual SIM TD-LTE CN 1TB 23116PN5BC (Xiaomi Shennong)	1	1	1	1	1	1	1	1	0	0	0	0	1	1	1	1	0	1	Asia	China	5999	CNY	2023	2024-05-06 17:14:00
Xiaomi Mi 14 Pro 5G Premium Edition Dual SIM TD-LTE CN 512GB 23116PN5BC (Xiaomi Shennong)	1	1	1	1	1	1	1	1	0	0	0	0	1	1	1	1	0	1	Asia	China	5499	CNY	2023	2024-05-06 12:20:00
Xiaomi Mi 14 Pro 5G Standard Edition Dual SIM TD-LTE CN 256GB 23116PN5BC (Xiaomi Shennong)	1	1	1	1	1	1	1	1	0	0	0	0	1	1	1	1	0	1	Asia	China	4999	CNY	2023	2024-05-06 22:48:00
Xiaomi Mi 14 Pro 5G Titanium Edition Dual SIM TD-LTE CN 1TB 23116PN5BC (Xiaomi Shennong)	1	1	1	1	1	1	1	1	0	0	0	0	1	1	1	1	0	1	Asia	China	6499	CNY	2023	2024-05-06 22:51:00
Xiaomi Mi Mix Fold 3 2023 5G Premium Edition Dual SIM TD-LTE CN 1TB 2308CPXD0C (Xiaomi Babylon)	1	1	1	1	1	1	1	1	0	0	0	0	1	1	1	1	0	1	Asia	China	10999	CNY	2023	2024-05-05 20:01:00
Xiaomi Mi Mix Fold 3 2023 5G Premium Edition Dual SIM TD-LTE CN 512GB 2308CPXD0C (Xiaomi Babylon)	1	1	1	1	1	1	1	1	0	0	0	0	1	1	1	1	0	1	Asia	China	9999	CNY	2023	2024-05-05 20:04:00
Xiaomi Mi Mix Fold 3 2023 5G Standard Edition Dual SIM TD-LTE CN 256GB 2308CPXD0C (Xiaomi Babylon)	1	1	1	1	1	1	1	1	0	0	0	0	1	1	1	1	0	1	Asia	China	8999	CNY	2023	2024-05-05 19:58:00
Xiaomi Poco C40 Premium Edition Dual SIM TD-LTE IN 64GB 220333QPI (Xiaomi Fog Frost)	1	0	1	1	1	1	1	0	0	0	0	0	1	0	1	0	0	1	Asia	India			2023	2023-02-19 21:00:00
Xiaomi Poco C50 Premium Edition Dual SIM TD-LTE IN 32GB 220733SPH / 220733SPI (Xiaomi Ice F)	1	0	1	1	1	1	1	1	0	0	0	0	0	0	1	0	0	1	Asia	India			2023	2023-06-18 11:31:00
Xiaomi Poco C50 Standard Edition Dual SIM TD-LTE IN 32GB 220733SPH / 220733SPI (Xiaomi Ice F)	1	0	1	1	1	1	1	1	0	0	0	0	0	0	1	0	0	1	Asia	India			2023	2023-06-18 11:37:00
Xiaomi Poco C55 Premium Edition Dual SIM TD-LTE IN 64GB 22127PC95I (Xiaomi Earth)	1	0	1	1	1	1	1	0	0	0	0	0	1	0	1	0	0	1	Asia	India	9499	INR	2023	2023-03-17 17:39:00
Xiaomi Poco C55 Top Edition Dual SIM TD-LTE IN 128GB 22127PC95I (Xiaomi Earth)	1	0	1	1	1	1	1	0	0	0	0	0	1	0	1	0	0	1	Asia	India	10999	INR	2023	2023-03-17 17:50:00
Xiaomi Poco C65 4G NFC Premium Edition Global Dual SIM TD-LTE 128GB 2310FPCA4G (Xiaomi Gale Gust)	1	0	1	1	1	1	1	0	0	0	0	0	1	1	1	0	0	1	Africa , Asia , Australia , Eastern Europe , Europe , Middle East , North America , South America , Southeast Asia , Western Europe	Australia , Austria , Bangladesh , Belgium , Brazil , Bulgaria , Chile , Colombia , Croatia , Cyprus , Czech , Denmark , Egypt , Estonia , France , Greece , Germany , HK , Hungary , Indonesia , Italy , Jordan , Latvia , Lithuania , Lebanon , Malaysia , Mexico , Myanmar , Nepal , Netherlands , Pakistan , Peru , Philippines , Poland , Portugal , Romania , Saudi Arabia , Serbia , Slovakia , Singapor…	499	MYR	2023	2024-06-27 14:19:00
Xiaomi Poco C65 4G NFC Top Edition Global Dual SIM TD-LTE 256GB 2310FPCA4G (Xiaomi Gale Gust)	1	0	1	1	1	1	1	0	0	0	0	0	1	1	1	0	0	1	Africa , Asia , Australia , Eastern Europe , Europe , Middle East , North America , South America , Southeast Asia , Western Europe	Australia , Austria , Bangladesh , Belgium , Brazil , Bulgaria , Chile , Colombia , Croatia , Cyprus , Czech , Denmark , Egypt , Estonia , France , Germany , Greece , HK , Hungary , Indonesia , Ireland , Italy , Jordan , Latvia , Lebanon , Lithuania , Malaysia , Mexico , Myanmar , Nepal , Netherlands , Pakistan , Peru , Philippines , Poland , Portugal , Romania , Saudi Arabia , Serbia , Slovakia …	149.99	EUR	2023	2024-06-27 15:43:00
Xiaomi Poco C65 4G Premium Edition Dual SIM TD-LTE IN 128GB 2310FPCA4I (Xiaomi Gale)	1	0	1	1	1	1	1	0	0	0	0	0	1	1	1	0	0	1	Asia	India	11999	INR	2023	2024-06-27 16:56:00
Xiaomi Poco C65 4G Standard Edition Dual SIM TD-LTE IN 128GB 2310FPCA4I (Xiaomi Gale)	1	0	1	1	1	1	1	0	0	0	0	0	1	1	1	0	0	1	Asia	India	10999	INR	2023	2024-06-27 16:53:00
Xiaomi Poco C65 4G Top Edition Dual SIM TD-LTE IN 256GB 2310FPCA4I (Xiaomi Gale)	1	0	1	1	1	1	1	0	0	0	0	0	1	1	1	0	0	1	Asia	India	13499	INR	2023	2024-06-27 17:07:00
Xiaomi Poco F4 GT 5G Premium Edition Dual SIM TD-LTE IN 256GB 21121210I (Xiaomi Ingres)	1	0	1	1	1	1	1	1	0	0	0	0	1	1	1	1	0	1	Asia	India			2023	2023-01-22 11:09:00
Xiaomi Poco F5 5G Premium Edition Dual SIM TD-LTE IN 256GB 23049PCD8I (Xiaomi Marble)	1	0	1	1	1	1	1	1	0	0	0	0	1	1	1	0	0	1	Asia	India	39999	INR	2023	2023-07-17 17:02:00
Xiaomi Poco F5 5G Premium Edition Global Dual SIM TD-LTE 256GB 23049PCD8G (Xiaomi Marble)	1	0	1	1	1	1	1	1	0	0	0	0	1	1	1	0	0	1	Africa , Asia , Eastern Europe , Europe , Middle East , North America , Southeast Asia , Western Europe	Austria , Belarus , Belgium , Bulgaria , Cyprus , Croatia , Czech , Denmark , Estonia , Finland , France , Germany , Greece , Iraq , Iran , Ireland , Italy , Latvia , Lithuania , Lebanon , Malaysia , Netherlands , Poland , Portugal , Russia , Romania , Saudi Arabia , Slovakia , Slovenia , Spain , Sweden , Switzerland , Tunisie , Turkey , UAE , USA	399	USD	2023	2023-07-17 18:12:00
Xiaomi Poco F5 5G Standard Edition Dual SIM TD-LTE IN 256GB 23049PCD8I (Xiaomi Marble)	1	0	1	1	1	1	1	1	0	0	0	0	1	1	1	0	0	1	Asia	India	34999	INR	2023	2023-07-17 17:20:00
Xiaomi Poco F5 5G Standard Edition Global Dual SIM TD-LTE 256GB 23049PCD8G (Xiaomi Marble)	1	0	1	1	1	1	1	1	0	0	0	0	1	1	1	0	0	1	Africa , Asia , Eastern Europe , Europe , Middle East , North America , Southeast Asia , Western Europe	Austria , Belarus , Belgium , Bulgaria , Cyprus , Croatia , Czech , Denmark , Estonia , Finland , France , Germany , Greece , Iraq , Iran , Ireland , Italy , Latvia , Lithuania , Lebanon , Malaysia , Netherlands , Poland , Portugal , Russia , Romania , Saudi Arabia , Slovakia , Slovenia , Spain , Sweden , Switzerland , Tunisie , Turkey , UAE , USA	379	USD	2023	2023-07-17 19:41:00
Xiaomi Poco F5 Pro 5G Premium Edition Global Dual SIM TD-LTE 256GB 23013RK75G (Xiaomi Mondrian B)	1	0	1	1	1	1	1	1	0	0	0	0	1	1	1	1	0	1	Asia , Eastern Europe , Europe , Middle East , Southeast Asia , Western Europe	Austria , Belarus , Belgium , Bulgaria , China , Croatia , Cyprus , Czech , Denmark , Estonia , Finland , France , Germany , Greece , India , Indonesia , Iran , Iraq , Ireland , Israel , Italy , Kuwait , Latvia , Lithuania , Malaysia , Netherlands , Norway , Poland , Portugal , Russia , Romania , Saudi Arabia , Serbia , Singapore , Slovakia , Slovenia , Spain , Sweden , Switzerland , Tunisie , Tu…	459	USD	2023	2023-07-17 21:35:00
Xiaomi Poco F5 Pro 5G Premium Edition Global Dual SIM TD-LTE 512GB 23013RK75G (Xiaomi Mondrian B)	1	0	1	1	1	1	1	1	0	0	0	0	1	1	1	1	0	1	Asia , Eastern Europe , Europe , Middle East , Southeast Asia , Western Europe	Austria , Belarus , Belgium , Bulgaria , China , Croatia , Cyprus , Czech , Denmark , Estonia , Finland , France , Germany , Greece , India , Indonesia , Iran , Iraq , Ireland , Israel , Italy , Kuwait , Latvia , Lithuania , Malaysia , Netherlands , Norway , Poland , Portugal , Russia , Romania , Saudi Arabia , Serbia , Singapore , Slovakia , Slovenia , Spain , Sweden , Switzerland , Tunisie , Tu…	499	USD	2023	2023-07-17 21:45:00
Xiaomi Poco F5 Pro 5G Standard Edition Global Dual SIM TD-LTE 256GB 23013RK75G (Xiaomi Mondrian B)	1	0	1	1	1	1	1	1	0	0	0	0	1	1	1	1	0	1	Asia , Eastern Europe , Europe , Middle East , Southeast Asia , Western Europe	Austria , Belarus , Belgium , Bulgaria , China , Croatia , Cyprus , Czech , Denmark , Estonia , Finland , France , Germany , Greece , India , Indonesia , Iran , Iraq , Ireland , Israel , Italy , Kuwait , Latvia , Lithuania , Malaysia , Netherlands , Norway , Poland , Portugal , Russia , Romania , Saudi Arabia , Serbia , Singapore , Slovakia , Slovenia , Spain , Sweden , Switzerland , Tunisie , Tu…	439	USD	2023	2023-07-17 21:42:00
Xiaomi Poco M6 5G Premium Edition Dual SIM TD-LTE IN 128GB 23128PC33I (Xiaomi Air)	1	0	1	1	1	1	1	0	0	0	0	0	1	1	1	0	0	1	Asia	India	10999	INR	2023	2024-06-30 11:54:00
Xiaomi Poco M6 5G Standard Edition Dual SIM TD-LTE IN 128GB 23128PC33I (Xiaomi Air)	1	0	1	1	1	1	1	0	0	0	0	0	1	1	1	0	0	1	Asia	India	9999	INR	2023	2024-06-30 12:23:00
Xiaomi Poco M6 5G Top Edition Dual SIM TD-LTE IN 256GB 23128PC33I (Xiaomi Air)	1	0	1	1	1	1	1	0	0	0	0	0	1	1	1	0	0	1	Asia	India	12999	INR	2023	2024-06-30 12:32:00
Xiaomi Poco M6 Pro 5G Premium Edition Dual SIM TD-LTE IN 128GB 23076PC4BI (Xiaomi Sky B)	1	0	1	1	1	1	1	1	0	0	0	0	1	1	1	0	0	1	Asia	India	16999	INR	2023	2023-11-27 18:18:00
Xiaomi Poco M6 Pro 5G Standard Edition Dual SIM TD-LTE IN 64GB 23076PC4BI (Xiaomi Sky B)	1	0	1	1	1	1	1	1	0	0	0	0	1	1	1	0	0	1	Asia	India	14999	INR	2023	2023-11-27 17:53:00
Xiaomi Poco M6 Pro 5G Top Edition Dual SIM TD-LTE IN 256GB 23076PC4BI (Xiaomi Sky B)	1	0	1	1	1	1	1	1	0	0	0	0	1	1	1	0	0	1	Asia	India	17999	INR	2023	2023-11-27 18:20:00
Xiaomi Poco X5 5G Premium Edition Dual SIM TD-LTE IN 256GB 22111317PI (Xiaomi Moonstone)	1	0	1	1	1	1	1	1	0	0	0	0	1	1	1	1	0	1	Asia	India	20999	INR	2023	2023-03-16 19:27:00
Xiaomi Poco X5 5G Premium Edition Global Dual SIM TD-LTE 256GB 22111317PG (Xiaomi Moonstone)	1	0	1	1	1	1	1	1	0	0	0	0	1	1	1	1	0	1	Africa , Asia , Eastern Europe , Europe , Middle East , North America , Southeast Asia , Western Europe	Armenia , Azerbaijan , Austria , Belarus , Belgium , Bulgaria , Cambodia , Cyprus , Croatia , Czech , Denmark , Egypt , Estonia , Finland , France , Germany , Greece , HK , Hungary , Indonesia , Ireland , Italy , Kenya , Latvia , Lithuania , Malaysia , Mexico , Netherlands , Norway , Pakistan , Philippines , Poland , Portugal , Russia , Romania , Saudi Arabia , Serbia , Slovakia , Slovenia , Spai…	349	EUR	2023	2023-03-16 19:20:00
Xiaomi Poco X5 5G Standard Edition Dual SIM TD-LTE IN 128GB 22111317PI (Xiaomi Moonstone)	1	0	1	1	1	1	1	1	0	0	0	0	1	1	1	1	0	1	Asia	India	18999	INR	2023	2023-03-16 19:31:00
Xiaomi Poco X5 5G Standard Edition Global Dual SIM TD-LTE 128GB 22111317PG (Xiaomi Moonstone)	1	0	1	1	1	1	1	1	0	0	0	0	1	1	1	1	0	1	Asia , Eastern Europe , Europe , Middle East , North America , Southeast Asia , Western Europe	Armenia , Azerbaijan , Austria , Belarus , Belgium , Bulgaria , Cambodia , Cyprus , Croatia , Czech , Denmark , Estonia , Finland , France , Greece , Germany , Hungary , Indonesia , Ireland , Italy , Latvia , Lithuania , Malaysia , Mexico , Netherlands , Norway , Pakistan , Philippines , Poland , Portugal , Russia , Romania , Saudi Arabia , Serbia , Slovakia , Slovenia , Spain , Sweden , Thailand…	299	EUR	2023	2023-03-16 19:09:00
Xiaomi Poco X5 Pro 5G Premium Edition Dual SIM TD-LTE IN 256GB 22101320I (Xiaomi Redwood)	1	0	1	1	1	1	1	1	0	0	0	0	1	1	1	0	0	1	Asia	India	28999	INR	2023	2023-03-15 22:49:00
Xiaomi Poco X5 Pro 5G Premium Edition Global Dual SIM TD-LTE 256GB 22101320G (Xiaomi Redwood)	1	0	1	1	1	1	1	1	0	0	0	0	1	1	1	0	0	1	Africa , Asia , Australia , Eastern Europe , Europe , North America , Oceania , Southeast Asia , Western Europe	Armenia , Australia , Azerbaijan , Austria , Bangladesh , Belarus , Belgium , Bulgaria , Canada , Cyprus , Croatia , Czech , Denmark , Egypt , Estonia , Finland , France , Germany , Greece , HK , Hungary , Indonesia , Ireland , Italy , Kazakhstan , Kuwait , Kyrgyzstan , Latvia , Lebanon , Lithuania , Malaysia , Mexico , Netherlands , NZ , Pakistan , Philippines , Poland , Portugal , Romania , Rus…	31990	RUB	2023	2023-03-15 18:48:00
Xiaomi Poco X5 Pro 5G Standard Edition Dual SIM TD-LTE IN 128GB 22101320I (Xiaomi Redwood)	1	0	1	1	1	1	1	1	0	0	0	0	1	1	1	0	0	1	Asia	India	25999	INR	2023	2023-03-15 22:39:00
Xiaomi Poco X5 Pro 5G Standard Edition Global Dual SIM TD-LTE 128GB 22101320G (Xiaomi Redwood)	1	0	1	1	1	1	1	1	0	0	0	0	1	1	1	0	0	1	Africa , Asia , Australia , Eastern Europe , Europe , North America , Oceania , Southeast Asia , Western Europe	Armenia , Australia , Azerbaijan , Austria , Bangladesh , Belarus , Belgium , Bulgaria , Canada , Cyprus , Croatia , Czech , Denmark , Egypt , Estonia , Finland , France , Germany , Greece , HK , Hungary , Indonesia , Ireland , Italy , Kazakhstan , Kuwait , Kyrgyzstan , Latvia , Lebanon , Lithuania , Malaysia , Mexico , Netherlands , NZ , Pakistan , Philippines , Poland , Portugal , Romania , Rus…	349.9	EUR	2023	2023-03-15 22:10:00
Xiaomi Redmi 12 5G Premium Edition Dual SIM TD-LTE IN 128GB 23076RN4BI (Xiaomi Sky B)	1	0	1	1	1	1	1	1	0	0	0	0	1	1	1	0	0	1	Asia	India	17999	INR	2023	2023-11-27 17:33:00
Xiaomi Redmi 12 5G Standard Edition Dual SIM TD-LTE IN 128GB 23076RN4BI (Xiaomi Sky B)	1	0	1	1	1	1	1	1	0	0	0	0	1	1	1	0	0	1	Asia	India	15999	INR	2023	2023-11-27 17:23:00
Xiaomi Redmi 12 5G Standard Edition Dual SIM TD-LTE JP 128GB 23076RA4BR XIG03 (Xiaomi Sky)	1	0	1	1	1	1	1	1	0	0	0	0	1	1	1	0	0	1	Asia	Japan	29800	JPY	2023	2023-11-27 17:42:00
Xiaomi Redmi 12 5G Standard Edition Global Dual SIM TD-LTE 128GB 23076RN8DY (Xiaomi Sky)	1	0	1	1	1	1	1	1	0	0	0	0	1	1	1	0	0	1	Asia , Eastern Europe , Europe , Middle East , Southeast Asia , Western Europe	Belgium , Bulgaria , Croatia , Czech , Denmark , France , Germany , Hungary , Italy , Netherlands , Poland , Portugal , Romania , Saudi Arabia , Serbia , Slovakia , Slovenia , Spain , Thailand	249.9	EUR	2023	2023-11-27 16:53:00
Xiaomi Redmi 12 5G Top Edition Dual SIM TD-LTE IN 256GB 23076RN4BI (Xiaomi Sky B)	1	0	1	1	1	1	1	1	0	0	0	0	1	1	1	0	0	1	Asia	India	19999	INR	2023	2023-11-27 17:34:00
Xiaomi Redmi 12C NFC Premium Edition Global Dual SIM TD-LTE 128GB 22126RN91Y (Xiaomi Earth)	1	0	1	1	1	1	1	0	0	0	0	0	1	0	1	0	0	1	Asia , Eastern Europe , Europe , Southeast Asia	Armenia , Azerbaijan , Austria , Belarus , Belgium , Bulgaria , Cyprus , Croatia , Czech , Denmark , Estonia , Finland , France , Germany , Greece , HK , Hungary , Ireland , Italy , Lithuania , Malaysia , Netherlands , Norway , Poland , Portugal , Russia , Romania , Serbia , Singapore , Slovakia , Slovenia , Spain , Switzerland , Sweden , Thailand , UK , Ukraine , Vietnam	199.99	EUR	2023	2023-03-17 15:34:00
Xiaomi Redmi 12C NFC Standard Edition Global Dual SIM TD-LTE 32GB 22126RN91Y (Xiaomi Earth)	1	0	1	1	1	1	1	0	0	0	0	0	1	0	1	0	0	1	Asia , Eastern Europe , Europe , Southeast Asia	Armenia , Azerbaijan , Austria , Belarus , Belgium , Bulgaria , Cyprus , Croatia , Czech , Denmark , Estonia , Finland , France , Greece , Germany , HK , Hungary , Ireland , Italy , Lithuania , Malaysia , Netherlands , Norway , Poland , Portugal , Russia , Romania , Serbia , Singapore , Slovakia , Slovenia , Spain , Sweden , Switzerland , UK , Ukraine , Vietnam	649	PLN	2023	2023-03-17 15:18:00
Xiaomi Redmi 12C NFC Standard Edition Global Dual SIM TD-LTE 64GB 22126RN91Y (Xiaomi Earth)	1	0	1	1	1	1	1	0	0	0	0	0	1	0	1	0	0	1	Asia , Eastern Europe , Europe , Southeast Asia	Armenia , Azerbaijan , Austria , Belarus , Belgium , Bulgaria , Cyprus , Croatia , Czech , Denmark , Estonia , Finland , France , Germany , Greece , HK , Hungary , Ireland , Italy , Lithuania , Malaysia , Netherlands , Norway , Poland , Portugal , Russia , Romania , Serbia , Singapore , Slovakia , Slovenia , Spain , Switzerland , Sweden , Thailand , UK , Ukraine , Vietnam	749	PLN	2023	2023-03-17 15:13:00
Xiaomi Redmi 12C Premium Edition Dual SIM TD-LTE CN 128GB 22120RN86C (Xiaomi Earth)	1	0	1	1	1	1	1	0	0	0	0	0	1	0	1	0	0	1	Asia	China	799	CNY	2023	2023-03-16 22:43:00
Xiaomi Redmi 12C Premium Edition Dual SIM TD-LTE CN 64GB 22120RN86C (Xiaomi Earth)	1	0	1	1	1	1	1	0	0	0	0	0	1	0	1	0	0	1	Asia	China	699	CNY	2023	2023-03-16 22:33:00
Xiaomi Redmi 12C Premium Edition Dual SIM TD-LTE LATAM JP 128GB 2212ARNC4L (Xiaomi Earth)	1	0	1	1	1	1	1	0	0	0	0	0	1	0	1	0	0	1	Asia , North America , South America	Chile , Colombia , Japan , Mexico	23800	JPY	2023	2023-03-17 14:44:00
Xiaomi Redmi 12C Premium Edition Global Dual SIM TD-LTE 128GB 22120RN86G (Xiaomi Earth)	1	0	1	1	1	1	1	0	0	0	0	0	1	0	1	0	0	1	Asia , Eastern Europe , Europe , Southeast Asia	Indonesia , Thailand , Vietnam	1799000	IDR	2023	2023-03-17 18:38:00
Xiaomi Redmi 12C Premium Edition Global Dual SIM TD-LTE 64GB 22120RN86G (Xiaomi Earth)	1	0	1	1	1	1	1	0	0	0	0	0	1	0	1	0	0	1	Asia , Eastern Europe , Europe , Southeast Asia	Cambodia , Indonesia , Malaysia , Russia , Thailand , Ukraine , Vietnam	1599000	IDR	2023	2023-03-17 18:25:00
Xiaomi Redmi 12C Standard Edition Dual SIM TD-LTE IN 64GB 22120RN86I / Redmi 11A (Xiaomi Earth)	1	0	1	1	1	1	1	0	0	0	0	0	1	0	1	0	0	1	Asia	India			2023	2023-03-17 15:39:00
Xiaomi Redmi 12C Standard Edition Dual SIM TD-LTE LATAM JP 64GB 2212ARNC4L (Xiaomi Earth)	1	0	1	1	1	1	1	0	0	0	0	0	1	0	1	0	0	1	Asia , North America , South America	Colombia , Japan , Mexico , Peru	19800	JPY	2023	2023-03-17 12:03:00
Xiaomi Redmi 12C Standard Edition Global Dual SIM TD-LTE 32GB 22120RN86G (Xiaomi Earth)	1	0	1	1	1	1	1	0	0	0	0	0	1	0	1	0	0	1	Asia , Eastern Europe , Europe , Southeast Asia	Cambodia , Indonesia , Malaysia , Poland , Russia , Singapore , Thailand , Turkey , Ukraine , Vietnam	1399000	IDR	2023	2023-03-16 22:03:00
Xiaomi Redmi 12C Top Edition Dual SIM TD-LTE CN 128GB 22120RN86C (Xiaomi Earth)	1	0	1	1	1	1	1	0	0	0	0	0	1	0	1	0	0	1	Asia	China	899	CNY	2023	2023-03-17 09:00:00
Xiaomi Redmi 13C 4G NFC Premium Edition Global Dual SIM TD-LTE 128GB 23108RN04Y (Xiaomi Gale Gust)	1	0	1	1	1	1	1	0	0	0	0	0	1	1	1	0	0	1	Africa , Asia , Eastern Europe , Europe , Middle East , Southeast Asia , Western Europe	Bangladesh , Belgium , Egypt , France , Greece , Germany , Hungary , Italy , Jordan , Lebanon , Nepal , Netherlands , Pakistan , Saudi Arabia , Spain , Sweden , UAE	169.9	EUR	2023	2024-06-25 14:32:00
Xiaomi Redmi 13C 4G NFC Standard Edition Global Dual SIM TD-LTE 128GB 23108RN04Y (Xiaomi Gale Gust)	1	0	1	1	1	1	1	0	0	0	0	0	1	1	1	0	0	1	Eastern Europe , Europe , Western Europe	Austria , Belarus , Belgium , Bulgaria , Croatia , Czech , Denmark , Estonia , France , Germany , Hungary , Italy , Latvia , Lithuania , Netherlands , Poland , Romania , Serbia , Slovakia , Slovenia , Spain , Sweden	159.9	EUR	2023	2024-06-25 21:24:00
Xiaomi Redmi 13C 4G NFC Top Edition Global Dual SIM TD-LTE 256GB 23108RN04Y (Xiaomi Gale Gust)	1	0	1	1	1	1	1	0	0	0	0	0	1	1	1	0	0	1	Africa , Asia , Eastern Europe , Europe , Middle East , Southeast Asia , Western Europe	Belgium , Egypt , France , Germany , Greece , HK , Hungary , Italy , Netherlands , Saudi Arabia , Singapore , Spain , Sweden , Taiwan , UAE	5499	TWD	2023	2024-06-25 21:51:00
Xiaomi Redmi 13C 4G Premium Edition Dual SIM TD-LTE IN 128GB 2311DRN14I (Xiaomi Gale)	1	0	1	1	1	1	1	0	0	0	0	0	1	1	1	0	0	1	Asia	India	13999	INR	2023	2024-06-25 22:00:00
Xiaomi Redmi 13C 4G Premium Edition Dual SIM TD-LTE LATAM 128GB 23100RN82L (Xiaomi Gale)	1	0	1	1	1	1	1	0	0	0	0	0	1	1	1	0	0	1	North America , South America	Mexico , Peru	3999	MXN	2023	2024-06-26 09:11:00
Xiaomi Redmi 13C 4G Premium Edition Global Dual SIM TD-LTE 128GB 23106RN0DA (Xiaomi Gale)	1	0	1	1	1	1	1	0	0	0	0	0	1	1	1	0	0	1	Asia , Eastern Europe , Europe , Middle East , Oceania , Southeast Asia	Cambodia , Indonesia , Malaysia , Philippines , Thailand , Turkey , Vietnam	3999	THB	2023	2024-06-25 14:58:00
Xiaomi Redmi 13C 4G Standard Edition Dual SIM TD-LTE IN 128GB 2311DRN14I (Xiaomi Gale)	1	0	1	1	1	1	1	0	0	0	0	0	1	1	1	0	0	1	Asia	India	11999	INR	2023	2024-06-25 22:36:00
Xiaomi Redmi 13C 4G Standard Edition Dual SIM TD-LTE LATAM 128GB 23100RN82L (Xiaomi Gale)	1	0	1	1	1	1	1	0	0	0	0	0	1	1	1	0	0	1	North America , South America	Brazil , Colombia , Mexico , Peru	3699	MXN	2023	2024-06-27 13:39:00
Xiaomi Redmi 13C 4G Top Edition Dual SIM TD-LTE IN 256GB 2311DRN14I (Xiaomi Gale)	1	0	1	1	1	1	1	0	0	0	0	0	1	1	1	0	0	1	Asia	India	15999	INR	2023	2024-06-25 22:40:00
Xiaomi Redmi 13C 4G Top Edition Dual SIM TD-LTE LATAM 256GB 23100RN82L (Xiaomi Gale)	1	0	1	1	1	1	1	0	0	0	0	0	1	1	1	0	0	1	North America , South America	Brazil , Colombia , Mexico , Peru	4299	MXN	2023	2024-06-27 13:37:00
Xiaomi Redmi 13C 4G Top Edition Global Dual SIM TD-LTE 256GB 23106RN0DA (Xiaomi Gale)	1	0	1	1	1	1	1	0	0	0	0	0	1	1	1	0	0	1	Asia , Eastern Europe , Europe , Middle East , Oceania , Southeast Asia	Indonesia , Philippines , Thailand , Turkey , Vietnam	4799	THB	2023	2024-06-25 15:01:00
Xiaomi Redmi 13C 5G Premium Edition Dual SIM TD-LTE CN 128GB 23124RN87C (Xiaomi Air)	1	0	1	1	1	1	1	0	0	0	0	0	1	1	1	0	0	1	Asia	China	899	CNY	2023	2024-06-30 11:37:00
Xiaomi Redmi 13C 5G Standard Edition Dual SIM TD-LTE CN 128GB 23124RN87C (Xiaomi Air)	1	0	1	1	1	1	1	0	0	0	0	0	1	1	1	0	0	1	Asia	China	799	CNY	2023	2024-06-30 11:46:00
Xiaomi Redmi 13C 5G Top Edition Dual SIM TD-LTE CN 256GB 23124RN87C (Xiaomi Air)	1	0	1	1	1	1	1	0	0	0	0	0	1	1	1	0	0	1	Asia	China	1099	CNY	2023	2024-06-30 11:12:00
Xiaomi Redmi 13R 5G Premium Edition Dual SIM TD-LTE CN 128GB 23124RN87C (Xiaomi Air)	1	0	1	1	1	1	1	0	0	0	0	0	1	1	1	0	0	1	Asia	China	1299	CNY	2023	2024-06-30 11:48:00
Xiaomi Redmi 13R 5G Standard Edition Dual SIM TD-LTE CN 128GB 23124RN87C (Xiaomi Air)	1	0	1	1	1	1	1	0	0	0	0	0	1	1	1	0	0	1	Asia	China	999	CNY	2023	2024-06-30 12:00:00
Xiaomi Redmi K60 5G Premium Edition Dual SIM TD-LTE CN 256GB 23013RK75C (Xiaomi Mondrian)	1	0	1	1	1	1	1	1	0	0	0	0	1	1	1	1	0	1	Asia	China	2999	CNY	2023	2023-03-13 22:00:00
Xiaomi Redmi K60 5G Premium Edition Dual SIM TD-LTE CN 512GB 23013RK75C (Xiaomi Mondrian)	1	0	1	1	1	1	1	1	0	0	0	0	1	1	1	1	0	1	Asia	China	3299	CNY	2023	2023-03-13 21:46:00
Xiaomi Redmi K60 5G Standard Edition Dual SIM TD-LTE CN 128GB 23013RK75C (Xiaomi Mondrian)	1	0	1	1	1	1	1	1	0	0	0	0	1	1	1	1	0	1	Asia	China	2499	CNY	2023	2023-03-13 22:14:00
Xiaomi Redmi K60 5G Standard Edition Dual SIM TD-LTE CN 256GB 23013RK75C (Xiaomi Mondrian)	1	0	1	1	1	1	1	1	0	0	0	0	1	1	1	1	0	1	Asia	China	2699	CNY	2023	2023-03-13 22:07:00
Xiaomi Redmi K60 5G Top Edition Dual SIM TD-LTE CN 512GB 23013RK75C (Xiaomi Mondrian)	1	0	1	1	1	1	1	1	0	0	0	0	1	1	1	1	0	1	Asia	China	3599	CNY	2023	2023-03-13 22:06:00
Xiaomi Redmi K60 Extreme Edition Premium 5G Dual SIM TD-LTE CN 1TB 23078RKD5C / K60 Ultra (Xiaomi Corot C)	1	0	1	1	1	1	1	1	0	0	0	0	1	1	1	1	0	1	Asia	China	3299	CNY	2023	2024-04-29 12:43:00
Xiaomi Redmi K60 Extreme Edition Premium 5G Dual SIM TD-LTE CN 256GB 23078RKD5C / K60 Ultra (Xiaomi Corot C)	1	0	1	1	1	1	1	1	0	0	0	0	1	1	1	1	0	1	Asia	China	2799	CNY	2023	2024-04-29 12:25:00
Xiaomi Redmi K60 Extreme Edition Premium 5G Dual SIM TD-LTE CN 512GB 23078RKD5C / K60 Ultra (Xiaomi Corot C)	1	0	1	1	1	1	1	1	0	0	0	0	1	1	1	1	0	1	Asia	China	2999	CNY	2023	2024-04-29 12:35:00
Xiaomi Redmi K60 Extreme Edition Standard 5G Dual SIM TD-LTE CN 256GB 23078RKD5C / K60Ultra (Xiaomi Corot C)	1	0	1	1	1	1	1	1	0	0	0	0	1	1	1	1	0	1	Asia	China	2599	CNY	2023	2024-04-29 12:32:00
Xiaomi Redmi K60 Extreme Edition Top 5G Dual SIM TD-LTE CN 1TB 23078RKD5C / K60 Ultra (Xiaomi Corot C)	1	0	1	1	1	1	1	1	0	0	0	0	1	1	1	1	0	1	Asia	China	3599	CNY	2023	2024-04-29 12:44:00
Xiaomi Redmi K60 Pro 5G Premium Edition Dual SIM TD-LTE CN 256GB 22127RK46C (Xiaomi Socrates)	1	0	1	1	1	1	1	1	0	0	0	0	1	1	1	1	0	1	Asia	China	3899	CNY	2023	2023-03-12 13:33:00
Xiaomi Redmi K60 Pro 5G Premium Edition Dual SIM TD-LTE CN 512GB 22127RK46C (Xiaomi Socrates)	1	0	1	1	1	1	1	1	0	0	0	0	1	1	1	1	0	1	Asia	China	4299	CNY	2023	2023-03-13 08:48:00
Xiaomi Redmi K60 Pro 5G Standard Edition Dual SIM TD-LTE CN 128GB 22127RK46C (Xiaomi Socrates)	1	0	1	1	1	1	1	1	0	0	0	0	1	1	1	1	0	1	Asia	China	3299	CNY	2023	2023-03-13 09:44:00
Xiaomi Redmi K60 Pro 5G Standard Edition Dual SIM TD-LTE CN 256GB 22127RK46C (Xiaomi Socrates)	1	0	1	1	1	1	1	1	0	0	0	0	1	1	1	1	0	1	Asia	China	3599	CNY	2023	2023-03-13 08:53:00
Xiaomi Redmi K60 Pro 5G Top Edition Dual SIM TD-LTE CN 512GB 22127RK46C (Xiaomi Socrates)	1	0	1	1	1	1	1	1	0	0	0	0	1	1	1	1	0	1	Asia	China	4599	CNY	2023	2023-03-13 21:24:00
Xiaomi Redmi K60E 5G Premium Edition Dual SIM TD-LTE CN 256GB 22122RK93C (Xiaomi Rembrandt)	1	0	1	1	1	1	1	1	0	0	0	0	1	1	1	1	0	1	Asia	China	2599	CNY	2023	2023-03-14 10:41:00
Xiaomi Redmi K60E 5G Premium Edition Dual SIM TD-LTE CN 512GB 22122RK93C (Xiaomi Rembrandt)	1	0	1	1	1	1	1	1	0	0	0	0	1	1	1	1	0	1	Asia	China	2799	CNY	2023	2023-03-14 13:14:00
Xiaomi Redmi K60E 5G Standard Edition Dual SIM TD-LTE CN 128GB 22122RK93C (Xiaomi Rembrandt)	1	0	1	1	1	1	1	1	0	0	0	0	1	1	1	1	0	1	Asia	China	2199	CNY	2023	2023-03-14 14:54:00
Xiaomi Redmi K60E 5G Standard Edition Dual SIM TD-LTE CN 256GB 22122RK93C (Xiaomi Rembrandt)	1	0	1	1	1	1	1	1	0	0	0	0	1	1	1	1	0	1	Asia	China	2399	CNY	2023	2023-03-14 13:25:00
Xiaomi Redmi K70 5G Premium Edition Dual SIM TD-LTE CN 1TB 23113RKC6C (Xiaomi Vermeer)	1	0	1	1	1	1	1	1	0	0	0	0	1	1	1	1	0	1	Asia	China	3399	CNY	2023	2024-05-14 11:18:00
Xiaomi Redmi K70 5G Premium Edition Dual SIM TD-LTE CN 256GB 23113RKC6C (Xiaomi Vermeer)	1	0	1	1	1	1	1	1	0	0	0	0	1	1	1	1	0	1	Asia	China	2699	CNY	2023	2024-05-14 11:14:00
Xiaomi Redmi K70 5G Premium Edition Dual SIM TD-LTE CN 512GB 23113RKC6C (Xiaomi Vermeer)	1	0	1	1	1	1	1	1	0	0	0	0	1	1	1	1	0	1	Asia	China	2999	CNY	2023	2024-05-14 11:05:00
Xiaomi Redmi K70 5G Standard Edition Dual SIM TD-LTE CN 256GB 23113RKC6C (Xiaomi Vermeer)	1	0	1	1	1	1	1	1	0	0	0	0	1	1	1	1	0	1	Asia	China	2499	CNY	2023	2024-05-14 10:51:00
Xiaomi Redmi K70 5G Standard Edition Dual SIM TD-LTE CN 512GB 23113RKC6C (Xiaomi Vermeer)	1	0	1	1	1	1	1	1	0	0	0	0	1	1	1	1	0	1	Asia	China	2799	CNY	2023	2024-05-14 11:11:00
Xiaomi Redmi K70 Pro 5G Lamborghini Squadra Corse Edition Dual SIM TD-LTE CN 1TB 23117RK66C (Xiaomi Manet)	1	0	1	1	1	1	1	1	0	0	0	0	1	1	1	1	0	1	Asia	China	4599	CNY	2023	2024-05-14 10:46:00
Xiaomi Redmi K70 Pro 5G Premium Edition Dual SIM TD-LTE CN 256GB 23117RK66C (Xiaomi Manet)	1	0	1	1	1	1	1	1	0	0	0	0	1	1	1	1	0	1	Asia	China	3599	CNY	2023	2024-05-14 10:36:00
Xiaomi Redmi K70 Pro 5G Premium Edition Dual SIM TD-LTE CN 512GB 23117RK66C (Xiaomi Manet)	1	0	1	1	1	1	1	1	0	0	0	0	1	1	1	1	0	1	Asia	China	3899	CNY	2023	2024-05-14 10:34:00
Xiaomi Redmi K70 Pro 5G Standard Edition Dual SIM TD-LTE CN 256GB 23117RK66C (Xiaomi Manet)	1	0	1	1	1	1	1	1	0	0	0	0	1	1	1	1	0	1	Asia	China	3299	CNY	2023	2024-05-14 08:47:00
Xiaomi Redmi K70 Pro 5G Standard Edition Dual SIM TD-LTE CN 512GB 23117RK66C (Xiaomi Manet)	1	0	1	1	1	1	1	1	0	0	0	0	1	1	1	1	0	1	Asia	China	3699	CNY	2023	2024-05-14 10:31:00
Xiaomi Redmi K70 Pro 5G Top Edition Dual SIM TD-LTE CN 1TB 23117RK66C (Xiaomi Manet)	1	0	1	1	1	1	1	1	0	0	0	0	1	1	1	1	0	1	Asia	China	4399	CNY	2023	2024-05-14 10:42:00
Xiaomi Redmi K70E 5G Premium Edition Dual SIM TD-LTE CN 1TB 2311DRK48C (Xiaomi Duchamp)	1	0	1	1	1	1	1	1	0	0	0	0	1	1	1	1	0	1	Asia	China	2599	CNY	2023	2024-05-14 16:32:00
Xiaomi Redmi K70E 5G Standard Edition Dual SIM TD-LTE CN 256GB 2311DRK48C (Xiaomi Duchamp)	1	0	1	1	1	1	1	1	0	0	0	0	1	1	1	1	0	1	Asia	China	1999	CNY	2023	2024-05-14 16:52:00
Xiaomi Redmi K70E 5G Standard Edition Dual SIM TD-LTE CN 512GB 2311DRK48C (Xiaomi Duchamp)	1	0	1	1	1	1	1	1	0	0	0	0	1	1	1	1	0	1	Asia	China	2199	CNY	2023	2024-05-14 16:51:00
Xiaomi Redmi Note 12 4G NFC Premium Edition Global Dual SIM TD-LTE 128GB 23021RAA2Y (Xiaomi Topaz)	1	0	1	1	1	1	1	1	0	0	0	0	1	1	1	0	0	1	Asia , Eastern Europe , Europe , Middle East , North America , Southeast Asia	Armenia , Azerbaijan , Bangladesh , Belarus , Belgium , Bulgaria , Cyprus , Estonia , Greece , Hungary , Indonesia , Latvia , Lithuania , Nepal , Netherlands , Poland , Russia , Romania , Saudi Arabia , Serbia , Slovakia , Slovenia , Turkey , UAE	18999	RUB	2023	2023-07-18 15:25:00
Xiaomi Redmi Note 12 4G NFC Standard Edition Global Dual SIM TD-LTE 128GB 23021RAA2Y (Xiaomi Topaz)	1	0	1	1	1	1	1	1	0	0	0	0	1	1	1	0	0	1	Asia , Eastern Europe , Europe , Middle East , North America , Southeast Asia , Western Europe	Armenia , Azerbaijan , Austria , Bangladesh , Belarus , Belgium , Bulgaria , Cyprus , Czech , Denmark , Estonia , Finland , France , Greece , Germany , Hungary , Indonesia , Ireland , Italy , Latvia , Lithuania , Nepal , Netherlands , Norway , Poland , Portugal , Russia , Romania , Saudi Arabia , Serbia , Slovakia , Slovenia , Spain , Switzerland , Sweden , Turkey , UAE , UK	249.99	EUR	2023	2023-07-18 13:53:00
Xiaomi Redmi Note 12 4G NFC Standard Edition Global Dual SIM TD-LTE 64GB 23021RAA2Y (Xiaomi Topaz)	1	0	1	1	1	1	1	1	0	0	0	0	1	1	1	0	0	1	Asia , Eastern Europe , Europe , Western Europe	Armenia , Azerbaijan , Austria , Belarus , Belgium , Bulgaria , Cyprus , Czech , Denmark , Estonia , Finland , France , Greece , Germany , Hungary , Ireland , Italy , Latvia , Lithuania , Netherlands , Norway , Poland , Portugal , Russia , Romania , Serbia , Slovakia , Slovenia , Spain , Sweden , UK	229.99	EUR	2023	2023-07-18 15:22:00
Xiaomi Redmi Note 12 4G Premium Edition Dual SIM TD-LTE IN 128GB 23027RAD4I (Xiaomi Topaz)	1	0	1	1	1	1	1	1	0	0	0	0	1	1	1	0	0	1	Asia	India	16999	INR	2023	2023-07-18 14:19:00
Xiaomi Redmi Note 12 4G Premium Edition Dual SIM TD-LTE IN 64GB 23027RAD4I (Xiaomi Topaz)	1	0	1	1	1	1	1	1	0	0	0	0	1	1	1	0	0	1	Asia	India	14999	INR	2023	2023-07-18 14:24:00
Xiaomi Redmi Note 12 4G Premium Edition Global Dual SIM TD-LTE 128GB 23021RAA2G (Xiaomi Topaz)	1	0	1	1	1	1	1	1	0	0	0	0	1	1	1	0	0	1	Africa , Asia , Europe , Middle East , Southeast Asia	Egypt , Kazakhstan , Kenya , Kyrgyzstan , Malaysia , Pakistan , Philippines , Saudi Arabia , Singapore , Tanzania , Thailand , UAE , UK , Vietnam	699	MYR	2023	2023-07-18 15:10:00
Xiaomi Redmi Note 12 4G Standard Edition Dual SIM TD-LTE LATAM 128GB 23028RA60L (Xiaomi Topaz)	1	0	1	1	1	1	1	1	0	0	0	0	1	1	1	0	0	1	North America	Colombia , Mexico	6499	MXN	2023	2023-07-18 15:46:00
Xiaomi Redmi Note 12 4G Standard Edition Global Dual SIM TD-LTE 128GB 23021RAA2G (Xiaomi Topaz)	1	0	1	1	1	1	1	1	0	0	0	0	1	1	1	0	0	1	Africa , Asia , Europe , Middle East , Southeast Asia	Egypt , Kazakhstan , Kenya , Kyrgyzstan , Nigeria , Pakistan , Philippines , Saudi Arabia , Singapore , Tanzania , Thailand , UAE , UK , Vietnam	249	SGD	2023	2023-07-18 15:09:00
Xiaomi Redmi Note 12 4G Top Edition Global Dual SIM TD-LTE 128GB 23021RAA2G (Xiaomi Topaz)	1	0	1	1	1	1	1	1	0	0	0	0	1	1	1	0	0	1	Africa , Asia , Europe , Middle East , Southeast Asia	Egypt , Kazakhstan , Kyrgyzstan , Malaysia , Philippines , Saudi Arabia , Singapore , Thailand , UAE , UK , Vietnam	799	MYR	2023	2023-07-18 15:13:00
Xiaomi Redmi Note 12 5G Base Edition Dual SIM TD-LTE IN 128GB 22111317I (Xiaomi SunstoneIN)	1	0	1	1	1	1	1	1	0	0	0	0	1	1	1	1	0	1	Asia	India	17999	INR	2023	2023-03-16 20:01:00
Xiaomi Redmi Note 12 5G Standard Edition Dual SIM TD-LTE IN 128GB 22111317I (Xiaomi SunstoneIN)	1	0	1	1	1	1	1	1	0	0	0	0	1	1	1	1	0	1	Asia	India	19999	INR	2023	2023-03-16 19:51:00
Xiaomi Redmi Note 12 5G Standard Edition Global Dual SIM TD-LTE 128GB 22111317G (Xiaomi Sunstone)	1	0	1	1	1	1	1	1	0	0	0	0	1	1	1	1	0	1	Asia , Eastern Europe , Europe , Middle East , North America , Southeast Asia , Western Europe	Austria , Belarus , Belgium , Bulgaria , Cyprus , Croatia , Czech , Denmark , Estonia , Finland , France , Germany , Greece , Hungary , Indonesia , Ireland , Italy , Latvia , Lithuania , Malaysia , Mexico , Netherlands , Norway , Pakistan , Philippines , Poland , Portugal , Russia , Romania , Saudi Arabia , Serbia , Slovakia , Slovenia , Spain , Sweden , Thailand , UAE , UK , Vietnam			2023	2023-03-16 19:43:00
Xiaomi Redmi Note 12 Pro 4G Premium Edition Global Dual SIM TD-LTE 128GB 2209116AG (Xiaomi SweetPro B)	1	0	1	1	1	1	1	1	0	0	0	0	1	1	1	0	0	1	Africa , Asia , Eastern Europe , Europe , Middle East , Oceania , Southeast Asia , Western Europe	Belarus , Belgium , Bulgaria , Cyprus , Croatia , Czech , Estonia , Egypt , Finland , France , Greece , Germany , Hungary , Indonesia , Iran , Iraq , Ireland , Italy , Kazakhstan , Latvia , Lithuania , Malaysia , Morocco , Netherlands , Norway , Pakistan , Philippines , Poland , Portugal , Russia , Saudi Arabia , Singapore , Spain , Sweden , Tunisie , Thailand , Turkey , UAE , UK , Vietnam	279	EUR	2023	2023-07-17 22:39:00
Xiaomi Redmi Note 12 Pro 4G Premium Edition Global Dual SIM TD-LTE 256GB 2209116AG (Xiaomi SweetPro B)	1	0	1	1	1	1	1	1	0	0	0	0	1	1	1	0	0	1	Africa , Asia , Eastern Europe , Europe , Middle East , Oceania , Southeast Asia , Western Europe	Belgium , Bulgaria , Cyprus , Croatia , Czech , Estonia , Egypt , Finland , France , Germany , Greece , Hungary , Indonesia , Ireland , Italy , Latvia , Lithuania , Malaysia , Morocco , Netherlands , Norway , Pakistan , Philippines , Poland , Portugal , Russia , Saudi Arabia , Singapore , Spain , Sweden , Tunisie , Turkey , UAE , UK , Vietnam			2023	2023-07-17 22:40:00
Xiaomi Redmi Note 12 Pro 4G Standard Edition Global Dual SIM TD-LTE 128GB 2209116AG (Xiaomi SweetPro B)	1	0	1	1	1	1	1	1	0	0	0	0	1	1	1	0	0	1	Africa , Asia , Eastern Europe , Europe , Middle East , Oceania , Southeast Asia , Western Europe	Belarus , Belgium , Bulgaria , Cyprus , Croatia , Czech , Estonia , Egypt , Finland , France , Greece , Germany , Hungary , Indonesia , Iran , Iraq , Ireland , Italy , Kazakhstan , Latvia , Lithuania , Malaysia , Morocco , Netherlands , Norway , Pakistan , Philippines , Poland , Portugal , Russia , Saudi Arabia , Singapore , Spain , Sweden , Tunisie , Thailand , Turkey , UAE , UK , Vietnam	249	EUR	2023	2023-07-17 22:37:00
Xiaomi Redmi Note 12 Pro 5G Premium Edition Dual SIM TD-LTE IN 128GB 22101316I (Xiaomi Ruby)	1	0	1	1	1	1	1	1	0	0	0	0	1	1	1	1	0	1	Asia	India	29999	INR	2023	2023-07-07 16:27:00
Xiaomi Redmi Note 12 Pro 5G Premium Edition Dual SIM TD-LTE IN 256GB 22101316I (Xiaomi Ruby)	1	0	1	1	1	1	1	1	0	0	0	0	1	1	1	1	0	1	Asia	India	31999	INR	2023	2023-07-07 16:33:00
Xiaomi Redmi Note 12 Pro 5G Standard Edition Dual SIM TD-LTE IN 128GB 22101316I (Xiaomi Ruby)	1	0	1	1	1	1	1	1	0	0	0	0	1	1	1	1	0	1	Asia	India	27999	INR	2023	2023-07-07 16:23:00
Xiaomi Redmi Note 12 Pro+ 5G Premium Edition Dual SIM TD-LTE IN 256GB 22101316UP (Xiaomi Ruby Pro)	1	0	1	1	1	1	1	1	0	0	0	0	1	1	1	1	0	1	Asia	India	36999	INR	2023	2023-07-07 15:20:00
Xiaomi Redmi Note 12 Pro+ 5G Standard Edition Dual SIM TD-LTE IN 256GB 22101316UP (Xiaomi Ruby Pro)	1	0	1	1	1	1	1	1	0	0	0	0	1	1	1	1	0	1	Asia	India	33999	INR	2023	2023-07-07 15:24:00
Xiaomi Redmi Note 12 Turbo 5G Harry Potter Edition Dual SIM TD-LTE CN 256GB 23049RAD8C (Xiaomi Marble)	1	0	1	1	1	1	1	1	0	0	0	0	1	1	1	0	0	1	Asia	China	2399	CNY	2023	2023-07-17 19:33:00
Xiaomi Redmi Note 12 Turbo 5G Premium Edition Dual SIM TD-LTE CN 256GB 23049RAD8C (Xiaomi Marble)	1	0	1	1	1	1	1	1	0	0	0	0	1	1	1	0	0	1	Asia	China	2099	CNY	2023	2023-07-16 14:05:00
Xiaomi Redmi Note 12 Turbo 5G Premium Edition Dual SIM TD-LTE CN 512GB 23049RAD8C (Xiaomi Marble)	1	0	1	1	1	1	1	1	0	0	0	0	1	1	1	0	0	1	Asia	China	2299	CNY	2023	2023-07-17 15:56:00
Xiaomi Redmi Note 12 Turbo 5G Standard Edition Dual SIM TD-LTE CN 128GB 23049RAD8C (Xiaomi Marble)	1	0	1	1	1	1	1	1	0	0	0	0	1	1	1	0	0	1	Asia	China	1899	CNY	2023	2023-07-17 16:05:00
Xiaomi Redmi Note 12 Turbo 5G Standard Edition Dual SIM TD-LTE CN 256GB 23049RAD8C (Xiaomi Marble)	1	0	1	1	1	1	1	1	0	0	0	0	1	1	1	0	0	1	Asia	China	1999	CNY	2023	2023-07-17 16:02:00
Xiaomi Redmi Note 12 Turbo 5G Top Edition Dual SIM TD-LTE CN 1TB 23049RAD8C (Xiaomi Marble)	1	0	1	1	1	1	1	1	0	0	0	0	1	1	1	0	0	1	Asia	China	2599	CNY	2023	2023-07-17 15:59:00
Xiaomi Redmi Note 12R 5G Premium Edition Dual SIM TD-LTE CN 128GB 23076RA4BC (Xiaomi Sky)	1	0	1	1	1	1	1	1	0	0	0	0	1	1	1	0	0	1	Asia	China	1199	CNY	2023	2023-07-18 12:24:00
Xiaomi Redmi Note 12R 5G Standard Edition Dual SIM TD-LTE CN 128GB 23076RA4BC (Xiaomi Sky)	1	0	1	1	1	1	1	1	0	0	0	0	1	1	1	0	0	1	Asia	China	1099	CNY	2023	2023-07-18 13:17:00
Xiaomi Redmi Note 12R 5G Top Edition Dual SIM TD-LTE CN 128GB 23076RA4BC (Xiaomi Sky)	1	0	1	1	1	1	1	1	0	0	0	0	1	1	1	0	0	1	Asia	China	1799	CNY	2023	2023-07-18 13:27:00
Xiaomi Redmi Note 12R 5G Top Edition Dual SIM TD-LTE CN 128GB 23076RA4BC (Xiaomi Sky)	1	0	1	1	1	1	1	1	0	0	0	0	1	1	1	0	0	1	Asia	China	1599	CNY	2023	2023-07-18 13:24:00
Xiaomi Redmi Note 12R Pro 5G Top Edition Dual SIM TD-LTE CN 256GB 22101317C (Xiaomi Sunstone)	1	0	1	1	1	1	1	1	0	0	0	0	1	1	1	1	0	1	Asia	China			2023	2023-07-17 20:42:00
Xiaomi Redmi Note 12T Pro 5G Premium Edition Dual SIM TD-LTE CN 256GB 23054RA19C (Xiaomi Pearl)	1	0	1	1	1	1	1	1	0	0	0	0	1	1	1	1	0	1	Asia	China	1799	CNY	2023	2023-07-20 12:33:00
Xiaomi Redmi Note 12T Pro 5G Premium Edition Dual SIM TD-LTE CN 512GB 23054RA19C (Xiaomi Pearl)	1	0	1	1	1	1	1	1	0	0	0	0	1	1	1	1	0	1	Asia	China	1999	CNY	2023	2023-07-20 12:51:00
Xiaomi Redmi Note 12T Pro 5G Standard Edition Dual SIM TD-LTE CN 128GB 23054RA19C (Xiaomi Pearl)	1	0	1	1	1	1	1	1	0	0	0	0	1	1	1	1	0	1	Asia	China	1599	CNY	2023	2023-07-20 12:54:00
Xiaomi Redmi Note 12T Pro 5G Standard Edition Dual SIM TD-LTE CN 256GB 23054RA19C (Xiaomi Pearl)	1	0	1	1	1	1	1	1	0	0	0	0	1	1	1	1	0	1	Asia	China	1699	CNY	2023	2023-07-20 12:57:00
Xiaomi Redmi Note 13 5G Base Edition Dual SIM TD-LTE CN 128GB 2312DRAABC (Xiaomi Gold)	1	0	1	1	1	1	1	1	0	0	0	0	1	1	1	1	0	1	Asia	China	999	CNY	2023	2024-06-21 10:35:00
Xiaomi Redmi Note 13 5G Premium Edition Dual SIM TD-LTE CN 256GB 2312DRAABC (Xiaomi Gold)	1	0	1	1	1	1	1	1	0	0	0	0	1	1	1	1	0	1	Asia	China	1399	CNY	2023	2024-06-21 10:18:00
Xiaomi Redmi Note 13 5G Standard Edition Dual SIM TD-LTE CN 128GB 2312DRAABC (Xiaomi Gold)	1	0	1	1	1	1	1	1	0	0	0	0	1	1	1	1	0	1	Asia	China	1099	CNY	2023	2024-06-21 10:27:00
Xiaomi Redmi Note 13 5G Standard Edition Dual SIM TD-LTE CN 256GB 2312DRAABC (Xiaomi Gold)	1	0	1	1	1	1	1	1	0	0	0	0	1	1	1	1	0	1	Asia	China	1299	CNY	2023	2024-06-21 10:24:00
Xiaomi Redmi Note 13 Pro 5G Premium Edition Dual SIM TD-LTE CN 256GB 2312CRAD3C (Xiaomi Garnet)	1	0	1	1	1	1	1	1	0	0	0	0	1	1	1	1	0	1	Asia	China	1799	CNY	2023	2024-06-07 20:30:00
Xiaomi Redmi Note 13 Pro 5G Premium Edition Dual SIM TD-LTE CN 512GB 2312CRAD3C (Xiaomi Garnet)	1	0	1	1	1	1	1	1	0	0	0	0	1	1	1	1	0	1	Asia	China	1999	CNY	2023	2024-06-07 20:32:00
Xiaomi Redmi Note 13 Pro 5G Standard Edition Dual SIM TD-LTE CN 128GB 2312CRAD3C (Xiaomi Garnet)	1	0	1	1	1	1	1	1	0	0	0	0	1	1	1	1	0	1	Asia	China	1499	CNY	2023	2024-06-07 19:43:00
Xiaomi Redmi Note 13 Pro 5G Standard Edition Dual SIM TD-LTE CN 256GB 2312CRAD3C (Xiaomi Garnet)	1	0	1	1	1	1	1	1	0	0	0	0	1	1	1	1	0	1	Asia	China	1599	CNY	2023	2024-06-07 20:28:00
Xiaomi Redmi Note 13 Pro 5G Top Edition Dual SIM TD-LTE CN 512GB 2312CRAD3C / 2312DRA50C (Xiaomi Garnet)	1	0	1	1	1	1	1	1	0	0	0	0	1	1	1	1	0	1	Asia	China	2099	CNY	2023	2024-06-07 20:35:00
Xiaomi Redmi Note 13 Pro+ 5G Premium Edition Dual SIM TD-LTE CN 256GB 23090RA98C (Xiaomi Zircon)	1	0	1	1	1	1	1	1	0	0	0	0	1	1	1	1	0	1	Asia	China	1999	CNY	2023	2024-06-09 17:04:00
Xiaomi Redmi Note 13 Pro+ 5G Premium Edition Dual SIM TD-LTE CN 512GB 23090RA98C (Xiaomi Zircon)	1	0	1	1	1	1	1	1	0	0	0	0	1	1	1	1	0	1	Asia	China	2199	CNY	2023	2024-06-09 17:15:00
Xiaomi Redmi Note 13 Pro+ 5G Top Edition Dual SIM TD-LTE CN 512GB 23090RA98C (Xiaomi Zircon)	1	0	1	1	1	1	1	1	0	0	0	0	1	1	1	1	0	1	Asia	China	2299	CNY	2023	2024-06-09 17:17:00
Xiaomi Redmi Note 13R Pro 5G Premium Edition Dual SIM TD-LTE CN 256GB 2311FRAFDC (Xiaomi Gold)	1	0	1	1	1	1	1	1	0	0	0	0	1	1	1	1	0	1	Asia	China	1999	CNY	2023	2024-06-21 10:44:00
ZTE Anshin Family Smartphone 5G TD-LTE JP A303ZT Z6576S (ZTE Z6576)	1	0	1	1	1	1	1	1	0	0	0	0	1	1	1	0	0	1	Asia	Japan	21984	JPY	2023	2024-05-20 11:14:00
ZTE Axon 40 Lite LTE-A LATAM 128GB (ZTE 8046)	1	0	1	1	1	1	1	0	0	0	0	0	1	1	1	0	0	1	Central America , North America , South America	Costa Rica , Guatemala , Mexico , Peru	3999	MXN	2023	2024-04-21 11:54:00
ZTE Axon 50 Ultra 5G Dual SIM TD-LTE CN 256GB	1	1	1	1	1	1	1	1	0	0	0	0	1	1	1	1	0	1	Asia	China			2023	2024-03-01 11:11:00
ZTE Axon 50 Ultra 5G Dual SIM TD-LTE CN 512GB	1	1	1	1	1	1	1	1	0	0	0	0	1	1	1	1	0	1	Asia	China			2023	2024-03-01 11:26:00
ZTE Blade L220 Dual SIM LATAM	1	0	1	1	1	1	1	0	0	0	0	0	1	0	1	0	0	1	Central America , North America , South America	Costa Rica , Ecuador , Guatemala , Mexico , Peru	1809	MXN	2023	2024-04-21 12:33:00
ZTE Libero 5G IV TD-LTE JP A302ZT Z6561S (ZTE Z6561)	1	0	1	1	1	1	1	1	0	0	0	0	1	1	1	0	0	1	Asia	Japan	21996	JPY	2023	2024-05-19 11:06:00
ZTE Nubia Ivy 5G TD-LTE JP Z6561J (ZTE Z6561)	1	0	1	1	1	1	1	1	0	0	0	0	1	1	1	0	0	1	Asia	Japan	31880	JPY	2023	2024-08-03 10:34:00
ZTE Nubia Red Magic 8 Pro+ 5G Transformers Edition Dual SIM TD-LTE CN 512GB NX729J (ZTE 729J Plus)	1	0	1	1	1	1	1	1	0	0	0	0	1	1	1	0	0	1	Asia	China	6499	CNY	2023	2023-07-19 21:40:00
ZTE Nubia Red Magic 8S Pro 5G Premium Edition Dual SIM TD-LTE CN 256GB NX729S (ZTE 729S)	1	0	1	1	1	1	1	1	0	0	0	0	1	1	1	0	0	1	Asia	China	4799	CNY	2023	2023-07-20 11:27:00
ZTE Nubia Red Magic 8S Pro 5G Premium Edition Dual SIM TD-LTE CN 512GB NX729S (ZTE 729S)	1	0	1	1	1	1	1	1	0	0	0	0	1	1	1	0	0	1	Asia	China	5499	CNY	2023	2023-07-20 11:37:00
ZTE Nubia Red Magic 8S Pro 5G Premium Edition Global Dual SIM TD-LTE 256GB NX729S (ZTE 729S)	1	0	1	1	1	1	1	1	0	0	0	0	1	1	1	0	0	1	Asia , Australia , Eastern Europe , Europe , Middle East , North America , South America , Southeast Asia , Western Europe	Australia , Austria , Belarus , Belgium , Bulgaria , Canada , Chile , Cyprus , Croatia , Czech , Denmark , Estonia , Finland , France , Greece , Germany , HK , Hungary , India , Indonesia , Ireland , Israel , Italy , Japan , Kuwait , Latvia , Lithuania , Lebanon , Mexico , Netherlands , Norway , Peru , Poland , Portugal , Romania , Russia , Saudi Arabia , Singapore , Slovakia , Slovenia , Spain ,…			2023	2023-07-19 22:38:00
ZTE Nubia Red Magic 8S Pro 5G Standard Edition Dual SIM TD-LTE CN 128GB NX729S (ZTE 729S)	1	0	1	1	1	1	1	1	0	0	0	0	1	1	1	0	0	1	Asia	China	3999	CNY	2023	2023-07-20 11:39:00
ZTE Nubia Red Magic 8S Pro 5G Standard Edition Dual SIM TD-LTE CN 256GB NX729S (ZTE 729S)	1	0	1	1	1	1	1	1	0	0	0	0	1	1	1	0	0	1	Asia	China	4399	CNY	2023	2023-07-20 11:42:00
ZTE Nubia Red Magic 8S Pro 5G Top Edition Global Dual SIM TD-LTE 512GB NX729S (ZTE 729S)	1	0	1	1	1	1	1	1	0	0	0	0	1	1	1	0	0	1	Asia , Australia , Eastern Europe , Europe , Middle East , North America , South America , Southeast Asia , Western Europe	Australia , Austria , Belarus , Belgium , Bulgaria , Canada , Chile , Cyprus , Croatia , Czech , Denmark , Estonia , Finland , France , Greece , Germany , HK , Hungary , India , Indonesia , Ireland , Israel , Italy , Japan , Kuwait , Latvia , Lithuania , Lebanon , Mexico , Netherlands , Norway , Peru , Poland , Portugal , Romania , Russia , Saudi Arabia , Singapore , Slovakia , Slovenia , Spain ,…			2023	2023-07-19 22:45:00
ZTE Nubia Red Magic 8S Pro+ 5G Top Edition Dual SIM TD-LTE CN 1TB NX729S (ZTE 729S Plus)	1	0	1	1	1	1	1	1	0	0	0	0	1	1	1	0	0	1	Asia	China	6999	CNY	2023	2023-07-20 11:56:00
ZTE Nubia Red Magic 8S Pro+ 5G Top Edition Dual SIM TD-LTE CN 256GB NX729S (ZTE 729S Plus)	1	0	1	1	1	1	1	1	0	0	0	0	1	1	1	0	0	1	Asia	China	5499	CNY	2023	2023-07-20 12:19:00
ZTE Nubia Red Magic 8S Pro+ 5G Top Edition Dual SIM TD-LTE CN 512GB NX729S (ZTE 729S Plus)	1	0	1	1	1	1	1	1	0	0	0	0	1	1	1	0	0	1	Asia	China	5799	CNY	2023	2023-07-20 12:12:00
ZTE Nubia Z50 5G Urban Outdoor Edition Global Dual SIM TD-LTE 256GB NX711J (ZTE 711J)	1	0	1	1	1	1	1	1	0	0	0	0	1	1	1	0	0	1	Asia , Southeast Asia	China , HK	3199	CNY	2023	2024-02-28 12:44:00
ZTE Nubia Z50 Ultra 5G Photographer Edition Dual SIM TD-LTE CN 512GB NX712J (ZTE 712J)	1	0	1	1	1	1	1	1	0	0	0	0	1	1	1	1	0	1	Asia , Southeast Asia	China , HK	4799	CNY	2023	2023-08-05 22:13:00
ZTE Nubia Z50 Ultra 5G Premium Edition Dual SIM TD-LTE CN 256GB NX712J (ZTE 712J)	1	0	1	1	1	1	1	1	0	0	0	0	1	1	1	1	0	1	Asia , Southeast Asia	China , HK	4299	CNY	2023	2023-08-05 21:58:00
ZTE Nubia Z50 Ultra 5G Premium Edition Dual SIM TD-LTE CN 512GB NX712J (ZTE 712J)	1	0	1	1	1	1	1	1	0	0	0	0	1	1	1	1	0	1	Asia , Southeast Asia	China , HK	4699	CNY	2023	2023-08-05 21:40:00
ZTE Nubia Z50 Ultra 5G Standard Edition Dual SIM TD-LTE CN 256GB NX712J (ZTE 712J)	1	0	1	1	1	1	1	1	0	0	0	0	1	1	1	1	0	1	Asia , Southeast Asia	China , HK	3999	CNY	2023	2023-08-05 22:04:00
ZTE Nubia Z50 Ultra 5G Top Edition Dual SIM TD-LTE CN 1TB NX712J (ZTE 712J)	1	0	1	1	1	1	1	1	0	0	0	0	1	1	1	1	0	1	Asia , Southeast Asia	China , HK	5999	CNY	2023	2023-08-05 15:42:00
ZTE Nubia Z50S Pro 5G Premium Edition Global Dual SIM TD-LTE 1TB NX713J (ZTE 713J)	1	0	1	1	1	1	1	1	0	0	0	0	1	1	1	1	0	1	Asia , Eastern Europe , Europe , North America , Southeast Asia , Western Europe	Austria , Belgium , Bulgaria , Canada , China , Croatia , Cyprus , Czech , Denmark , Finland , France , Germany , Greece , HK , Hungary , Italy , Latvia , Lithuania , Netherlands , Poland , Portugal , Russia , Romania , Slovakia , Slovenia , Spain , Switzerland , USA	799	USD	2023	2024-02-27 21:34:00
ZTE Nubia Z50S Pro 5G Standard Edition Global Dual SIM TD-LTE 1TB NX713J (ZTE 713J)	1	0	1	1	1	1	1	1	0	0	0	0	1	1	1	1	0	1	Asia , Eastern Europe , Europe , Middle East , North America , Southeast Asia , Western Europe	Armenia , Azerbaijan , Austria , Belarus , Belgium , Bulgaria , Canada , China , Cyprus , Croatia , Czech , Denmark , Finland , France , Greece , Germany , HK , Hungary , India , Indonesia , Ireland , Italy , Latvia , Lebanon , Lithuania , Malaysia , Netherlands , Norway , Poland , Portugal , Russia , Romania , Saudi Arabia , Serbia , Slovakia , Singapore , Slovenia , Spain , Sweden , Switzerland…	729	USD	2023	2024-02-27 21:42:00
ZTE Nubia Z50S Pro 5G Standard Edition Global Dual SIM TD-LTE 256GB NX713J (ZTE 713J)	1	0	1	1	1	1	1	1	0	0	0	0	1	1	1	1	0	1	Asia , Eastern Europe , Europe , Middle East , North America , Southeast Asia , Western Europe	Armenia , Azerbaijan , Austria , Belarus , Belgium , Bulgaria , Canada , China , Cyprus , Croatia , Czech , Denmark , Finland , France , Greece , Germany , HK , Hungary , India , Indonesia , Ireland , Italy , Latvia , Lebanon , Lithuania , Malaysia , Netherlands , Norway , Poland , Portugal , Russia , Romania , Saudi Arabia , Serbia , Slovakia , Singapore , Slovenia , Spain , Sweden , Switzerland…	649	USD	2023	2024-02-27 21:01:00
ZTE Nubia Z50S Pro 5G Top Edition Global Dual SIM TD-LTE 1TB NX713J (ZTE 713J)	1	0	1	1	1	1	1	1	0	0	0	0	1	1	1	1	0	1	Asia	China	4699	CNY	2023	2024-02-27 21:50:00
ZTE Nubia Z60 Ultra 5G Premium Edition Dual SIM TD-LTE CN 1TB NX721J (ZTE 721J)	1	0	1	1	1	1	1	1	0	0	0	0	1	1	1	1	0	1	Asia	China	5299	CNY	2023	2024-03-02 19:02:00
ZTE Nubia Z60 Ultra 5G Premium Edition Dual SIM TD-LTE CN 512GB NX721J (ZTE 721J)	1	0	1	1	1	1	1	1	0	0	0	0	1	1	1	1	0	1	Asia	China	4699	CNY	2023	2024-03-02 18:05:00
ZTE Nubia Z60 Ultra 5G Premium Edition Global Dual SIM TD-LTE 512GB NX721J (ZTE 721J)	1	0	1	1	1	1	1	1	0	0	0	0	1	1	1	1	0	1	Asia , Eastern Europe , Europe , North America , Oceania , Southeast Asia , Western Europe	Austria , Belarus , Belgium , Bulgaria , Chile , Croatia , Cyprus , Czech , Denmark , Estonia , Finland , France , Germany , Greece , HK , Hungary , India , Indonesia , Iran , Iraq , Ireland , Israel , Italy , Jordan , Kuwait , Latvia , Lithuania , Lebanon , Malaysia , Mexico , Netherlands , Norway , Philippines , Poland , Portugal , Romania , Russia , Saudi Arabia , Serbia , Slovakia , Singapore…	899	EUR	2023	2024-03-02 12:01:00
ZTE Nubia Z60 Ultra 5G Standard Edition Dual SIM TD-LTE CN 256GB NX721J (ZTE 721J)	1	0	1	1	1	1	1	1	0	0	0	0	1	1	1	1	0	1	Asia	China	4299	CNY	2023	2024-03-02 19:10:00
ZTE Nubia Z60 Ultra 5G Top Edition Dual SIM TD-LTE CN 1TB NX721J (ZTE 721J)	1	0	1	1	1	1	1	1	0	0	0	0	1	1	1	1	0	1	Asia	China	5999	CNY	2023	2024-03-02 18:54:00
ZTE Sumikko Gurashi Smartphone 5G TD-LTE JP A303ZT (ZTE Z6576)	1	0	1	1	1	1	1	1	0	0	0	0	1	1	1	0	0	1	Asia	Japan	41040	JPY	2023	2024-05-20 11:27:00
[truncated: 5 more rows]

## Sheet: iOS_2023
model	Accelerometer	Barometer	Battery	Bluetooth	Camera	Cell	GPS	Gyroscope	Humidity	IR	IRAndLiDAR	LiDAR	Light	Magnetometer	Sound	StepCounter	Temperature	Wifi	market_countries	market_regions	currency	price	year	added
[truncated: 52 more rows]

[truncated: 18 more sheets: Android_2022, iOS_2022, Android_2021, iOS_2021, Android_2020, iOS_2020, Android_2019, iOS_2019, Android_2018, iOS_2018, Android_2017, iOS_2017, Android_2016, iOS_2016, Android_2015, iOS_2015, Android_2014, iOS_2014]
